# Supplementary material for: Urban forest biodiversity and cardiovascular disease: Potential health benefits from California’s street trees
Source: PLoS One. 2021 Nov 3;16(11):e0254973. doi: 10.1371/journal.pone.0254973 (PMC8565780; doi:10.1371/journal.pone.0254973)
Supplement: S1 File — (CSV) [file pone.0254973.s007.csv]

objectid	zcta_key	latitude	longitude	shape_area	shape_len	zipc	zipc_3	year	population	htd	can	cld	stk	num_obs	num_spec	hhi_genus	hhi_species	shannon_spec	shannon_genus	htdx	canx	stkx	cldx	htdmin	htdcut	stkmin	stkcut
1619	690001	33.97403	-118.2495	9071374	13970.97	90001	900	2010	57110	57	56	11	14	43	10	.1757707	.1757707	2.001295	2.001295	99.80739	98.05638	24.5141	19.26108	55	0	11	1
1619	690001	33.97403	-118.2495	9071374	13970.97	90001	900	2011	54760	67	39	12	17	43	10	.1757707	.1757707	2.001295	2.001295	122.3521	71.21987	31.04456	21.91381	55	0	11	1
1619	690001	33.97403	-118.2495	9071374	13970.97	90001	900	2012	54480	61	56	11	15	43	10	.1757707	.1757707	2.001295	2.001295	111.9677	102.79	27.53304	20.1909	55	0	11	1
1619	690001	33.97403	-118.2495	9071374	13970.97	90001	900	2013	54760	64	31	11	11	43	10	.1757707	.1757707	2.001295	2.001295	116.8736	56.61066	20.08766	20.08766	55	0	11	1
1619	690001	33.97403	-118.2495	9071374	13970.97	90001	900	2014	56314	57	58	11	16	43	10	.1757707	.1757707	2.001295	2.001295	101.2182	102.9939	28.41212	19.53333	55	0	11	1
1619	690001	33.97403	-118.2495	9071374	13970.97	90001	900	2015	57227	55	52	11	17	43	10	.1757707	.1757707	2.001295	2.001295	96.10848	90.8662	29.70626	19.2217	55	0	11	1
1619	690001	33.97403	-118.2495	9071374	13970.97	90001	900	2016	57942	77	39	11	12	43	10	.1757707	.1757707	2.001295	2.001295	132.8915	67.30869	20.71037	18.9845	55	0	11	1
1619	690001	33.97403	-118.2495	9071374	13970.97	90001	900	2017	57942	79	50	11	25	43	10	.1757707	.1757707	2.001295	2.001295	136.3432	86.29319	43.1466	18.9845	55	0	11	1
1619	690001	33.97403	-118.2495	9071374	13970.97	90001	900	2018	57942	58	44	12	21	43	10	.1757707	.1757707	2.001295	2.001295	100.1001	75.938	36.24314	20.71037	55	0	11	1
1380	690002	33.9491	-118.2467	7930684	14601.14	90002	900	2010	51223	70	48	11	15	228	27	.1051477	.0874115	2.790031	2.142835	136.6574	93.7079	29.28372	21.47473	52	0	11	1
1380	690002	33.9491	-118.2467	7930684	14601.14	90002	900	2011	46509	69	41	11	12	228	27	.1051477	.0874115	2.790031	2.142835	148.3584	88.15498	25.80146	23.65134	52	0	11	1
1380	690002	33.9491	-118.2467	7930684	14601.14	90002	900	2012	48613	81	55	11	19	228	27	.1051477	.0874115	2.790031	2.142835	166.6221	113.1385	39.08419	22.62769	52	0	11	1
1380	690002	33.9491	-118.2467	7930684	14601.14	90002	900	2013	49475	68	60	11	15	228	27	.1051477	.0874115	2.790031	2.142835	137.4431	121.2734	30.31834	22.23345	52	0	11	1
1380	690002	33.9491	-118.2467	7930684	14601.14	90002	900	2014	50098	52	60	13	11	228	27	.1051477	.0874115	2.790031	2.142835	103.7966	119.7653	21.95696	25.94914	52	0	11	1
1380	690002	33.9491	-118.2467	7930684	14601.14	90002	900	2015	50626	67	60	11	19	228	27	.1051477	.0874115	2.790031	2.142835	132.3431	118.5162	37.53012	21.72797	52	0	11	1
1380	690002	33.9491	-118.2467	7930684	14601.14	90002	900	2016	51826	68	58	12	19	228	27	.1051477	.0874115	2.790031	2.142835	131.2083	111.9129	36.66114	23.1544	52	0	11	1
1380	690002	33.9491	-118.2467	7930684	14601.14	90002	900	2017	51826	55	51	12	15	228	27	.1051477	.0874115	2.790031	2.142835	106.1243	98.4062	28.943	23.1544	52	0	11	1
1380	690002	33.9491	-118.2467	7930684	14601.14	90002	900	2018	51826	65	45	11	21	228	27	.1051477	.0874115	2.790031	2.142835	125.4197	86.829	40.5202	21.22487	52	0	11	1
85	690003	33.96413	-118.2737	9198032	16235.76	90003	900	2010	66266	74	74	17	12	156	14	.1558185	.1558185	2.141911	2.102278	111.6711	111.6711	18.10883	25.65418	74	0	12	0
85	690003	33.96413	-118.2737	9198032	16235.76	90003	900	2011	66183	88	80	12	20	156	14	.1558185	.1558185	2.141911	2.102278	132.9647	120.877	30.21924	18.13154	74	0	12	0
85	690003	33.96413	-118.2737	9198032	16235.76	90003	900	2012	67226	92	63	14	13	156	14	.1558185	.1558185	2.141911	2.102278	136.8518	93.71375	19.33776	20.82528	74	0	12	0
85	690003	33.96413	-118.2737	9198032	16235.76	90003	900	2013	66200	85	76	12	17	156	14	.1558185	.1558185	2.141911	2.102278	128.3988	114.8036	25.67976	18.12689	74	0	12	0
85	690003	33.96413	-118.2737	9198032	16235.76	90003	900	2014	66913	81	78	11	15	156	14	.1558185	.1558185	2.141911	2.102278	121.0527	116.5693	22.41717	16.43926	74	0	12	0
85	690003	33.96413	-118.2737	9198032	16235.76	90003	900	2015	69502	76	77	16	16	156	14	.1558185	.1558185	2.141911	2.102278	109.3494	110.7882	23.02092	23.02092	74	0	12	0
85	690003	33.96413	-118.2737	9198032	16235.76	90003	900	2016	70208	101	71	11	18	156	14	.1558185	.1558185	2.141911	2.102278	143.8582	101.1281	25.6381	15.66773	74	0	12	0
85	690003	33.96413	-118.2737	9198032	16235.76	90003	900	2017	70208	99	86	12	24	156	14	.1558185	.1558185	2.141911	2.102278	141.0096	122.4932	34.18414	17.09207	74	0	12	0
85	690003	33.96413	-118.2737	9198032	16235.76	90003	900	2018	70208	80	65	20	23	156	14	.1558185	.1558185	2.141911	2.102278	113.9471	92.58204	32.7598	28.48678	74	0	12	0
375	690004	34.0762	-118.3107	7894534	16337.64	90004	900	2010	62180	66	69	11	17	356	42	.0735545	.0688991	3.126687	2.519773	106.1435	110.9681	27.33998	17.69058	56	0	11	1
375	690004	34.0762	-118.3107	7894534	16337.64	90004	900	2011	63932	60	59	11	15	356	42	.0735545	.0688991	3.126687	2.519773	93.84972	92.28555	23.46243	17.20578	56	0	11	1
375	690004	34.0762	-118.3107	7894534	16337.64	90004	900	2012	62884	67	59	11	11	356	42	.0735545	.0688991	3.126687	2.519773	106.5454	93.82355	17.49253	17.49253	56	0	11	1
375	690004	34.0762	-118.3107	7894534	16337.64	90004	900	2013	62760	86	59	11	13	356	42	.0735545	.0688991	3.126687	2.519773	137.03	94.00893	20.71383	17.52709	56	0	11	1
375	690004	34.0762	-118.3107	7894534	16337.64	90004	900	2014	63547	56	54	11	11	356	42	.0735545	.0688991	3.126687	2.519773	88.12375	84.97647	17.31002	17.31002	56	0	11	1
375	690004	34.0762	-118.3107	7894534	16337.64	90004	900	2015	64008	80	61	11	17	356	42	.0735545	.0688991	3.126687	2.519773	124.9844	95.30059	26.55918	17.18535	56	0	11	1
375	690004	34.0762	-118.3107	7894534	16337.64	90004	900	2016	63095	73	78	14	15	356	42	.0735545	.0688991	3.126687	2.519773	115.6985	123.6231	23.77367	22.18876	56	0	11	1
375	690004	34.0762	-118.3107	7894534	16337.64	90004	900	2017	63095	65	63	11	18	356	42	.0735545	.0688991	3.126687	2.519773	103.0193	99.84943	28.52841	17.43403	56	0	11	1
375	690004	34.0762	-118.3107	7894534	16337.64	90004	900	2018	63095	86	64	11	19	356	42	.0735545	.0688991	3.126687	2.519773	136.3024	101.4343	30.11332	17.43403	56	0	11	1
1381	690005	34.05916	-118.3069	2807561.3	18344.3	90005	900	2010	37681	49	42	11	11	89	11	.1660144	.1660144	1.999544	1.791935	130.039	111.462	29.19243	29.19243	33	0	11	1
1381	690005	34.05916	-118.3069	2807561.3	18344.3	90005	900	2011	41178	40	35	11	11	89	11	.1660144	.1660144	1.999544	1.791935	97.13925	84.99684	26.71329	26.71329	33	0	11	1
1381	690005	34.05916	-118.3069	2807561.3	18344.3	90005	900	2012	39592	36	32	11	11	89	11	.1660144	.1660144	1.999544	1.791935	90.92746	80.82441	27.78339	27.78339	33	0	11	1
1381	690005	34.05916	-118.3069	2807561.3	18344.3	90005	900	2013	39548	47	57	11	11	89	11	.1660144	.1660144	1.999544	1.791935	118.8429	144.1286	27.8143	27.8143	33	0	11	1
1381	690005	34.05916	-118.3069	2807561.3	18344.3	90005	900	2014	38638	33	37	11	15	89	11	.1660144	.1660144	1.999544	1.791935	85.40815	95.76065	38.82188	28.46938	33	0	11	1
1381	690005	34.05916	-118.3069	2807561.3	18344.3	90005	900	2015	38979	48	43	11	11	89	11	.1660144	.1660144	1.999544	1.791935	123.1432	110.3158	28.22032	28.22032	33	0	11	1
1381	690005	34.05916	-118.3069	2807561.3	18344.3	90005	900	2016	39338	49	42	11	11	89	11	.1660144	.1660144	1.999544	1.791935	124.5615	106.767	27.96278	27.96278	33	0	11	1
1381	690005	34.05916	-118.3069	2807561.3	18344.3	90005	900	2017	39338	44	42	11	11	89	11	.1660144	.1660144	1.999544	1.791935	111.8511	106.767	27.96278	27.96278	33	0	11	1
1381	690005	34.05916	-118.3069	2807561.3	18344.3	90005	900	2018	39338	54	38	11	16	89	11	.1660144	.1660144	1.999544	1.791935	137.2719	96.59871	40.67314	27.96278	33	0	11	1
615	690006	34.04804	-118.2942	4972256	10112.79	90006	900	2010	59185	65	58	11	11	24	4	.4861111	.4861111	.9830878	.286836	109.8251	97.9978	18.58579	18.58579	64	0	11	1
615	690006	34.04804	-118.2942	4972256	10112.79	90006	900	2011	57912	66	55	13	14	24	4	.4861111	.4861111	.9830878	.286836	113.966	94.97168	24.17461	22.44785	64	0	11	1
615	690006	34.04804	-118.2942	4972256	10112.79	90006	900	2012	58849	66	69	11	14	24	4	.4861111	.4861111	.9830878	.286836	112.1514	117.2492	23.7897	18.69191	64	0	11	1
615	690006	34.04804	-118.2942	4972256	10112.79	90006	900	2013	59498	75	55	11	14	24	4	.4861111	.4861111	.9830878	.286836	126.0547	92.44008	23.5302	18.48802	64	0	11	1
615	690006	34.04804	-118.2942	4972256	10112.79	90006	900	2014	61419	64	50	11	11	24	4	.4861111	.4861111	.9830878	.286836	104.2023	81.40804	17.90977	17.90977	64	0	11	1
615	690006	34.04804	-118.2942	4972256	10112.79	90006	900	2015	61625	83	48	11	21	24	4	.4861111	.4861111	.9830878	.286836	134.6856	77.89046	34.07708	17.8499	64	0	11	1
615	690006	34.04804	-118.2942	4972256	10112.79	90006	900	2016	61230	79	55	11	18	24	4	.4861111	.4861111	.9830878	.286836	129.0217	89.82525	29.39735	17.96505	64	0	11	1
615	690006	34.04804	-118.2942	4972256	10112.79	90006	900	2017	61230	72	64	11	23	24	4	.4861111	.4861111	.9830878	.286836	117.5894	104.5239	37.56329	17.96505	64	0	11	1
615	690006	34.04804	-118.2942	4972256	10112.79	90006	900	2018	61230	77	43	11	15	24	4	.4861111	.4861111	.9830878	.286836	125.7553	70.22701	24.4978	17.96505	64	0	11	1
993	690007	34.02813	-118.2848	6387020.5	17086.34	90007	900	2010	40920	30	29	11	11	1311	78	.0579413	.0481538	3.452409	3.122457	73.31378	70.86999	26.88172	26.88172	24	0	11	1
993	690007	34.02813	-118.2848	6387020.5	17086.34	90007	900	2011	42265	44	14	11	14	1311	78	.0579413	.0481538	3.452409	3.122457	104.105	33.12434	33.12434	26.02626	24	0	11	1
993	690007	34.02813	-118.2848	6387020.5	17086.34	90007	900	2012	43653	31	26	11	11	1311	78	.0579413	.0481538	3.452409	3.122457	71.0146	59.56063	25.19873	25.19873	24	0	11	1
993	690007	34.02813	-118.2848	6387020.5	17086.34	90007	900	2013	43173	38	19	11	11	1311	78	.0579413	.0481538	3.452409	3.122457	88.01797	44.00899	25.47889	25.47889	24	0	11	1
993	690007	34.02813	-118.2848	6387020.5	17086.34	90007	900	2014	43779	36	31	11	11	1311	78	.0579413	.0481538	3.452409	3.122457	82.23121	70.8102	25.1262	25.1262	24	0	11	1
993	690007	34.02813	-118.2848	6387020.5	17086.34	90007	900	2015	43426	36	31	11	12	1311	78	.0579413	.0481538	3.452409	3.122457	82.89964	71.3858	27.63321	25.33045	24	0	11	1
993	690007	34.02813	-118.2848	6387020.5	17086.34	90007	900	2016	41979	24	34	11	13	1311	78	.0579413	.0481538	3.452409	3.122457	57.17144	80.99287	30.96786	26.20358	24	0	11	1
993	690007	34.02813	-118.2848	6387020.5	17086.34	90007	900	2017	41979	27	33	11	11	1311	78	.0579413	.0481538	3.452409	3.122457	64.31787	78.61073	26.20358	26.20358	24	0	11	1
993	690007	34.02813	-118.2848	6387020.5	17086.34	90007	900	2018	41979	44	35	11	11	1311	78	.0579413	.0481538	3.452409	3.122457	104.8143	83.37502	26.20358	26.20358	24	0	11	1
1618	690008	34.00961	-118.3471	9581976	16266.94	90008	900	2010	32327	94	67	15	13	40	7	.15375	.15375	1.904537	1.904537	290.7786	207.2571	40.21406	46.40084	85	0	12	0
1618	690008	34.00961	-118.3471	9581976	16266.94	90008	900	2011	34429	89	79	13	18	40	7	.15375	.15375	1.904537	1.904537	258.503	229.4577	52.28151	37.75887	85	0	12	0
1618	690008	34.00961	-118.3471	9581976	16266.94	90008	900	2012	33754	85	81	19	12	40	7	.15375	.15375	1.904537	1.904537	251.822	239.9716	35.55134	56.28962	85	0	12	0
1618	690008	34.00961	-118.3471	9581976	16266.94	90008	900	2013	33280	97	67	11	15	40	7	.15375	.15375	1.904537	1.904537	291.4663	201.3221	45.07212	33.05288	85	0	12	0
1618	690008	34.00961	-118.3471	9581976	16266.94	90008	900	2014	33012	92	75	11	22	40	7	.15375	.15375	1.904537	1.904537	278.6865	227.1901	66.64243	33.32122	85	0	12	0
1618	690008	34.00961	-118.3471	9581976	16266.94	90008	900	2015	31837	98	70	12	24	40	7	.15375	.15375	1.904537	1.904537	307.818	219.87	75.38399	37.69199	85	0	12	0
1618	690008	34.00961	-118.3471	9581976	16266.94	90008	900	2016	32060	87	74	13	19	40	7	.15375	.15375	1.904537	1.904537	271.3662	230.8172	59.26388	40.54897	85	0	12	0
1618	690008	34.00961	-118.3471	9581976	16266.94	90008	900	2017	32060	101	73	21	27	40	7	.15375	.15375	1.904537	1.904537	315.0343	227.6981	84.21709	65.50218	85	0	12	0
1618	690008	34.00961	-118.3471	9581976	16266.94	90008	900	2018	32060	90	81	21	22	40	7	.15375	.15375	1.904537	1.904537	280.7236	252.6513	68.62134	65.50218	85	0	12	0
995	690011	34.00707	-118.2587	11100950	17293.23	90011	900	2010	103892	86	74	11	22	13	4	.7278106	.3727811	1.118969	.535961	82.77827	71.22781	21.17584	10.58792	73	0	15	0
995	690011	34.00707	-118.2587	11100950	17293.23	90011	900	2011	101523	101	76	16	15	13	4	.7278106	.3727811	1.118969	.535961	99.48485	74.85989	14.77498	15.75998	73	0	15	0
995	690011	34.00707	-118.2587	11100950	17293.23	90011	900	2012	100671	73	67	11	24	13	4	.7278106	.3727811	1.118969	.535961	72.51344	66.55343	23.84003	10.92668	73	0	15	0
995	690011	34.00707	-118.2587	11100950	17293.23	90011	900	2013	100882	85	68	13	22	13	4	.7278106	.3727811	1.118969	.535961	84.25685	67.40549	21.80766	12.88634	73	0	15	0
995	690011	34.00707	-118.2587	11100950	17293.23	90011	900	2014	102926	76	82	11	17	13	4	.7278106	.3727811	1.118969	.535961	73.83945	79.66889	16.51672	10.68729	73	0	15	0
995	690011	34.00707	-118.2587	11100950	17293.23	90011	900	2015	104058	83	101	11	24	13	4	.7278106	.3727811	1.118969	.535961	79.76321	97.06126	23.06406	10.57103	73	0	15	0
995	690011	34.00707	-118.2587	11100950	17293.23	90011	900	2016	104762	109	107	14	15	13	4	.7278106	.3727811	1.118969	.535961	104.0454	102.1363	14.31817	13.36362	73	0	15	0
995	690011	34.00707	-118.2587	11100950	17293.23	90011	900	2017	104762	110	88	20	27	13	4	.7278106	.3727811	1.118969	.535961	104.9999	83.99992	25.7727	19.09089	73	0	15	0
995	690011	34.00707	-118.2587	11100950	17293.23	90011	900	2018	104762	81	72	19	38	13	4	.7278106	.3727811	1.118969	.535961	77.31812	68.72721	36.27269	18.13635	73	0	15	0
799	690012	34.06601	-118.2382	8528633	19262.3	90012	900	2010	31103	66	51	12	11	377	55	.0474991	.0379725	3.54253	2.411157	212.1982	163.9713	35.36636	38.58149	49	0	11	1
799	690012	34.06601	-118.2382	8528633	19262.3	90012	900	2011	29298	49	39	17	11	377	55	.0474991	.0379725	3.54253	2.411157	167.2469	133.1149	37.54522	58.02444	49	0	11	1
799	690012	34.06601	-118.2382	8528633	19262.3	90012	900	2012	29164	55	48	17	11	377	55	.0474991	.0379725	3.54253	2.411157	188.5887	164.5865	37.71774	58.29104	49	0	11	1
799	690012	34.06601	-118.2382	8528633	19262.3	90012	900	2013	29528	65	43	11	11	377	55	.0474991	.0379725	3.54253	2.411157	220.1301	145.6245	37.25278	37.25278	49	0	11	1
799	690012	34.06601	-118.2382	8528633	19262.3	90012	900	2014	30029	55	47	11	11	377	55	.0474991	.0379725	3.54253	2.411157	183.1563	156.5154	36.63126	36.63126	49	0	11	1
799	690012	34.06601	-118.2382	8528633	19262.3	90012	900	2015	30860	54	57	11	16	377	55	.0474991	.0379725	3.54253	2.411157	174.9838	184.7051	51.84705	35.64485	49	0	11	1
799	690012	34.06601	-118.2382	8528633	19262.3	90012	900	2016	32543	60	37	11	15	377	55	.0474991	.0379725	3.54253	2.411157	184.3714	113.6957	46.09286	33.80143	49	0	11	1
799	690012	34.06601	-118.2382	8528633	19262.3	90012	900	2017	32543	53	48	14	12	377	55	.0474991	.0379725	3.54253	2.411157	162.8615	147.4972	36.87429	43.02	49	0	11	1
799	690012	34.06601	-118.2382	8528633	19262.3	90012	900	2018	32543	62	45	11	12	377	55	.0474991	.0379725	3.54253	2.411157	190.5172	138.2786	36.87429	33.80143	49	0	11	1
376	690013	34.04488	-118.2404	1773763.9	9626.14	90013	900	2010	11772	34	14	11	11	35	14	.1069388	.1069388	2.416096	2.351829	288.8209	118.9263	93.44206	93.44206	27	0	11	1
376	690013	34.04488	-118.2404	1773763.9	9626.14	90013	900	2011	8216	28	22	11	11	35	14	.1069388	.1069388	2.416096	2.351829	340.7984	267.7702	133.8851	133.8851	27	0	11	1
376	690013	34.04488	-118.2404	1773763.9	9626.14	90013	900	2012	9318	27	20	11	11	35	14	.1069388	.1069388	2.416096	2.351829	289.7617	214.6383	118.0511	118.0511	27	0	11	1
376	690013	34.04488	-118.2404	1773763.9	9626.14	90013	900	2013	10256	34	13	11	11	35	14	.1069388	.1069388	2.416096	2.351829	331.5133	126.7551	107.2543	107.2543	27	0	11	1
376	690013	34.04488	-118.2404	1773763.9	9626.14	90013	900	2014	10575	36	21	11	11	35	14	.1069388	.1069388	2.416096	2.351829	340.4255	198.5816	104.0189	104.0189	27	0	11	1
376	690013	34.04488	-118.2404	1773763.9	9626.14	90013	900	2015	11299	39	27	11	11	35	14	.1069388	.1069388	2.416096	2.351829	345.1633	238.9592	97.35374	97.35374	27	0	11	1
376	690013	34.04488	-118.2404	1773763.9	9626.14	90013	900	2016	11668	46	18	11	11	35	14	.1069388	.1069388	2.416096	2.351829	394.2407	154.2681	94.27494	94.27494	27	0	11	1
376	690013	34.04488	-118.2404	1773763.9	9626.14	90013	900	2017	11668	45	26	11	11	35	14	.1069388	.1069388	2.416096	2.351829	385.6702	222.8317	94.27494	94.27494	27	0	11	1
376	690013	34.04488	-118.2404	1773763.9	9626.14	90013	900	2018	11668	51	21	11	11	35	14	.1069388	.1069388	2.416096	2.351829	437.0929	179.9794	94.27494	94.27494	27	0	11	1
1617	690015	34.03938	-118.2663	4430190	14154.81	90015	900	2010	18986	16	17	11	11	567	29	.1292952	.1034779	2.62677	2.375	84.27262	89.53966	57.93743	57.93743	15	0	11	1
1617	690015	34.03938	-118.2663	4430190	14154.81	90015	900	2011	17957	15	22	11	11	567	29	.1292952	.1034779	2.62677	2.375	83.53288	122.5149	61.25745	61.25745	15	0	11	1
1617	690015	34.03938	-118.2663	4430190	14154.81	90015	900	2012	17668	17	16	11	11	567	29	.1292952	.1034779	2.62677	2.375	96.21915	90.5592	62.25945	62.25945	15	0	11	1
1617	690015	34.03938	-118.2663	4430190	14154.81	90015	900	2013	18358	25	20	11	11	567	29	.1292952	.1034779	2.62677	2.375	136.1804	108.9443	59.91938	59.91938	15	0	11	1
1617	690015	34.03938	-118.2663	4430190	14154.81	90015	900	2014	18226	27	11	11	11	567	29	.1292952	.1034779	2.62677	2.375	148.14	60.35334	60.35334	60.35334	15	0	11	1
1617	690015	34.03938	-118.2663	4430190	14154.81	90015	900	2015	18767	24	11	11	11	567	29	.1292952	.1034779	2.62677	2.375	127.884	58.61353	58.61353	58.61353	15	0	11	1
1617	690015	34.03938	-118.2663	4430190	14154.81	90015	900	2016	19378	19	17	11	11	567	29	.1292952	.1034779	2.62677	2.375	98.04933	87.72836	56.7654	56.7654	15	0	11	1
1617	690015	34.03938	-118.2663	4430190	14154.81	90015	900	2017	19378	28	11	11	11	567	29	.1292952	.1034779	2.62677	2.375	144.4938	56.7654	56.7654	56.7654	15	0	11	1
1617	690015	34.03938	-118.2663	4430190	14154.81	90015	900	2018	19378	22	16	11	11	567	29	.1292952	.1034779	2.62677	2.375	113.5308	82.56786	56.7654	56.7654	15	0	11	1
387	690016	34.02877	-118.3546	9402208	17380.06	90016	900	2010	47596	96	83	11	19	177	20	.2440231	.210444	2.0072	1.744395	201.6976	174.3844	39.91932	23.11119	85	0	11	1
387	690016	34.02877	-118.3546	9402208	17380.06	90016	900	2011	46871	92	81	11	11	177	20	.2440231	.210444	2.0072	1.744395	196.2834	172.8147	23.46867	23.46867	85	0	11	1
387	690016	34.02877	-118.3546	9402208	17380.06	90016	900	2012	46779	94	63	17	22	177	20	.2440231	.210444	2.0072	1.744395	200.9449	134.6758	47.02965	36.34109	85	0	11	1
387	690016	34.02877	-118.3546	9402208	17380.06	90016	900	2013	47273	98	76	19	25	177	20	.2440231	.210444	2.0072	1.744395	207.3065	160.7683	52.88431	40.19208	85	0	11	1
387	690016	34.02877	-118.3546	9402208	17380.06	90016	900	2014	47786	85	78	17	15	177	20	.2440231	.210444	2.0072	1.744395	177.8764	163.2277	31.38995	35.57527	85	0	11	1
387	690016	34.02877	-118.3546	9402208	17380.06	90016	900	2015	47590	110	91	11	23	177	20	.2440231	.210444	2.0072	1.744395	231.141	191.2166	48.32948	23.1141	85	0	11	1
387	690016	34.02877	-118.3546	9402208	17380.06	90016	900	2016	47079	90	58	13	22	177	20	.2440231	.210444	2.0072	1.744395	191.168	123.1972	46.72997	27.61316	85	0	11	1
387	690016	34.02877	-118.3546	9402208	17380.06	90016	900	2017	47079	91	73	19	19	177	20	.2440231	.210444	2.0072	1.744395	193.2921	155.0585	40.3577	40.3577	85	0	11	1
387	690016	34.02877	-118.3546	9402208	17380.06	90016	900	2018	47079	102	83	14	19	177	20	.2440231	.210444	2.0072	1.744395	216.6571	176.2994	40.3577	29.73725	85	0	11	1
1181	690017	34.05291	-118.2643	1881082.1	8118.589	90017	900	2010	23768	27	26	11	11	62	13	.1680541	.1680541	2.089307	2.089307	113.5981	109.3908	46.28071	46.28071	19	0	11	1
1181	690017	34.05291	-118.2643	1881082.1	8118.589	90017	900	2011	22401	20	21	11	11	62	13	.1680541	.1680541	2.089307	2.089307	89.28173	93.74581	49.10495	49.10495	19	0	11	1
1181	690017	34.05291	-118.2643	1881082.1	8118.589	90017	900	2012	23171	23	15	11	11	62	13	.1680541	.1680541	2.089307	2.089307	99.26201	64.73609	47.47313	47.47313	19	0	11	1
1181	690017	34.05291	-118.2643	1881082.1	8118.589	90017	900	2013	23755	25	14	11	11	62	13	.1680541	.1680541	2.089307	2.089307	105.241	58.93496	46.30604	46.30604	19	0	11	1
1181	690017	34.05291	-118.2643	1881082.1	8118.589	90017	900	2014	23719	19	19	11	11	62	13	.1680541	.1680541	2.089307	2.089307	80.10456	80.10456	46.37632	46.37632	19	0	11	1
1181	690017	34.05291	-118.2643	1881082.1	8118.589	90017	900	2015	24336	25	22	11	11	62	13	.1680541	.1680541	2.089307	2.089307	102.7285	90.40105	45.20053	45.20053	19	0	11	1
1181	690017	34.05291	-118.2643	1881082.1	8118.589	90017	900	2016	25772	35	30	11	11	62	13	.1680541	.1680541	2.089307	2.089307	135.8063	116.4054	42.68198	42.68198	19	0	11	1
1181	690017	34.05291	-118.2643	1881082.1	8118.589	90017	900	2017	25772	30	22	11	11	62	13	.1680541	.1680541	2.089307	2.089307	116.4054	85.36396	42.68198	42.68198	19	0	11	1
1181	690017	34.05291	-118.2643	1881082.1	8118.589	90017	900	2018	25772	29	18	11	11	62	13	.1680541	.1680541	2.089307	2.089307	112.5252	69.84324	42.68198	42.68198	19	0	11	1
1367	690019	34.04864	-118.3387	10080662	19174.83	90019	900	2010	64458	106	87	11	12	216	26	.0951217	.0859482	2.738821	2.219648	164.4482	134.9716	18.61677	17.06538	106	0	12	0
1367	690019	34.04864	-118.3387	10080662	19174.83	90019	900	2011	63894	114	103	12	20	216	26	.0951217	.0859482	2.738821	2.219648	178.4205	161.2045	31.30184	18.78111	106	0	12	0
1367	690019	34.04864	-118.3387	10080662	19174.83	90019	900	2012	64613	109	103	12	20	216	26	.0951217	.0859482	2.738821	2.219648	168.6967	159.4106	30.95352	18.57211	106	0	12	0
1367	690019	34.04864	-118.3387	10080662	19174.83	90019	900	2013	65408	109	85	14	24	216	26	.0951217	.0859482	2.738821	2.219648	166.6463	129.9535	36.69276	21.40411	106	0	12	0
1367	690019	34.04864	-118.3387	10080662	19174.83	90019	900	2014	67606	112	79	11	21	216	26	.0951217	.0859482	2.738821	2.219648	165.6658	116.8535	31.06233	16.27074	106	0	12	0
1367	690019	34.04864	-118.3387	10080662	19174.83	90019	900	2015	67553	116	95	21	27	216	26	.0951217	.0859482	2.738821	2.219648	171.717	140.6303	39.96862	31.0867	106	0	12	0
1367	690019	34.04864	-118.3387	10080662	19174.83	90019	900	2016	68530	112	86	17	40	216	26	.0951217	.0859482	2.738821	2.219648	163.4321	125.4925	58.3686	24.80665	106	0	12	0
1367	690019	34.04864	-118.3387	10080662	19174.83	90019	900	2017	68530	119	75	14	21	216	26	.0951217	.0859482	2.738821	2.219648	173.6466	109.4411	30.64351	20.42901	106	0	12	0
1367	690019	34.04864	-118.3387	10080662	19174.83	90019	900	2018	68530	112	102	19	26	216	26	.0951217	.0859482	2.738821	2.219648	163.4321	148.8399	37.93959	27.72508	106	0	12	0
1366	690020	34.06638	-118.3099	2927480.8	12051.66	90020	900	2010	38967	34	32	11	11	49	5	.3969179	.3969179	1.116241	1.116241	87.25332	82.12077	28.22901	28.22901	28	0	11	1
1366	690020	34.06638	-118.3099	2927480.8	12051.66	90020	900	2011	40596	45	27	11	11	49	5	.3969179	.3969179	1.116241	1.116241	110.8484	66.50902	27.09627	27.09627	28	0	11	1
1366	690020	34.06638	-118.3099	2927480.8	12051.66	90020	900	2012	41086	28	44	11	11	49	5	.3969179	.3969179	1.116241	1.116241	68.14973	107.0924	26.77311	26.77311	28	0	11	1
1366	690020	34.06638	-118.3099	2927480.8	12051.66	90020	900	2013	39866	29	28	11	11	49	5	.3969179	.3969179	1.116241	1.116241	72.74369	70.23529	27.59243	27.59243	28	0	11	1
1366	690020	34.06638	-118.3099	2927480.8	12051.66	90020	900	2014	39102	28	28	11	11	49	5	.3969179	.3969179	1.116241	1.116241	71.60759	71.60759	28.13155	28.13155	28	0	11	1
1366	690020	34.06638	-118.3099	2927480.8	12051.66	90020	900	2015	39866	43	40	11	11	49	5	.3969179	.3969179	1.116241	1.116241	107.8613	100.3361	27.59243	27.59243	28	0	11	1
1366	690020	34.06638	-118.3099	2927480.8	12051.66	90020	900	2016	40170	35	41	11	11	49	5	.3969179	.3969179	1.116241	1.116241	87.1297	102.0662	27.38362	27.38362	28	0	11	1
1366	690020	34.06638	-118.3099	2927480.8	12051.66	90020	900	2017	40170	34	29	11	11	49	5	.3969179	.3969179	1.116241	1.116241	84.64028	72.19318	27.38362	27.38362	28	0	11	1
1366	690020	34.06638	-118.3099	2927480.8	12051.66	90020	900	2018	40170	41	34	11	11	49	5	.3969179	.3969179	1.116241	1.116241	102.0662	84.64028	27.38362	27.38362	28	0	11	1
1626	690022	34.02451	-118.1561	11357614	18109.45	90022	900	2010	67179	80	66	11	26	568	51	.0892418	.0811926	3.015003	2.789475	119.0848	98.24499	38.70257	16.37416	69	0	15	0
1626	690022	34.02451	-118.1561	11357614	18109.45	90022	900	2011	67322	96	71	11	20	568	51	.0892418	.0811926	3.015003	2.789475	142.5983	105.4633	29.70797	16.33938	69	0	15	0
1626	690022	34.02451	-118.1561	11357614	18109.45	90022	900	2012	68657	84	57	11	27	568	51	.0892418	.0811926	3.015003	2.789475	122.3473	83.02139	39.32592	16.02167	69	0	15	0
1626	690022	34.02451	-118.1561	11357614	18109.45	90022	900	2013	70147	103	82	11	16	568	51	.0892418	.0811926	3.015003	2.789475	146.8345	116.8974	22.80924	15.68136	69	0	15	0
1626	690022	34.02451	-118.1561	11357614	18109.45	90022	900	2014	69516	69	74	12	20	568	51	.0892418	.0811926	3.015003	2.789475	99.25773	106.4503	28.77036	17.26221	69	0	15	0
1626	690022	34.02451	-118.1561	11357614	18109.45	90022	900	2015	68136	75	68	11	15	568	51	.0892418	.0811926	3.015003	2.789475	110.074	99.8004	22.01479	16.14418	69	0	15	0
1626	690022	34.02451	-118.1561	11357614	18109.45	90022	900	2016	67191	75	85	14	17	568	51	.0892418	.0811926	3.015003	2.789475	111.6221	126.505	25.30101	20.83612	69	0	15	0
1626	690022	34.02451	-118.1561	11357614	18109.45	90022	900	2017	67191	99	85	13	18	568	51	.0892418	.0811926	3.015003	2.789475	147.3412	126.505	26.7893	19.34783	69	0	15	0
1626	690022	34.02451	-118.1561	11357614	18109.45	90022	900	2018	67191	112	87	16	29	568	51	.0892418	.0811926	3.015003	2.789475	166.689	129.4816	43.16054	23.81271	69	0	15	0
386	690023	34.02272	-118.1998	11030883	23676.25	90023	900	2010	45903	62	32	11	12	369	48	.0851125	.0727741	3.0765	2.503571	135.0674	69.71222	26.14208	23.96358	48	0	11	1
386	690023	34.02272	-118.1998	11030883	23676.25	90023	900	2011	44706	56	44	11	11	369	48	.0851125	.0727741	3.0765	2.503571	125.2628	98.42079	24.6052	24.6052	48	0	11	1
386	690023	34.02272	-118.1998	11030883	23676.25	90023	900	2012	45663	55	52	11	12	369	48	.0851125	.0727741	3.0765	2.503571	120.4476	113.8777	26.27948	24.08953	48	0	11	1
386	690023	34.02272	-118.1998	11030883	23676.25	90023	900	2013	45126	48	35	13	16	369	48	.0851125	.0727741	3.0765	2.503571	106.3688	77.56061	35.45628	28.80823	48	0	11	1
386	690023	34.02272	-118.1998	11030883	23676.25	90023	900	2014	45886	58	51	11	15	369	48	.0851125	.0727741	3.0765	2.503571	126.4002	111.145	32.68971	23.97245	48	0	11	1
386	690023	34.02272	-118.1998	11030883	23676.25	90023	900	2015	46288	57	55	11	11	369	48	.0851125	.0727741	3.0765	2.503571	123.1421	118.8213	23.76426	23.76426	48	0	11	1
386	690023	34.02272	-118.1998	11030883	23676.25	90023	900	2016	46611	60	39	11	14	369	48	.0851125	.0727741	3.0765	2.503571	128.725	83.67123	30.03583	23.59958	48	0	11	1
386	690023	34.02272	-118.1998	11030883	23676.25	90023	900	2017	46611	57	53	11	11	369	48	.0851125	.0727741	3.0765	2.503571	122.2887	113.7071	23.59958	23.59958	48	0	11	1
386	690023	34.02272	-118.1998	11030883	23676.25	90023	900	2018	46611	52	53	15	11	369	48	.0851125	.0727741	3.0765	2.503571	111.5617	113.7071	23.59958	32.18124	48	0	11	1
1603	690024	34.06573	-118.435	7608227	18631.69	90024	900	2010	47452	75	57	11	17	32	12	.1796875	.1679688	2.132218	1.799743	158.0545	120.1214	35.82568	23.18132	48	0	11	1
1603	690024	34.06573	-118.435	7608227	18631.69	90024	900	2011	49427	74	51	11	12	32	12	.1796875	.1679688	2.132218	1.799743	149.7157	103.1825	24.27823	22.25504	48	0	11	1
1603	690024	34.06573	-118.435	7608227	18631.69	90024	900	2012	50269	72	59	11	19	32	12	.1796875	.1679688	2.132218	1.799743	143.2294	117.3686	37.79665	21.88227	48	0	11	1
1603	690024	34.06573	-118.435	7608227	18631.69	90024	900	2013	50964	79	56	11	22	32	12	.1796875	.1679688	2.132218	1.799743	155.0114	109.8815	43.16772	21.58386	48	0	11	1
1603	690024	34.06573	-118.435	7608227	18631.69	90024	900	2014	50117	66	60	11	11	32	12	.1796875	.1679688	2.132218	1.799743	131.6918	119.7199	21.94864	21.94864	48	0	11	1
1603	690024	34.06573	-118.435	7608227	18631.69	90024	900	2015	50693	73	77	14	16	32	12	.1796875	.1679688	2.132218	1.799743	144.0041	151.8947	31.56254	27.61723	48	0	11	1
1603	690024	34.06573	-118.435	7608227	18631.69	90024	900	2016	49737	69	57	11	14	32	12	.1796875	.1679688	2.132218	1.799743	138.7297	114.6028	28.14806	22.11633	48	0	11	1
1603	690024	34.06573	-118.435	7608227	18631.69	90024	900	2017	49737	56	65	11	14	32	12	.1796875	.1679688	2.132218	1.799743	112.5922	130.6874	28.14806	22.11633	48	0	11	1
1603	690024	34.06573	-118.435	7608227	18631.69	90024	900	2018	49737	48	58	14	12	32	12	.1796875	.1679688	2.132218	1.799743	96.50763	116.6134	24.12691	28.14806	48	0	11	1
1180	690025	34.0455	-118.4459	6659042.5	21286.5	90025	900	2010	42147	65	48	11	12	281	57	.0644495	.0428693	3.485198	2.863596	154.2221	113.8871	28.47178	26.09913	38	0	11	1
1180	690025	34.0455	-118.4459	6659042.5	21286.5	90025	900	2011	42653	73	61	11	11	281	57	.0644495	.0428693	3.485198	2.863596	171.1486	143.0146	25.78951	25.78951	38	0	11	1
1180	690025	34.0455	-118.4459	6659042.5	21286.5	90025	900	2012	42932	58	48	11	14	281	57	.0644495	.0428693	3.485198	2.863596	135.0974	111.8047	32.60971	25.62191	38	0	11	1
1180	690025	34.0455	-118.4459	6659042.5	21286.5	90025	900	2013	43555	65	54	11	11	281	57	.0644495	.0428693	3.485198	2.863596	149.2366	123.9812	25.25542	25.25542	38	0	11	1
1180	690025	34.0455	-118.4459	6659042.5	21286.5	90025	900	2014	45284	45	47	16	11	281	57	.0644495	.0428693	3.485198	2.863596	99.37285	103.7894	24.29114	35.33257	38	0	11	1
1180	690025	34.0455	-118.4459	6659042.5	21286.5	90025	900	2015	46107	59	57	11	15	281	57	.0644495	.0428693	3.485198	2.863596	127.9632	123.6255	32.53302	23.85755	38	0	11	1
1180	690025	34.0455	-118.4459	6659042.5	21286.5	90025	900	2016	46520	74	65	11	11	281	57	.0644495	.0428693	3.485198	2.863596	159.0714	139.7249	23.64574	23.64574	38	0	11	1
1180	690025	34.0455	-118.4459	6659042.5	21286.5	90025	900	2017	46520	38	59	11	12	281	57	.0644495	.0428693	3.485198	2.863596	81.6853	126.8272	25.79536	23.64574	38	0	11	1
1180	690025	34.0455	-118.4459	6659042.5	21286.5	90025	900	2018	46520	60	41	11	16	281	57	.0644495	.0428693	3.485198	2.863596	128.9768	88.13413	34.39381	23.64574	38	0	11	1
1604	690026	34.07922	-118.263	11163831	23297.24	90026	900	2010	67869	89	59	11	17	254	28	.0864902	.0794222	2.811837	2.375817	131.135	86.93217	25.04825	16.2077	73	0	13	0
1604	690026	34.07922	-118.263	11163831	23297.24	90026	900	2011	70052	97	71	11	14	254	28	.0864902	.0794222	2.811837	2.375817	138.4686	101.3533	19.98515	15.70262	73	0	13	0
1604	690026	34.07922	-118.263	11163831	23297.24	90026	900	2012	69615	87	70	18	25	254	28	.0864902	.0794222	2.811837	2.375817	124.9731	100.553	35.9118	25.8565	73	0	13	0
1604	690026	34.07922	-118.263	11163831	23297.24	90026	900	2013	68726	84	61	19	20	254	28	.0864902	.0794222	2.811837	2.375817	122.2245	88.75826	29.10107	27.64602	73	0	13	0
1604	690026	34.07922	-118.263	11163831	23297.24	90026	900	2014	67986	86	57	11	13	254	28	.0864902	.0794222	2.811837	2.375817	126.4966	83.84079	19.12158	16.1798	73	0	13	0
1604	690026	34.07922	-118.263	11163831	23297.24	90026	900	2015	68520	85	71	11	14	254	28	.0864902	.0794222	2.811837	2.375817	124.0514	103.6194	20.43199	16.05371	73	0	13	0
1604	690026	34.07922	-118.263	11163831	23297.24	90026	900	2016	67557	85	69	17	24	254	28	.0864902	.0794222	2.811837	2.375817	125.8197	102.136	35.52555	25.16393	73	0	13	0
1604	690026	34.07922	-118.263	11163831	23297.24	90026	900	2017	67557	87	74	11	18	254	28	.0864902	.0794222	2.811837	2.375817	128.7801	109.5371	26.64417	16.28255	73	0	13	0
1604	690026	34.07922	-118.263	11163831	23297.24	90026	900	2018	67557	73	80	11	15	254	28	.0864902	.0794222	2.811837	2.375817	108.0569	118.4185	22.20347	16.28255	73	0	13	0
1187	690027	34.12551	-118.2908	21671932	26384.26	90027	900	2010	45151	123	81	11	23	246	41	.0745257	.0683125	3.137468	2.879195	272.4192	179.398	50.94018	24.36269	76	0	11	1
1187	690027	34.12551	-118.2908	21671932	26384.26	90027	900	2011	45491	106	74	11	18	246	41	.0745257	.0683125	3.137468	2.879195	233.0131	162.6695	39.56827	24.18061	76	0	11	1
1187	690027	34.12551	-118.2908	21671932	26384.26	90027	900	2012	45702	110	78	16	23	246	41	.0745257	.0683125	3.137468	2.879195	240.6897	170.6709	50.32603	35.00941	76	0	11	1
1187	690027	34.12551	-118.2908	21671932	26384.26	90027	900	2013	45942	100	79	14	21	246	41	.0745257	.0683125	3.137468	2.879195	217.6658	171.9559	45.70981	30.47321	76	0	11	1
1187	690027	34.12551	-118.2908	21671932	26384.26	90027	900	2014	46025	114	65	11	15	246	41	.0745257	.0683125	3.137468	2.879195	247.6915	141.2276	32.59098	23.90005	76	0	11	1
1187	690027	34.12551	-118.2908	21671932	26384.26	90027	900	2015	46646	92	65	11	15	246	41	.0745257	.0683125	3.137468	2.879195	197.2302	139.3474	32.1571	23.58187	76	0	11	1
1187	690027	34.12551	-118.2908	21671932	26384.26	90027	900	2016	46043	88	71	11	16	246	41	.0745257	.0683125	3.137468	2.879195	191.1257	154.2037	34.75013	23.89071	76	0	11	1
1187	690027	34.12551	-118.2908	21671932	26384.26	90027	900	2017	46043	76	68	17	11	246	41	.0745257	.0683125	3.137468	2.879195	165.0631	147.688	23.89071	36.92201	76	0	11	1
1187	690027	34.12551	-118.2908	21671932	26384.26	90027	900	2018	46043	108	77	11	15	246	41	.0745257	.0683125	3.137468	2.879195	234.5633	167.235	32.57824	23.89071	76	0	11	1
1374	690028	34.09991	-118.3269	3947878	11340.42	90028	900	2010	28714	52	39	11	11	81	11	.1888432	.1888432	1.92824	1.92824	181.0963	135.8223	38.30884	38.30884	44	0	11	1
1374	690028	34.09991	-118.3269	3947878	11340.42	90028	900	2011	27434	52	43	11	11	81	11	.1888432	.1888432	1.92824	1.92824	189.5458	156.7398	40.09623	40.09623	44	0	11	1
1374	690028	34.09991	-118.3269	3947878	11340.42	90028	900	2012	28254	56	38	11	11	81	11	.1888432	.1888432	1.92824	1.92824	198.202	134.4942	38.93254	38.93254	44	0	11	1
1374	690028	34.09991	-118.3269	3947878	11340.42	90028	900	2013	28151	44	35	11	11	81	11	.1888432	.1888432	1.92824	1.92824	156.3	124.3295	39.07499	39.07499	44	0	11	1
1374	690028	34.09991	-118.3269	3947878	11340.42	90028	900	2014	29994	58	43	11	11	81	11	.1888432	.1888432	1.92824	1.92824	193.372	143.362	36.674	36.674	44	0	11	1
1374	690028	34.09991	-118.3269	3947878	11340.42	90028	900	2015	30380	63	47	11	11	81	11	.1888432	.1888432	1.92824	1.92824	207.3733	154.707	36.20803	36.20803	44	0	11	1
1374	690028	34.09991	-118.3269	3947878	11340.42	90028	900	2016	31122	58	39	11	11	81	11	.1888432	.1888432	1.92824	1.92824	186.3633	125.3133	35.34477	35.34477	44	0	11	1
1374	690028	34.09991	-118.3269	3947878	11340.42	90028	900	2017	31122	55	45	11	11	81	11	.1888432	.1888432	1.92824	1.92824	176.7239	144.5923	35.34477	35.34477	44	0	11	1
1374	690028	34.09991	-118.3269	3947878	11340.42	90028	900	2018	31122	48	27	11	11	81	11	.1888432	.1888432	1.92824	1.92824	154.2317	86.75535	35.34477	35.34477	44	0	11	1
1184	690029	34.08985	-118.2947	3526895	8611.891	90029	900	2010	38617	75	44	11	16	41	7	.2801903	.2433076	1.572551	1.388554	194.215	113.9395	41.43253	28.48486	58	0	13	0
1184	690029	34.08985	-118.2947	3526895	8611.891	90029	900	2011	38563	68	59	14	18	41	7	.2801903	.2433076	1.572551	1.388554	176.3348	152.9964	46.67686	36.30423	58	0	13	0
1184	690029	34.08985	-118.2947	3526895	8611.891	90029	900	2012	39437	69	67	13	13	41	7	.2801903	.2433076	1.572551	1.388554	174.9626	169.8912	32.96397	32.96397	58	0	13	0
1184	690029	34.08985	-118.2947	3526895	8611.891	90029	900	2013	40208	70	46	14	19	41	7	.2801903	.2433076	1.572551	1.388554	174.0947	114.4051	47.25428	34.81894	58	0	13	0
1184	690029	34.08985	-118.2947	3526895	8611.891	90029	900	2014	40161	58	42	12	18	41	7	.2801903	.2433076	1.572551	1.388554	144.4187	104.5791	44.8196	29.87973	58	0	13	0
1184	690029	34.08985	-118.2947	3526895	8611.891	90029	900	2015	40472	68	47	17	13	41	7	.2801903	.2433076	1.572551	1.388554	168.0174	116.1297	32.12097	42.00435	58	0	13	0
1184	690029	34.08985	-118.2947	3526895	8611.891	90029	900	2016	40242	77	42	18	24	41	7	.2801903	.2433076	1.572551	1.388554	191.3424	104.3686	59.63918	44.72939	58	0	13	0
1184	690029	34.08985	-118.2947	3526895	8611.891	90029	900	2017	40242	58	60	11	15	41	7	.2801903	.2433076	1.572551	1.388554	144.128	149.098	37.27449	27.33463	58	0	13	0
1184	690029	34.08985	-118.2947	3526895	8611.891	90029	900	2018	40242	64	67	11	18	41	7	.2801903	.2433076	1.572551	1.388554	159.0378	166.4927	44.72939	27.33463	58	0	13	0
975	690031	34.0803	-118.2108	9148984	23145.22	90031	900	2010	39316	71	62	11	11	207	30	.0712035	.0701767	2.912994	2.617809	180.5881	157.6966	27.97843	27.97843	47	0	11	1
975	690031	34.0803	-118.2108	9148984	23145.22	90031	900	2011	39076	80	52	12	16	207	30	.0712035	.0701767	2.912994	2.617809	204.7292	133.074	40.94585	30.70939	47	0	11	1
975	690031	34.0803	-118.2108	9148984	23145.22	90031	900	2012	39990	64	59	11	15	207	30	.0712035	.0701767	2.912994	2.617809	160.04	147.5369	37.50938	27.50688	47	0	11	1
975	690031	34.0803	-118.2108	9148984	23145.22	90031	900	2013	40052	73	51	11	11	207	30	.0712035	.0701767	2.912994	2.617809	182.2631	127.3345	27.4643	27.4643	47	0	11	1
975	690031	34.0803	-118.2108	9148984	23145.22	90031	900	2014	39333	65	52	11	11	207	30	.0712035	.0701767	2.912994	2.617809	165.2556	132.2045	27.96634	27.96634	47	0	11	1
975	690031	34.0803	-118.2108	9148984	23145.22	90031	900	2015	39422	54	51	11	17	207	30	.0712035	.0701767	2.912994	2.617809	136.9794	129.3694	43.12313	27.9032	47	0	11	1
975	690031	34.0803	-118.2108	9148984	23145.22	90031	900	2016	38940	52	69	11	16	207	30	.0712035	.0701767	2.912994	2.617809	133.5388	177.1957	41.08886	28.24859	47	0	11	1
975	690031	34.0803	-118.2108	9148984	23145.22	90031	900	2017	38940	57	56	11	20	207	30	.0712035	.0701767	2.912994	2.617809	146.379	143.811	51.36107	28.24859	47	0	11	1
975	690031	34.0803	-118.2108	9148984	23145.22	90031	900	2018	38940	47	59	11	19	207	30	.0712035	.0701767	2.912994	2.617809	120.6985	151.5152	48.79301	28.24859	47	0	11	1
71	690032	34.0796	-118.1781	12375746	19882.19	90032	900	2010	45786	61	64	11	15	297	43	.0798445	.0736319	3.076735	2.75054	133.2285	139.7807	32.7611	24.02481	59	0	11	1
71	690032	34.0796	-118.1781	12375746	19882.19	90032	900	2011	48729	59	57	11	15	297	43	.0798445	.0736319	3.076735	2.75054	121.0778	116.9735	30.78249	22.57383	59	0	11	1
71	690032	34.0796	-118.1781	12375746	19882.19	90032	900	2012	49242	67	61	11	11	297	43	.0798445	.0736319	3.076735	2.75054	136.0627	123.878	22.33865	22.33865	59	0	11	1
71	690032	34.0796	-118.1781	12375746	19882.19	90032	900	2013	47784	77	64	11	19	297	43	.0798445	.0736319	3.076735	2.75054	161.1418	133.9361	39.76226	23.02026	59	0	11	1
71	690032	34.0796	-118.1781	12375746	19882.19	90032	900	2014	47309	64	52	11	14	297	43	.0798445	.0736319	3.076735	2.75054	135.2808	109.9157	29.59268	23.25139	59	0	11	1
71	690032	34.0796	-118.1781	12375746	19882.19	90032	900	2015	47099	68	63	11	16	297	43	.0798445	.0736319	3.076735	2.75054	144.3767	133.7608	33.971	23.35506	59	0	11	1
71	690032	34.0796	-118.1781	12375746	19882.19	90032	900	2016	47285	72	60	11	23	297	43	.0798445	.0736319	3.076735	2.75054	152.2682	126.8901	48.64122	23.26319	59	0	11	1
71	690032	34.0796	-118.1781	12375746	19882.19	90032	900	2017	47285	70	59	11	14	297	43	.0798445	.0736319	3.076735	2.75054	148.0385	124.7753	29.6077	23.26319	59	0	11	1
71	690032	34.0796	-118.1781	12375746	19882.19	90032	900	2018	47285	82	57	11	28	297	43	.0798445	.0736319	3.076735	2.75054	173.4165	120.5456	59.2154	23.26319	59	0	11	1
70	690033	34.05103	-118.2116	8535585	15966.12	90033	900	2010	48852	75	46	11	23	1304	70	.0602159	.0516003	3.355781	2.785553	153.5249	94.16196	47.08098	22.51699	52	0	16	0
70	690033	34.05103	-118.2116	8535585	15966.12	90033	900	2011	49102	64	58	11	16	1304	70	.0602159	.0516003	3.355781	2.785553	130.3409	118.1215	32.58523	22.40235	52	0	16	0
70	690033	34.05103	-118.2116	8535585	15966.12	90033	900	2012	49048	52	64	11	21	1304	70	.0602159	.0516003	3.355781	2.785553	106.0186	130.4844	42.8152	22.42701	52	0	16	0
70	690033	34.05103	-118.2116	8535585	15966.12	90033	900	2013	49049	83	48	16	20	1304	70	.0602159	.0516003	3.355781	2.785553	169.2185	97.86132	40.77555	32.62044	52	0	16	0
70	690033	34.05103	-118.2116	8535585	15966.12	90033	900	2014	48567	74	50	11	20	1304	70	.0602159	.0516003	3.355781	2.785553	152.3668	102.9506	41.18023	22.64912	52	0	16	0
70	690033	34.05103	-118.2116	8535585	15966.12	90033	900	2015	48277	64	58	11	27	1304	70	.0602159	.0516003	3.355781	2.785553	132.5683	120.14	55.92725	22.78518	52	0	16	0
70	690033	34.05103	-118.2116	8535585	15966.12	90033	900	2016	49156	69	38	11	17	1304	70	.0602159	.0516003	3.355781	2.785553	140.3694	77.30491	34.58377	22.37774	52	0	16	0
70	690033	34.05103	-118.2116	8535585	15966.12	90033	900	2017	49156	80	64	11	23	1304	70	.0602159	.0516003	3.355781	2.785553	162.7472	130.1977	46.78981	22.37774	52	0	16	0
70	690033	34.05103	-118.2116	8535585	15966.12	90033	900	2018	49156	72	53	11	24	1304	70	.0602159	.0516003	3.355781	2.785553	146.4725	107.82	48.82415	22.37774	52	0	16	0
623	690034	34.03069	-118.3995	8085205.5	16837.73	90034	900	2010	57964	54	58	12	11	35	8	.195102	.195102	1.783564	1.333696	93.16127	100.0621	18.9773	20.70251	44	0	11	1
623	690034	34.03069	-118.3995	8085205.5	16837.73	90034	900	2011	59662	70	58	11	11	35	8	.195102	.195102	1.783564	1.333696	117.3276	97.21431	18.4372	18.4372	44	0	11	1
623	690034	34.03069	-118.3995	8085205.5	16837.73	90034	900	2012	59305	77	63	11	11	35	8	.195102	.195102	1.783564	1.333696	129.8373	106.2305	18.54818	18.54818	44	0	11	1
623	690034	34.03069	-118.3995	8085205.5	16837.73	90034	900	2013	58703	76	55	11	13	35	8	.195102	.195102	1.783564	1.333696	129.4653	93.69198	22.14538	18.7384	44	0	11	1
623	690034	34.03069	-118.3995	8085205.5	16837.73	90034	900	2014	58968	75	72	11	11	35	8	.195102	.195102	1.783564	1.333696	127.1876	122.1001	18.65419	18.65419	44	0	11	1
623	690034	34.03069	-118.3995	8085205.5	16837.73	90034	900	2015	58069	67	59	11	13	35	8	.195102	.195102	1.783564	1.333696	115.38	101.6033	22.38716	18.94298	44	0	11	1
623	690034	34.03069	-118.3995	8085205.5	16837.73	90034	900	2016	57443	63	65	12	14	35	8	.195102	.195102	1.783564	1.333696	109.6739	113.1556	24.37199	20.89027	44	0	11	1
623	690034	34.03069	-118.3995	8085205.5	16837.73	90034	900	2017	57443	44	52	11	11	35	8	.195102	.195102	1.783564	1.333696	76.59767	90.52452	19.14942	19.14942	44	0	11	1
623	690034	34.03069	-118.3995	8085205.5	16837.73	90034	900	2018	57443	57	75	11	11	35	8	.195102	.195102	1.783564	1.333696	99.2288	130.5642	19.14942	19.14942	44	0	11	1
1606	690035	34.05181	-118.3837	5330221.5	12646.88	90035	900	2010	28418	52	54	11	11	26	13	.1923077	.1627219	2.210799	2.00793	182.9826	190.0204	38.70786	38.70786	50	0	11	1
1606	690035	34.05181	-118.3837	5330221.5	12646.88	90035	900	2011	29113	64	55	11	13	26	13	.1923077	.1627219	2.210799	2.00793	219.8331	188.919	44.65359	37.78381	50	0	11	1
1606	690035	34.05181	-118.3837	5330221.5	12646.88	90035	900	2012	30553	60	48	11	11	26	13	.1923077	.1627219	2.210799	2.00793	196.3801	157.104	36.00301	36.00301	50	0	11	1
1606	690035	34.05181	-118.3837	5330221.5	12646.88	90035	900	2013	30999	62	59	11	11	26	13	.1923077	.1627219	2.210799	2.00793	200.0065	190.3287	35.48502	35.48502	50	0	11	1
1606	690035	34.05181	-118.3837	5330221.5	12646.88	90035	900	2014	31399	53	62	11	11	26	13	.1923077	.1627219	2.210799	2.00793	168.7952	197.4585	35.03296	35.03296	50	0	11	1
1606	690035	34.05181	-118.3837	5330221.5	12646.88	90035	900	2015	30852	68	42	11	12	26	13	.1923077	.1627219	2.210799	2.00793	220.4071	136.1338	38.89537	35.65409	50	0	11	1
1606	690035	34.05181	-118.3837	5330221.5	12646.88	90035	900	2016	30582	61	43	11	11	26	13	.1923077	.1627219	2.210799	2.00793	199.4637	140.6056	35.96887	35.96887	50	0	11	1
1606	690035	34.05181	-118.3837	5330221.5	12646.88	90035	900	2017	30582	50	48	11	12	26	13	.1923077	.1627219	2.210799	2.00793	163.4949	156.9551	39.23877	35.96887	50	0	11	1
1606	690035	34.05181	-118.3837	5330221.5	12646.88	90035	900	2018	30582	80	43	11	18	26	13	.1923077	.1627219	2.210799	2.00793	261.5918	140.6056	58.85815	35.96887	50	0	11	1
979	690036	34.07014	-118.3499	6401930.5	12652.8	90036	900	2010	36865	65	52	11	11	486	43	.0883165	.0831682	2.963658	2.729939	176.319	141.0552	29.8386	29.8386	52	0	11	1
979	690036	34.07014	-118.3499	6401930.5	12652.8	90036	900	2011	36124	73	43	11	11	486	43	.0883165	.0831682	2.963658	2.729939	202.0817	119.0344	30.45067	30.45067	52	0	11	1
979	690036	34.07014	-118.3499	6401930.5	12652.8	90036	900	2012	35942	56	55	11	14	486	43	.0883165	.0831682	2.963658	2.729939	155.8066	153.0243	38.95164	30.60486	52	0	11	1
979	690036	34.07014	-118.3499	6401930.5	12652.8	90036	900	2013	36101	56	54	12	11	486	43	.0883165	.0831682	2.963658	2.729939	155.1204	149.5803	30.47007	33.24008	52	0	11	1
979	690036	34.07014	-118.3499	6401930.5	12652.8	90036	900	2014	36425	64	39	11	11	486	43	.0883165	.0831682	2.963658	2.729939	175.7035	107.0693	30.19904	30.19904	52	0	11	1
979	690036	34.07014	-118.3499	6401930.5	12652.8	90036	900	2015	37640	75	62	11	12	486	43	.0883165	.0831682	2.963658	2.729939	199.2561	164.7184	31.88098	29.22423	52	0	11	1
979	690036	34.07014	-118.3499	6401930.5	12652.8	90036	900	2016	37931	60	45	11	11	486	43	.0883165	.0831682	2.963658	2.729939	158.182	118.6365	29.00003	29.00003	52	0	11	1
979	690036	34.07014	-118.3499	6401930.5	12652.8	90036	900	2017	37931	52	48	11	13	486	43	.0883165	.0831682	2.963658	2.729939	137.091	126.5456	34.27276	29.00003	52	0	11	1
979	690036	34.07014	-118.3499	6401930.5	12652.8	90036	900	2018	37931	61	38	11	15	486	43	.0883165	.0831682	2.963658	2.729939	160.8183	100.1819	39.54549	29.00003	52	0	11	1
620	690037	34.00272	-118.2875	7351187.5	12032.42	90037	900	2010	62276	69	80	13	19	49	4	.5226989	.5226989	.906862	.7691473	110.7971	128.4604	30.50935	20.87481	69	0	11	1
620	690037	34.00272	-118.2875	7351187.5	12032.42	90037	900	2011	60639	85	63	15	19	49	4	.5226989	.5226989	.906862	.7691473	140.1738	103.8935	31.33297	24.73656	69	0	11	1
620	690037	34.00272	-118.2875	7351187.5	12032.42	90037	900	2012	60867	85	58	11	14	49	4	.5226989	.5226989	.906862	.7691473	139.6487	95.28973	23.00097	18.07219	69	0	11	1
620	690037	34.00272	-118.2875	7351187.5	12032.42	90037	900	2013	61845	82	56	12	11	49	4	.5226989	.5226989	.906862	.7691473	132.5895	90.54895	17.7864	19.40335	69	0	11	1
620	690037	34.00272	-118.2875	7351187.5	12032.42	90037	900	2014	61536	81	50	14	19	49	4	.5226989	.5226989	.906862	.7691473	131.6303	81.25325	30.87624	22.75091	69	0	11	1
620	690037	34.00272	-118.2875	7351187.5	12032.42	90037	900	2015	62872	80	79	11	15	49	4	.5226989	.5226989	.906862	.7691473	127.2427	125.6521	23.858	17.49586	69	0	11	1
620	690037	34.00272	-118.2875	7351187.5	12032.42	90037	900	2016	61451	89	74	12	20	49	4	.5226989	.5226989	.906862	.7691473	144.8308	120.4212	32.54626	19.52775	69	0	11	1
620	690037	34.00272	-118.2875	7351187.5	12032.42	90037	900	2017	61451	96	70	11	18	49	4	.5226989	.5226989	.906862	.7691473	156.222	113.9119	29.29163	17.90044	69	0	11	1
620	690037	34.00272	-118.2875	7351187.5	12032.42	90037	900	2018	61451	97	79	11	22	49	4	.5226989	.5226989	.906862	.7691473	157.8493	128.5577	35.80088	17.90044	69	0	11	1
1182	690038	34.08875	-118.3265	4060537.5	10837.38	90038	900	2010	28917	28	24	11	11	123	11	.2366977	.181704	1.938134	1.666426	96.82886	82.99616	38.03991	38.03991	26	0	11	1
1182	690038	34.08875	-118.3265	4060537.5	10837.38	90038	900	2011	30498	32	25	11	13	123	11	.2366977	.181704	1.938134	1.666426	104.9249	81.97259	42.62575	36.06794	26	0	11	1
1182	690038	34.08875	-118.3265	4060537.5	10837.38	90038	900	2012	30225	30	22	11	11	123	11	.2366977	.181704	1.938134	1.666426	99.25558	72.78743	36.39371	36.39371	26	0	11	1
1182	690038	34.08875	-118.3265	4060537.5	10837.38	90038	900	2013	29836	36	30	11	11	123	11	.2366977	.181704	1.938134	1.666426	120.6596	100.5497	36.86821	36.86821	26	0	11	1
1182	690038	34.08875	-118.3265	4060537.5	10837.38	90038	900	2014	28798	41	27	11	11	123	11	.2366977	.181704	1.938134	1.666426	142.371	93.75651	38.1971	38.1971	26	0	11	1
1182	690038	34.08875	-118.3265	4060537.5	10837.38	90038	900	2015	28577	34	36	11	11	123	11	.2366977	.181704	1.938134	1.666426	118.9768	125.9754	38.49249	38.49249	26	0	11	1
1182	690038	34.08875	-118.3265	4060537.5	10837.38	90038	900	2016	28155	26	26	11	11	123	11	.2366977	.181704	1.938134	1.666426	92.34594	92.34594	39.06944	39.06944	26	0	11	1
1182	690038	34.08875	-118.3265	4060537.5	10837.38	90038	900	2017	28155	33	31	11	11	123	11	.2366977	.181704	1.938134	1.666426	117.2083	110.1048	39.06944	39.06944	26	0	11	1
1182	690038	34.08875	-118.3265	4060537.5	10837.38	90038	900	2018	28155	27	28	11	11	123	11	.2366977	.181704	1.938134	1.666426	95.89771	99.44948	39.06944	39.06944	26	0	11	1
1607	690039	34.11184	-118.2601	10278725	26042.1	90039	900	2010	28514	58	41	14	11	104	27	.1177885	.1111317	2.742229	2.488963	203.4089	143.789	38.57754	49.09869	30	0	11	1
1607	690039	34.11184	-118.2601	10278725	26042.1	90039	900	2011	29262	30	46	11	14	104	27	.1177885	.1111317	2.742229	2.488963	102.522	157.2005	47.84362	37.59142	30	0	11	1
1607	690039	34.11184	-118.2601	10278725	26042.1	90039	900	2012	28260	50	48	11	11	104	27	.1177885	.1111317	2.742229	2.488963	176.9285	169.8514	38.92427	38.92427	30	0	11	1
1607	690039	34.11184	-118.2601	10278725	26042.1	90039	900	2013	27049	65	47	11	12	104	27	.1177885	.1111317	2.742229	2.488963	240.3046	173.7587	44.36393	40.66694	30	0	11	1
1607	690039	34.11184	-118.2601	10278725	26042.1	90039	900	2014	27843	53	49	13	11	104	27	.1177885	.1111317	2.742229	2.488963	190.3531	175.9868	39.50724	46.69037	30	0	11	1
1607	690039	34.11184	-118.2601	10278725	26042.1	90039	900	2015	28149	30	33	11	13	104	27	.1177885	.1111317	2.742229	2.488963	106.5757	117.2333	46.18281	39.07777	30	0	11	1
1607	690039	34.11184	-118.2601	10278725	26042.1	90039	900	2016	28436	49	51	11	13	104	27	.1177885	.1111317	2.742229	2.488963	172.3168	179.3501	45.7167	38.68336	30	0	11	1
1607	690039	34.11184	-118.2601	10278725	26042.1	90039	900	2017	28436	49	41	11	11	104	27	.1177885	.1111317	2.742229	2.488963	172.3168	144.1834	38.68336	38.68336	30	0	11	1
1607	690039	34.11184	-118.2601	10278725	26042.1	90039	900	2018	28436	59	41	11	11	104	27	.1177885	.1111317	2.742229	2.488963	207.4835	144.1834	38.68336	38.68336	30	0	11	1
1001	690040	33.99346	-118.1491	14457575	27950.76	90040	900	2010	12520	19	26	11	11	4123	112	.0456643	.0423979	3.620169	3.18997	151.7572	207.6677	87.85943	87.85943	13	0	11	1
1001	690040	33.99346	-118.1491	14457575	27950.76	90040	900	2011	12862	25	21	11	11	4123	112	.0456643	.0423979	3.620169	3.18997	194.371	163.2717	85.52325	85.52325	13	0	11	1
1001	690040	33.99346	-118.1491	14457575	27950.76	90040	900	2012	12692	26	12	11	11	4123	112	.0456643	.0423979	3.620169	3.18997	204.8535	94.54774	86.66877	86.66877	13	0	11	1
1001	690040	33.99346	-118.1491	14457575	27950.76	90040	900	2013	12696	21	22	11	11	4123	112	.0456643	.0423979	3.620169	3.18997	165.4064	173.2829	86.64146	86.64146	13	0	11	1
1001	690040	33.99346	-118.1491	14457575	27950.76	90040	900	2014	12830	13	12	0	11	4123	112	.0456643	.0423979	3.620169	3.18997	101.325	93.53078	85.73656	0	13	0	11	1
1001	690040	33.99346	-118.1491	14457575	27950.76	90040	900	2015	12699	17	11	11	11	4123	112	.0456643	.0423979	3.620169	3.18997	133.8688	86.62099	86.62099	86.62099	13	0	11	1
1001	690040	33.99346	-118.1491	14457575	27950.76	90040	900	2016	12812	17	21	11	11	4123	112	.0456643	.0423979	3.620169	3.18997	132.6881	163.9088	85.85701	85.85701	13	0	11	1
1001	690040	33.99346	-118.1491	14457575	27950.76	90040	900	2017	12812	19	24	11	11	4123	112	.0456643	.0423979	3.620169	3.18997	148.2985	187.3244	85.85701	85.85701	13	0	11	1
1001	690040	33.99346	-118.1491	14457575	27950.76	90040	900	2018	12812	17	22	11	11	4123	112	.0456643	.0423979	3.620169	3.18997	132.6881	171.714	85.85701	85.85701	13	0	11	1
809	690041	34.13757	-118.2076	9383338	18549.44	90041	900	2010	27425	55	39	11	11	40	10	.17625	.12625	2.141267	1.869925	200.547	142.206	40.10939	40.10939	38	0	11	1
809	690041	34.13757	-118.2076	9383338	18549.44	90041	900	2011	28857	56	43	11	13	40	10	.17625	.12625	2.141267	1.869925	194.0604	149.0106	45.04973	38.119	38	0	11	1
809	690041	34.13757	-118.2076	9383338	18549.44	90041	900	2012	28571	47	49	11	11	40	10	.17625	.12625	2.141267	1.869925	164.5025	171.5026	38.50058	38.50058	38	0	11	1
809	690041	34.13757	-118.2076	9383338	18549.44	90041	900	2013	28203	60	36	13	11	40	10	.17625	.12625	2.141267	1.869925	212.7433	127.646	39.00294	46.09439	38	0	11	1
809	690041	34.13757	-118.2076	9383338	18549.44	90041	900	2014	28439	57	53	11	17	40	10	.17625	.12625	2.141267	1.869925	200.429	186.3638	59.77707	38.67928	38	0	11	1
809	690041	34.13757	-118.2076	9383338	18549.44	90041	900	2015	28796	38	42	11	13	40	10	.17625	.12625	2.141267	1.869925	131.9628	145.8536	45.14516	38.19975	38	0	11	1
809	690041	34.13757	-118.2076	9383338	18549.44	90041	900	2016	28405	50	39	15	11	40	10	.17625	.12625	2.141267	1.869925	176.0253	137.2998	38.72558	52.80761	38	0	11	1
809	690041	34.13757	-118.2076	9383338	18549.44	90041	900	2017	28405	54	44	11	17	40	10	.17625	.12625	2.141267	1.869925	190.1074	154.9023	59.84862	38.72558	38	0	11	1
809	690041	34.13757	-118.2076	9383338	18549.44	90041	900	2018	28405	49	45	11	11	40	10	.17625	.12625	2.141267	1.869925	172.5048	158.4228	38.72558	38.72558	38	0	11	1
808	690042	34.11462	-118.1919	12111677	22580.95	90042	900	2010	62430	54	87	11	17	47	10	.1770032	.1371661	2.115251	1.930172	86.49688	139.3561	27.2305	17.61973	54	0	14	0
808	690042	34.11462	-118.1919	12111677	22580.95	90042	900	2011	63424	82	84	11	14	47	10	.1770032	.1371661	2.115251	1.930172	129.2886	132.442	22.07366	17.34359	54	0	14	0
808	690042	34.11462	-118.1919	12111677	22580.95	90042	900	2012	62303	70	65	13	21	47	10	.1770032	.1371661	2.115251	1.930172	112.3541	104.3288	33.70624	20.86577	54	0	14	0
808	690042	34.11462	-118.1919	12111677	22580.95	90042	900	2013	60623	61	64	11	23	47	10	.1770032	.1371661	2.115251	1.930172	100.6219	105.5705	37.9394	18.14493	54	0	14	0
808	690042	34.11462	-118.1919	12111677	22580.95	90042	900	2014	61034	55	80	11	14	47	10	.1770032	.1371661	2.115251	1.930172	90.11371	131.0745	22.93803	18.02274	54	0	14	0
808	690042	34.11462	-118.1919	12111677	22580.95	90042	900	2015	62650	66	78	17	16	47	10	.1770032	.1371661	2.115251	1.930172	105.3472	124.5012	25.53871	27.13488	54	0	14	0
808	690042	34.11462	-118.1919	12111677	22580.95	90042	900	2016	63109	71	80	13	16	47	10	.1770032	.1371661	2.115251	1.930172	112.5038	126.7648	25.35296	20.59928	54	0	14	0
808	690042	34.11462	-118.1919	12111677	22580.95	90042	900	2017	63109	72	58	11	31	47	10	.1770032	.1371661	2.115251	1.930172	114.0883	91.90448	49.12136	17.43016	54	0	14	0
808	690042	34.11462	-118.1919	12111677	22580.95	90042	900	2018	63109	69	75	13	18	47	10	.1770032	.1371661	2.115251	1.930172	109.3346	118.842	28.52208	20.59928	54	0	14	0
1379	690043	33.98886	-118.3352	10708407	17053.83	90043	900	2010	44789	112	108	19	20	15	9	.2088889	.2088889	1.898927	1.707539	250.0614	241.1306	44.65382	42.42113	104	0	18	0
1379	690043	33.98886	-118.3352	10708407	17053.83	90043	900	2011	44042	136	115	15	24	15	9	.2088889	.2088889	1.898927	1.707539	308.7961	261.1144	54.49344	34.0584	104	0	18	0
1379	690043	33.98886	-118.3352	10708407	17053.83	90043	900	2012	43761	104	95	17	22	15	9	.2088889	.2088889	1.898927	1.707539	237.6545	217.0883	50.27308	38.84737	104	0	18	0
1379	690043	33.98886	-118.3352	10708407	17053.83	90043	900	2013	43527	126	98	19	25	15	9	.2088889	.2088889	1.898927	1.707539	289.4755	225.1476	57.43562	43.65107	104	0	18	0
1379	690043	33.98886	-118.3352	10708407	17053.83	90043	900	2014	43118	117	100	20	18	15	9	.2088889	.2088889	1.898927	1.707539	271.3484	231.9217	41.74591	46.38434	104	0	18	0
1379	690043	33.98886	-118.3352	10708407	17053.83	90043	900	2015	43129	137	99	18	27	15	9	.2088889	.2088889	1.898927	1.707539	317.6517	229.5439	62.60289	41.73526	104	0	18	0
1379	690043	33.98886	-118.3352	10708407	17053.83	90043	900	2016	44328	116	107	17	30	15	9	.2088889	.2088889	1.898927	1.707539	261.6856	241.3824	67.67731	38.35048	104	0	18	0
1379	690043	33.98886	-118.3352	10708407	17053.83	90043	900	2017	44328	131	79	20	31	15	9	.2088889	.2088889	1.898927	1.707539	295.5243	178.2169	69.93323	45.11821	104	0	18	0
1379	690043	33.98886	-118.3352	10708407	17053.83	90043	900	2018	44328	108	90	25	25	15	9	.2088889	.2088889	1.898927	1.707539	243.6383	203.0319	56.39776	56.39776	104	0	18	0
973	690044	33.95273	-118.2919	13303826	24261	90044	900	2010	89779	137	99	17	29	40	10	.2375	.2375	1.728439	1.728439	152.5969	110.2708	32.30154	18.93539	126	0	21	0
973	690044	33.95273	-118.2919	13303826	24261	90044	900	2011	88164	138	124	26	22	40	10	.2375	.2375	1.728439	1.728439	156.5265	140.647	24.9535	29.4905	126	0	21	0
973	690044	33.95273	-118.2919	13303826	24261	90044	900	2012	85940	126	106	25	36	40	10	.2375	.2375	1.728439	1.728439	146.6139	123.3419	41.88969	29.09006	126	0	21	0
973	690044	33.95273	-118.2919	13303826	24261	90044	900	2013	87590	149	125	29	25	40	10	.2375	.2375	1.728439	1.728439	170.1107	142.7104	28.54207	33.1088	126	0	21	0
973	690044	33.95273	-118.2919	13303826	24261	90044	900	2014	88412	150	117	20	38	40	10	.2375	.2375	1.728439	1.728439	169.6602	132.335	42.98059	22.62136	126	0	21	0
973	690044	33.95273	-118.2919	13303826	24261	90044	900	2015	88975	151	104	20	33	40	10	.2375	.2375	1.728439	1.728439	169.7106	116.8868	37.08907	22.47822	126	0	21	0
973	690044	33.95273	-118.2919	13303826	24261	90044	900	2016	90155	143	133	23	21	40	10	.2375	.2375	1.728439	1.728439	158.6157	147.5237	23.29322	25.51162	126	0	21	0
973	690044	33.95273	-118.2919	13303826	24261	90044	900	2017	90155	176	128	27	25	40	10	.2375	.2375	1.728439	1.728439	195.2193	141.9777	27.73002	29.94842	126	0	21	0
973	690044	33.95273	-118.2919	13303826	24261	90044	900	2018	90155	160	131	18	27	40	10	.2375	.2375	1.728439	1.728439	177.4721	145.3053	29.94842	19.96561	126	0	21	0
1373	690045	33.95295	-118.4001	27779826	32703.45	90045	900	2010	39480	70	63	11	17	639	30	.1362727	.1333877	2.463085	2.214318	177.305	159.5745	43.05978	27.86221	53	0	11	1
1373	690045	33.95295	-118.4001	27779826	32703.45	90045	900	2011	40150	68	57	14	15	639	30	.1362727	.1333877	2.463085	2.214318	169.3649	141.9676	37.3599	34.86924	53	0	11	1
1373	690045	33.95295	-118.4001	27779826	32703.45	90045	900	2012	40535	63	71	11	17	639	30	.1362727	.1333877	2.463085	2.214318	155.4212	175.1573	41.93906	27.13704	53	0	11	1
1373	690045	33.95295	-118.4001	27779826	32703.45	90045	900	2013	40272	60	45	11	17	639	30	.1362727	.1333877	2.463085	2.214318	148.9869	111.7402	42.21295	27.31426	53	0	11	1
1373	690045	33.95295	-118.4001	27779826	32703.45	90045	900	2014	41453	53	60	17	11	639	30	.1362727	.1333877	2.463085	2.214318	127.8556	144.7422	26.53608	41.0103	53	0	11	1
1373	690045	33.95295	-118.4001	27779826	32703.45	90045	900	2015	41922	68	49	11	18	639	30	.1362727	.1333877	2.463085	2.214318	162.206	116.8837	42.93688	26.23921	53	0	11	1
1373	690045	33.95295	-118.4001	27779826	32703.45	90045	900	2016	41145	67	50	11	14	639	30	.1362727	.1333877	2.463085	2.214318	162.8387	121.5214	34.026	26.73472	53	0	11	1
1373	690045	33.95295	-118.4001	27779826	32703.45	90045	900	2017	41145	54	46	11	19	639	30	.1362727	.1333877	2.463085	2.214318	131.2432	111.7997	46.17815	26.73472	53	0	11	1
1373	690045	33.95295	-118.4001	27779826	32703.45	90045	900	2018	41145	62	46	11	13	639	30	.1362727	.1333877	2.463085	2.214318	150.6866	111.7997	31.59558	26.73472	53	0	11	1
1183	690046	34.10741	-118.3652	14974010	27295.07	90046	900	2010	48581	114	82	14	19	3709	146	.0729761	.0696582	3.434363	3.164161	234.6596	168.7903	39.10994	28.81785	91	0	11	1
1183	690046	34.10741	-118.3652	14974010	27295.07	90046	900	2011	49212	125	83	14	15	3709	146	.0729761	.0696582	3.434363	3.164161	254.0031	168.6581	30.48037	28.44835	91	0	11	1
1183	690046	34.10741	-118.3652	14974010	27295.07	90046	900	2012	49937	117	94	18	11	3709	146	.0729761	.0696582	3.434363	3.164161	234.2952	188.2372	22.02776	36.04542	91	0	11	1
1183	690046	34.10741	-118.3652	14974010	27295.07	90046	900	2013	50499	91	95	15	15	3709	146	.0729761	.0696582	3.434363	3.164161	180.2016	188.1225	29.70356	29.70356	91	0	11	1
1183	690046	34.10741	-118.3652	14974010	27295.07	90046	900	2014	51329	104	67	11	14	3709	146	.0729761	.0696582	3.434363	3.164161	202.6145	130.5305	27.27503	21.43038	91	0	11	1
1183	690046	34.10741	-118.3652	14974010	27295.07	90046	900	2015	51651	95	77	11	15	3709	146	.0729761	.0696582	3.434363	3.164161	183.9267	149.0775	29.04106	21.29678	91	0	11	1
1183	690046	34.10741	-118.3652	14974010	27295.07	90046	900	2016	50923	101	85	16	21	3709	146	.0729761	.0696582	3.434363	3.164161	198.3387	166.9187	41.23873	31.41999	91	0	11	1
1183	690046	34.10741	-118.3652	14974010	27295.07	90046	900	2017	50923	100	85	18	17	3709	146	.0729761	.0696582	3.434363	3.164161	196.3749	166.9187	33.38374	35.34748	91	0	11	1
1183	690046	34.10741	-118.3652	14974010	27295.07	90046	900	2018	50923	99	86	11	21	3709	146	.0729761	.0696582	3.434363	3.164161	194.4112	168.8824	41.23873	21.60124	91	0	11	1
1600	690047	33.95448	-118.309	12252334	24230.57	90047	900	2010	48606	136	109	22	20	169	14	.4360842	.4344036	1.427907	1.368029	279.8008	224.2522	41.14718	45.2619	115	0	17	0
1600	690047	33.95448	-118.309	12252334	24230.57	90047	900	2011	47550	115	100	22	27	169	14	.4360842	.4344036	1.427907	1.368029	241.8507	210.3049	56.78233	46.26709	115	0	17	0
1600	690047	33.95448	-118.309	12252334	24230.57	90047	900	2012	47857	119	109	20	17	169	14	.4360842	.4344036	1.427907	1.368029	248.6575	227.7619	35.5225	41.79117	115	0	17	0
1600	690047	33.95448	-118.309	12252334	24230.57	90047	900	2013	47533	132	97	23	23	169	14	.4360842	.4344036	1.427907	1.368029	277.7018	204.0688	48.38744	48.38744	115	0	17	0
1600	690047	33.95448	-118.309	12252334	24230.57	90047	900	2014	46999	131	97	21	23	169	14	.4360842	.4344036	1.427907	1.368029	278.7293	206.3874	48.93721	44.6818	115	0	17	0
1600	690047	33.95448	-118.309	12252334	24230.57	90047	900	2015	48678	152	117	17	25	169	14	.4360842	.4344036	1.427907	1.368029	312.256	240.355	51.3579	34.92337	115	0	17	0
1600	690047	33.95448	-118.309	12252334	24230.57	90047	900	2016	48306	134	119	22	19	169	14	.4360842	.4344036	1.427907	1.368029	277.3983	246.3462	39.33259	45.543	115	0	17	0
1600	690047	33.95448	-118.309	12252334	24230.57	90047	900	2017	48306	163	109	20	20	169	14	.4360842	.4344036	1.427907	1.368029	337.4322	225.6449	41.40273	41.40273	115	0	17	0
1600	690047	33.95448	-118.309	12252334	24230.57	90047	900	2018	48306	145	103	20	28	169	14	.4360842	.4344036	1.427907	1.368029	300.1697	213.224	57.96381	41.40273	115	0	17	0
977	690048	34.07293	-118.3727	4882691	12284.8	90048	900	2010	21397	66	44	11	11	1622	86	.0894331	.0808223	3.23938	3.041855	308.4545	205.6363	51.40908	51.40908	44	0	11	1
977	690048	34.07293	-118.3727	4882691	12284.8	90048	900	2011	20931	57	48	11	12	1622	86	.0894331	.0808223	3.23938	3.041855	272.3233	229.3249	57.33123	52.55363	44	0	11	1
977	690048	34.07293	-118.3727	4882691	12284.8	90048	900	2012	20793	68	49	11	12	1622	86	.0894331	.0808223	3.23938	3.041855	327.0331	235.6562	57.71173	52.90242	44	0	11	1
977	690048	34.07293	-118.3727	4882691	12284.8	90048	900	2013	21316	50	42	14	11	1622	86	.0894331	.0808223	3.23938	3.041855	234.5656	197.0351	51.60443	65.67836	44	0	11	1
977	690048	34.07293	-118.3727	4882691	12284.8	90048	900	2014	22409	44	42	11	11	1622	86	.0894331	.0808223	3.23938	3.041855	196.3497	187.4247	49.08742	49.08742	44	0	11	1
977	690048	34.07293	-118.3727	4882691	12284.8	90048	900	2015	22498	50	45	11	15	1622	86	.0894331	.0808223	3.23938	3.041855	222.242	200.0178	66.67259	48.89323	44	0	11	1
977	690048	34.07293	-118.3727	4882691	12284.8	90048	900	2016	22722	54	38	11	11	1622	86	.0894331	.0808223	3.23938	3.041855	237.6551	167.2388	48.41123	48.41123	44	0	11	1
977	690048	34.07293	-118.3727	4882691	12284.8	90048	900	2017	22722	68	31	11	11	1622	86	.0894331	.0808223	3.23938	3.041855	299.2694	136.4317	48.41123	48.41123	44	0	11	1
977	690048	34.07293	-118.3727	4882691	12284.8	90048	900	2018	22722	63	34	11	11	1622	86	.0894331	.0808223	3.23938	3.041855	277.2643	149.6347	48.41123	48.41123	44	0	11	1
1605	690049	34.08719	-118.4893	38906424	37648.21	90049	900	2010	35482	70	67	11	13	260	40	.0866568	.0713314	3.172693	2.253637	197.2831	188.8281	36.63829	31.00163	61	0	12	0
1605	690049	34.08719	-118.4893	38906424	37648.21	90049	900	2011	36451	63	61	14	12	260	40	.0866568	.0713314	3.172693	2.253637	172.8348	167.3479	32.92091	38.40773	61	0	12	0
1605	690049	34.08719	-118.4893	38906424	37648.21	90049	900	2012	36107	74	74	11	16	260	40	.0866568	.0713314	3.172693	2.253637	204.9464	204.9464	44.31274	30.46501	61	0	12	0
1605	690049	34.08719	-118.4893	38906424	37648.21	90049	900	2013	35310	79	66	11	20	260	40	.0866568	.0713314	3.172693	2.253637	223.7327	186.9159	56.64118	31.15265	61	0	12	0
1605	690049	34.08719	-118.4893	38906424	37648.21	90049	900	2014	35262	64	70	11	18	260	40	.0866568	.0713314	3.172693	2.253637	181.4985	198.514	51.04645	31.19506	61	0	12	0
1605	690049	34.08719	-118.4893	38906424	37648.21	90049	900	2015	35427	78	74	11	13	260	40	.0866568	.0713314	3.172693	2.253637	220.1711	208.8802	36.69518	31.04976	61	0	12	0
1605	690049	34.08719	-118.4893	38906424	37648.21	90049	900	2016	35581	83	50	11	13	260	40	.0866568	.0713314	3.172693	2.253637	233.2706	140.5244	36.53635	30.91538	61	0	12	0
1605	690049	34.08719	-118.4893	38906424	37648.21	90049	900	2017	35581	61	64	11	19	260	40	.0866568	.0713314	3.172693	2.253637	171.4398	179.8713	53.39928	30.91538	61	0	12	0
1605	690049	34.08719	-118.4893	38906424	37648.21	90049	900	2018	35581	74	64	17	21	260	40	.0866568	.0713314	3.172693	2.253637	207.9762	179.8713	59.02026	47.77831	61	0	12	0
86	690056	33.98805	-118.3704	4090952	10890.49	90056	900	2010	7827	29	34	11	11	7	4	.2653061	.2653061	1.351784	1.351784	370.5123	434.3938	140.5392	140.5392	17	0	0	1
86	690056	33.98805	-118.3704	4090952	10890.49	90056	900	2011	8108	24	20	11	11	7	4	.2653061	.2653061	1.351784	1.351784	296.0039	246.67	135.6685	135.6685	17	0	0	1
86	690056	33.98805	-118.3704	4090952	10890.49	90056	900	2012	8628	28	30	11	0	7	4	.2653061	.2653061	1.351784	1.351784	324.5248	347.7051	0	127.4919	17	0	0	1
86	690056	33.98805	-118.3704	4090952	10890.49	90056	900	2013	8536	21	18	11	11	7	4	.2653061	.2653061	1.351784	1.351784	246.0169	210.8716	128.866	128.866	17	0	0	1
86	690056	33.98805	-118.3704	4090952	10890.49	90056	900	2014	8380	17	21	11	11	7	4	.2653061	.2653061	1.351784	1.351784	202.864	250.5967	131.2649	131.2649	17	0	0	1
86	690056	33.98805	-118.3704	4090952	10890.49	90056	900	2015	8537	22	31	11	11	7	4	.2653061	.2653061	1.351784	1.351784	257.7018	363.1252	128.8509	128.8509	17	0	0	1
86	690056	33.98805	-118.3704	4090952	10890.49	90056	900	2016	8118	22	21	11	11	7	4	.2653061	.2653061	1.351784	1.351784	271.0027	258.6844	135.5014	135.5014	17	0	0	1
86	690056	33.98805	-118.3704	4090952	10890.49	90056	900	2017	8118	30	19	11	11	7	4	.2653061	.2653061	1.351784	1.351784	369.5492	234.0478	135.5014	135.5014	17	0	0	1
86	690056	33.98805	-118.3704	4090952	10890.49	90056	900	2018	8118	25	24	11	11	7	4	.2653061	.2653061	1.351784	1.351784	307.9576	295.6393	135.5014	135.5014	17	0	0	1
978	690057	34.06216	-118.2771	2327912.3	7249.677	90057	900	2010	44998	69	32	18	13	23	7	.1644613	.1644613	1.858761	1.858761	153.3401	71.11427	28.89017	40.00178	59	0	11	1
978	690057	34.06216	-118.2771	2327912.3	7249.677	90057	900	2011	43808	83	50	11	15	23	7	.1644613	.1644613	1.858761	1.858761	189.4631	114.1344	34.24032	25.10957	59	0	11	1
978	690057	34.06216	-118.2771	2327912.3	7249.677	90057	900	2012	44871	60	47	11	11	23	7	.1644613	.1644613	1.858761	1.858761	133.7167	104.7447	24.51472	24.51472	59	0	11	1
978	690057	34.06216	-118.2771	2327912.3	7249.677	90057	900	2013	45392	59	40	11	11	23	7	.1644613	.1644613	1.858761	1.858761	129.9789	88.12125	24.23335	24.23335	59	0	11	1
978	690057	34.06216	-118.2771	2327912.3	7249.677	90057	900	2014	45747	80	52	11	11	23	7	.1644613	.1644613	1.858761	1.858761	174.8749	113.6687	24.04529	24.04529	59	0	11	1
978	690057	34.06216	-118.2771	2327912.3	7249.677	90057	900	2015	46509	70	52	11	17	23	7	.1644613	.1644613	1.858761	1.858761	150.5085	111.8063	36.55207	23.65134	59	0	11	1
978	690057	34.06216	-118.2771	2327912.3	7249.677	90057	900	2016	48302	74	57	16	13	23	7	.1644613	.1644613	1.858761	1.858761	153.2028	118.0075	26.914	33.12492	59	0	11	1
978	690057	34.06216	-118.2771	2327912.3	7249.677	90057	900	2017	48302	70	52	18	20	23	7	.1644613	.1644613	1.858761	1.858761	144.9215	107.656	41.40615	37.26554	59	0	11	1
978	690057	34.06216	-118.2771	2327912.3	7249.677	90057	900	2018	48302	73	49	11	21	23	7	.1644613	.1644613	1.858761	1.858761	151.1325	101.4451	43.47646	22.77338	59	0	11	1
380	690059	33.92631	-118.2496	8624379	17846.25	90059	900	2010	40952	57	47	11	12	70	7	.2391837	.2391837	1.590471	1.539007	139.1873	114.7685	29.3026	26.86072	44	0	11	1
380	690059	33.92631	-118.2496	8624379	17846.25	90059	900	2011	40209	69	50	11	15	70	7	.2391837	.2391837	1.590471	1.539007	171.6034	124.3503	37.30508	27.35706	44	0	11	1
380	690059	33.92631	-118.2496	8624379	17846.25	90059	900	2012	40305	52	53	11	11	70	7	.2391837	.2391837	1.590471	1.539007	129.0163	131.4973	27.2919	27.2919	44	0	11	1
380	690059	33.92631	-118.2496	8624379	17846.25	90059	900	2013	41831	46	41	11	11	70	7	.2391837	.2391837	1.590471	1.539007	109.9663	98.01344	26.29629	26.29629	44	0	11	1
380	690059	33.92631	-118.2496	8624379	17846.25	90059	900	2014	42470	44	49	11	11	70	7	.2391837	.2391837	1.590471	1.539007	103.6025	115.3756	25.90064	25.90064	44	0	11	1
380	690059	33.92631	-118.2496	8624379	17846.25	90059	900	2015	44648	58	50	13	13	70	7	.2391837	.2391837	1.590471	1.539007	129.905	111.9871	29.11665	29.11665	44	0	11	1
380	690059	33.92631	-118.2496	8624379	17846.25	90059	900	2016	46027	55	55	11	12	70	7	.2391837	.2391837	1.590471	1.539007	119.4951	119.4951	26.07165	23.89902	44	0	11	1
380	690059	33.92631	-118.2496	8624379	17846.25	90059	900	2017	46027	57	54	11	19	70	7	.2391837	.2391837	1.590471	1.539007	123.8403	117.3224	41.28012	23.89902	44	0	11	1
380	690059	33.92631	-118.2496	8624379	17846.25	90059	900	2018	46027	75	50	13	13	70	7	.2391837	.2391837	1.590471	1.539007	162.9478	108.6319	28.24429	28.24429	44	0	11	1
82	690062	34.00364	-118.3088	5008334	10128.47	90062	900	2010	32821	58	50	11	19	27	9	.2373114	.2208505	1.837439	1.203896	176.7161	152.3415	57.88977	33.51513	56	0	11	1
82	690062	34.00364	-118.3088	5008334	10128.47	90062	900	2011	30710	57	58	11	16	27	9	.2373114	.2208505	1.837439	1.203896	185.6073	188.8636	52.10029	35.81895	56	0	11	1
82	690062	34.00364	-118.3088	5008334	10128.47	90062	900	2012	31569	62	55	11	20	27	9	.2373114	.2208505	1.837439	1.203896	196.3952	174.2215	63.35329	34.84431	56	0	11	1
82	690062	34.00364	-118.3088	5008334	10128.47	90062	900	2013	32450	59	49	11	11	27	9	.2373114	.2208505	1.837439	1.203896	181.8182	151.0015	33.8983	33.8983	56	0	11	1
82	690062	34.00364	-118.3088	5008334	10128.47	90062	900	2014	32675	56	47	11	11	27	9	.2373114	.2208505	1.837439	1.203896	171.3849	143.8409	33.66488	33.66488	56	0	11	1
82	690062	34.00364	-118.3088	5008334	10128.47	90062	900	2015	33353	64	42	11	16	27	9	.2373114	.2208505	1.837439	1.203896	191.8868	125.9257	47.97169	32.98054	56	0	11	1
82	690062	34.00364	-118.3088	5008334	10128.47	90062	900	2016	33690	57	48	11	11	27	9	.2373114	.2208505	1.837439	1.203896	169.1897	142.4755	32.65064	32.65064	56	0	11	1
82	690062	34.00364	-118.3088	5008334	10128.47	90062	900	2017	33690	56	57	12	19	27	9	.2373114	.2208505	1.837439	1.203896	166.2214	169.1897	56.39656	35.61888	56	0	11	1
82	690062	34.00364	-118.3088	5008334	10128.47	90062	900	2018	33690	72	45	11	12	27	9	.2373114	.2208505	1.837439	1.203896	213.7133	133.5708	35.61888	32.65064	56	0	11	1
996	690063	34.0451	-118.1859	8476097	14986.46	90063	900	2010	55758	72	64	11	11	22	4	.2768595	.2768595	1.330628	1.330628	129.1295	114.7817	19.72811	19.72811	59	0	11	1
996	690063	34.0451	-118.1859	8476097	14986.46	90063	900	2011	52883	61	68	11	18	22	4	.2768595	.2768595	1.330628	1.330628	115.349	128.5857	34.0374	20.80064	59	0	11	1
996	690063	34.0451	-118.1859	8476097	14986.46	90063	900	2012	53994	66	52	11	13	22	4	.2768595	.2768595	1.330628	1.330628	122.2358	96.307	24.07675	20.37263	59	0	11	1
996	690063	34.0451	-118.1859	8476097	14986.46	90063	900	2013	54160	74	75	11	17	22	4	.2768595	.2768595	1.330628	1.330628	136.6322	138.4786	31.38848	20.31019	59	0	11	1
996	690063	34.0451	-118.1859	8476097	14986.46	90063	900	2014	54353	59	58	12	22	22	4	.2768595	.2768595	1.330628	1.330628	108.5497	106.7098	40.47615	22.0779	59	0	11	1
996	690063	34.0451	-118.1859	8476097	14986.46	90063	900	2015	53813	62	50	12	19	22	4	.2768595	.2768595	1.330628	1.330628	115.2138	92.91435	35.30745	22.29944	59	0	11	1
996	690063	34.0451	-118.1859	8476097	14986.46	90063	900	2016	54142	71	60	11	26	22	4	.2768595	.2768595	1.330628	1.330628	131.1366	110.8197	48.02187	20.31694	59	0	11	1
996	690063	34.0451	-118.1859	8476097	14986.46	90063	900	2017	54142	80	51	11	18	22	4	.2768595	.2768595	1.330628	1.330628	147.7596	94.19674	33.24591	20.31694	59	0	11	1
996	690063	34.0451	-118.1859	8476097	14986.46	90063	900	2018	54142	77	76	11	20	22	4	.2768595	.2768595	1.330628	1.330628	142.2186	140.3716	36.9399	20.31694	59	0	11	1
811	690064	34.03696	-118.425	10363490	19717.69	90064	900	2010	25403	50	57	11	13	476	55	.0994633	.0895417	2.97241	2.763256	196.8271	224.3829	51.17506	43.30197	45	0	11	1
811	690064	34.03696	-118.425	10363490	19717.69	90064	900	2011	25633	65	42	11	11	476	55	.0994633	.0895417	2.97241	2.763256	253.5794	163.8513	42.91343	42.91343	45	0	11	1
811	690064	34.03696	-118.425	10363490	19717.69	90064	900	2012	25894	57	41	11	11	476	55	.0994633	.0895417	2.97241	2.763256	220.1282	158.3378	42.48088	42.48088	45	0	11	1
811	690064	34.03696	-118.425	10363490	19717.69	90064	900	2013	26103	50	54	11	11	476	55	.0994633	.0895417	2.97241	2.763256	191.5489	206.8728	42.14075	42.14075	45	0	11	1
811	690064	34.03696	-118.425	10363490	19717.69	90064	900	2014	25788	45	52	12	11	476	55	.0994633	.0895417	2.97241	2.763256	174.4998	201.6442	42.6555	46.53327	45	0	11	1
811	690064	34.03696	-118.425	10363490	19717.69	90064	900	2015	26384	53	33	11	14	476	55	.0994633	.0895417	2.97241	2.763256	200.8793	125.0758	53.06246	41.69193	45	0	11	1
811	690064	34.03696	-118.425	10363490	19717.69	90064	900	2016	27032	54	45	11	15	476	55	.0994633	.0895417	2.97241	2.763256	199.7632	166.4694	55.48979	40.69251	45	0	11	1
811	690064	34.03696	-118.425	10363490	19717.69	90064	900	2017	27032	46	42	17	11	476	55	.0994633	.0895417	2.97241	2.763256	170.1687	155.3714	40.69251	62.88843	45	0	11	1
811	690064	34.03696	-118.425	10363490	19717.69	90064	900	2018	27032	54	54	11	14	476	55	.0994633	.0895417	2.97241	2.763256	199.7632	199.7632	51.79047	40.69251	45	0	11	1
616	690065	34.10892	-118.2276	13674176	23263.78	90065	900	2010	45527	71	64	11	16	57	7	.5826408	.3056325	1.447766	.9349058	155.9514	140.5759	35.14398	24.16149	46	0	13	0
616	690065	34.10892	-118.2276	13674176	23263.78	90065	900	2011	46844	47	67	11	16	57	7	.5826408	.3056325	1.447766	.9349058	100.333	143.0279	34.15592	23.4822	46	0	13	0
616	690065	34.10892	-118.2276	13674176	23263.78	90065	900	2012	45816	63	66	11	20	57	7	.5826408	.3056325	1.447766	.9349058	137.5065	144.0545	43.65287	24.00908	46	0	13	0
616	690065	34.10892	-118.2276	13674176	23263.78	90065	900	2013	45242	46	66	12	16	57	7	.5826408	.3056325	1.447766	.9349058	101.6754	145.8821	35.36537	26.52403	46	0	13	0
616	690065	34.10892	-118.2276	13674176	23263.78	90065	900	2014	46254	67	48	11	13	57	7	.5826408	.3056325	1.447766	.9349058	144.8523	103.7748	28.10568	23.78173	46	0	13	0
616	690065	34.10892	-118.2276	13674176	23263.78	90065	900	2015	46904	60	71	16	16	57	7	.5826408	.3056325	1.447766	.9349058	127.9209	151.373	34.11223	34.11223	46	0	13	0
616	690065	34.10892	-118.2276	13674176	23263.78	90065	900	2016	46965	68	62	11	19	57	7	.5826408	.3056325	1.447766	.9349058	144.7887	132.0132	40.45566	23.4217	46	0	13	0
616	690065	34.10892	-118.2276	13674176	23263.78	90065	900	2017	46965	57	57	14	16	57	7	.5826408	.3056325	1.447766	.9349058	121.367	121.367	34.06792	29.80943	46	0	13	0
616	690065	34.10892	-118.2276	13674176	23263.78	90065	900	2018	46965	57	68	11	13	57	7	.5826408	.3056325	1.447766	.9349058	121.367	144.7887	27.68019	23.4217	46	0	13	0
992	690066	34.00124	-118.4306	12890750	22982.97	90066	900	2010	55277	98	85	12	25	1497	88	.1159018	.1136326	2.931023	2.657747	177.2889	153.771	45.22677	21.70885	85	0	17	0
992	690066	34.00124	-118.4306	12890750	22982.97	90066	900	2011	56210	98	97	16	22	1497	88	.1159018	.1136326	2.931023	2.657747	174.3462	172.5672	39.13894	28.46469	85	0	17	0
992	690066	34.00124	-118.4306	12890750	22982.97	90066	900	2012	56107	90	99	20	22	1497	88	.1159018	.1136326	2.931023	2.657747	160.4078	176.4486	39.21079	35.64618	85	0	17	0
992	690066	34.00124	-118.4306	12890750	22982.97	90066	900	2013	59031	96	74	11	23	1497	88	.1159018	.1136326	2.931023	2.657747	162.6264	125.3579	38.96258	18.63428	85	0	17	0
992	690066	34.00124	-118.4306	12890750	22982.97	90066	900	2014	58337	85	80	13	20	1497	88	.1159018	.1136326	2.931023	2.657747	145.7051	137.1342	34.28356	22.28431	85	0	17	0
992	690066	34.00124	-118.4306	12890750	22982.97	90066	900	2015	59124	97	85	13	19	1497	88	.1159018	.1136326	2.931023	2.657747	164.062	143.7656	32.13585	21.98769	85	0	17	0
992	690066	34.00124	-118.4306	12890750	22982.97	90066	900	2016	59258	85	72	11	23	1497	88	.1159018	.1136326	2.931023	2.657747	143.4406	121.5026	38.81332	18.56289	85	0	17	0
992	690066	34.00124	-118.4306	12890750	22982.97	90066	900	2017	59258	91	89	13	25	1497	88	.1159018	.1136326	2.931023	2.657747	153.5658	150.1907	42.1884	21.93797	85	0	17	0
992	690066	34.00124	-118.4306	12890750	22982.97	90066	900	2018	59258	94	82	13	17	1497	88	.1159018	.1136326	2.931023	2.657747	158.6284	138.3779	28.68811	21.93797	85	0	17	0
384	690068	34.12809	-118.3286	20202260	29899.47	90068	900	2010	22286	40	28	11	11	4	4	.25	.25	1.386294	1.386294	179.4849	125.6394	49.35834	49.35834	24	0	11	1
384	690068	34.12809	-118.3286	20202260	29899.47	90068	900	2011	22048	41	34	11	11	4	4	.25	.25	1.386294	1.386294	185.9579	154.209	49.89115	49.89115	24	0	11	1
384	690068	34.12809	-118.3286	20202260	29899.47	90068	900	2012	22270	39	34	11	11	4	4	.25	.25	1.386294	1.386294	175.1235	152.6718	49.3938	49.3938	24	0	11	1
384	690068	34.12809	-118.3286	20202260	29899.47	90068	900	2013	22043	36	28	11	11	4	4	.25	.25	1.386294	1.386294	163.3172	127.0245	49.90246	49.90246	24	0	11	1
384	690068	34.12809	-118.3286	20202260	29899.47	90068	900	2014	21943	36	35	11	11	4	4	.25	.25	1.386294	1.386294	164.0614	159.5042	50.12988	50.12988	24	0	11	1
384	690068	34.12809	-118.3286	20202260	29899.47	90068	900	2015	21233	28	43	11	11	4	4	.25	.25	1.386294	1.386294	131.8702	202.515	51.80615	51.80615	24	0	11	1
384	690068	34.12809	-118.3286	20202260	29899.47	90068	900	2016	21450	38	39	11	11	4	4	.25	.25	1.386294	1.386294	177.1562	181.8182	51.28205	51.28205	24	0	11	1
384	690068	34.12809	-118.3286	20202260	29899.47	90068	900	2017	21450	24	33	11	13	4	4	.25	.25	1.386294	1.386294	111.8881	153.8462	60.60606	51.28205	24	0	11	1
384	690068	34.12809	-118.3286	20202260	29899.47	90068	900	2018	21450	42	36	11	11	4	4	.25	.25	1.386294	1.386294	195.8042	167.8322	51.28205	51.28205	24	0	11	1
377	690069	34.09383	-118.3817	5475788.5	12110.52	90069	900	2010	20483	42	32	11	11	3363	141	.0586537	.0527133	3.645611	3.332492	205.0481	156.2271	53.70307	53.70307	26	0	11	1
377	690069	34.09383	-118.3817	5475788.5	12110.52	90069	900	2011	19789	49	37	11	11	3363	141	.0586537	.0527133	3.645611	3.332492	247.6123	186.9726	55.58644	55.58644	26	0	11	1
377	690069	34.09383	-118.3817	5475788.5	12110.52	90069	900	2012	20328	41	27	11	11	3363	141	.0586537	.0527133	3.645611	3.332492	201.6922	132.8217	54.11255	54.11255	26	0	11	1
377	690069	34.09383	-118.3817	5475788.5	12110.52	90069	900	2013	20731	40	40	11	11	3363	141	.0586537	.0527133	3.645611	3.332492	192.9478	192.9478	53.06063	53.06063	26	0	11	1
377	690069	34.09383	-118.3817	5475788.5	12110.52	90069	900	2014	20426	26	37	11	11	3363	141	.0586537	.0527133	3.645611	3.332492	127.2887	181.1417	53.85293	53.85293	26	0	11	1
377	690069	34.09383	-118.3817	5475788.5	12110.52	90069	900	2015	20132	41	27	11	11	3363	141	.0586537	.0527133	3.645611	3.332492	203.6559	134.1148	54.63938	54.63938	26	0	11	1
377	690069	34.09383	-118.3817	5475788.5	12110.52	90069	900	2016	20435	45	31	11	11	3363	141	.0586537	.0527133	3.645611	3.332492	220.2104	151.7005	53.82922	53.82922	26	0	11	1
377	690069	34.09383	-118.3817	5475788.5	12110.52	90069	900	2017	20435	42	29	11	11	3363	141	.0586537	.0527133	3.645611	3.332492	205.5297	141.9134	53.82922	53.82922	26	0	11	1
377	690069	34.09383	-118.3817	5475788.5	12110.52	90069	900	2018	20435	32	41	11	11	3363	141	.0586537	.0527133	3.645611	3.332492	156.5941	200.6362	53.82922	53.82922	26	0	11	1
990	690077	34.10545	-118.4561	19335990	21866.62	90077	900	2010	9377	24	15	11	11	25	10	.2032	.184	1.997853	1.440566	255.9454	159.9659	117.3083	117.3083	14	0	11	1
990	690077	34.10545	-118.4561	19335990	21866.62	90077	900	2011	8571	14	27	11	11	25	10	.2032	.184	1.997853	1.440566	163.3415	315.0157	128.3398	128.3398	14	0	11	1
990	690077	34.10545	-118.4561	19335990	21866.62	90077	900	2012	8262	19	19	0	11	25	10	.2032	.184	1.997853	1.440566	229.9685	229.9685	133.1397	0	14	0	11	1
990	690077	34.10545	-118.4561	19335990	21866.62	90077	900	2013	8506	25	17	0	11	25	10	.2032	.184	1.997853	1.440566	293.9102	199.8589	129.3205	0	14	0	11	1
990	690077	34.10545	-118.4561	19335990	21866.62	90077	900	2014	8328	16	22	11	11	25	10	.2032	.184	1.997853	1.440566	192.123	264.1691	132.0845	132.0845	14	0	11	1
990	690077	34.10545	-118.4561	19335990	21866.62	90077	900	2015	8844	17	19	11	11	25	10	.2032	.184	1.997853	1.440566	192.2207	214.8349	124.3781	124.3781	14	0	11	1
990	690077	34.10545	-118.4561	19335990	21866.62	90077	900	2016	8912	16	19	0	11	25	10	.2032	.184	1.997853	1.440566	179.5332	213.1957	123.4291	0	14	0	11	1
990	690077	34.10545	-118.4561	19335990	21866.62	90077	900	2017	8912	18	12	11	11	25	10	.2032	.184	1.997853	1.440566	201.9749	134.6499	123.4291	123.4291	14	0	11	1
990	690077	34.10545	-118.4561	19335990	21866.62	90077	900	2018	8912	17	17	11	11	25	10	.2032	.184	1.997853	1.440566	190.754	190.754	123.4291	123.4291	14	0	11	1
1627	690201	33.97074	-118.1709	15670261	25064	90201	902	2010	101279	98	67	16	16	8227	158	.0455522	.0408594	3.686975	3.261295	96.76241	66.15389	15.79794	15.79794	69	0	11	1
1627	690201	33.97074	-118.1709	15670261	25064	90201	902	2011	101584	79	77	11	14	8227	158	.0455522	.0408594	3.686975	3.261295	77.76815	75.79934	13.7817	10.82848	69	0	11	1
1627	690201	33.97074	-118.1709	15670261	25064	90201	902	2012	101647	70	77	17	18	8227	158	.0455522	.0408594	3.686975	3.261295	68.86578	75.75236	17.70834	16.72455	69	0	11	1
1627	690201	33.97074	-118.1709	15670261	25064	90201	902	2013	101932	88	64	17	11	8227	158	.0455522	.0408594	3.686975	3.261295	86.33206	62.78696	10.79151	16.67779	69	0	11	1
1627	690201	33.97074	-118.1709	15670261	25064	90201	902	2014	102515	90	81	20	22	8227	158	.0455522	.0408594	3.686975	3.261295	87.79203	79.01283	21.46027	19.50934	69	0	11	1
1627	690201	33.97074	-118.1709	15670261	25064	90201	902	2015	102946	87	71	13	26	8227	158	.0455522	.0408594	3.686975	3.261295	84.51032	68.9682	25.25596	12.62798	69	0	11	1
1627	690201	33.97074	-118.1709	15670261	25064	90201	902	2016	102786	85	83	11	21	8227	158	.0455522	.0408594	3.686975	3.261295	82.69609	80.7503	20.4308	10.70185	69	0	11	1
1627	690201	33.97074	-118.1709	15670261	25064	90201	902	2017	102786	69	93	11	29	8227	158	.0455522	.0408594	3.686975	3.261295	67.12977	90.47925	28.21396	10.70185	69	0	11	1
1627	690201	33.97074	-118.1709	15670261	25064	90201	902	2018	102786	118	85	12	20	8227	158	.0455522	.0408594	3.686975	3.261295	114.8016	82.69609	19.4579	11.67474	69	0	11	1
374	690210	34.10106	-118.4147	26383348	29270.96	90210	902	2010	21741	45	56	11	11	15227	264	.0610306	.0440205	3.802476	3.24361	206.9822	257.5779	50.59565	50.59565	38	0	11	1
374	690210	34.10106	-118.4147	26383348	29270.96	90210	902	2011	21719	54	44	11	16	15227	264	.0610306	.0440205	3.802476	3.24361	248.6302	202.5876	73.66822	50.6469	38	0	11	1
374	690210	34.10106	-118.4147	26383348	29270.96	90210	902	2012	21517	58	47	11	11	15227	264	.0610306	.0440205	3.802476	3.24361	269.5543	218.4319	51.12237	51.12237	38	0	11	1
374	690210	34.10106	-118.4147	26383348	29270.96	90210	902	2013	21548	43	46	11	11	15227	264	.0610306	.0440205	3.802476	3.24361	199.5545	213.4769	51.04882	51.04882	38	0	11	1
374	690210	34.10106	-118.4147	26383348	29270.96	90210	902	2014	21478	51	55	13	12	15227	264	.0610306	.0440205	3.802476	3.24361	237.4523	256.076	55.87112	60.52705	38	0	11	1
374	690210	34.10106	-118.4147	26383348	29270.96	90210	902	2015	22052	44	47	11	11	15227	264	.0610306	.0440205	3.802476	3.24361	199.5284	213.1326	49.8821	49.8821	38	0	11	1
374	690210	34.10106	-118.4147	26383348	29270.96	90210	902	2016	20957	54	36	11	18	15227	264	.0610306	.0440205	3.802476	3.24361	257.6705	171.7803	85.89016	52.48843	38	0	11	1
374	690210	34.10106	-118.4147	26383348	29270.96	90210	902	2017	20957	49	44	11	11	15227	264	.0610306	.0440205	3.802476	3.24361	233.8121	209.9537	52.48843	52.48843	38	0	11	1
374	690210	34.10106	-118.4147	26383348	29270.96	90210	902	2018	20957	38	39	11	11	15227	264	.0610306	.0440205	3.802476	3.24361	181.3237	186.0953	52.48843	52.48843	38	0	11	1
1190	690212	34.06221	-118.402	2474158	8994.522	90212	902	2010	11555	21	17	11	11	4106	84	.1055066	.0984172	2.87876	2.502931	181.7395	147.1225	95.19688	95.19688	17	0	11	1
1190	690212	34.06221	-118.402	2474158	8994.522	90212	902	2011	11836	26	18	11	11	4106	84	.1055066	.0984172	2.87876	2.502931	219.6688	152.0784	92.93681	92.93681	17	0	11	1
1190	690212	34.06221	-118.402	2474158	8994.522	90212	902	2012	12306	19	20	11	11	4106	84	.1055066	.0984172	2.87876	2.502931	154.3962	162.5224	89.38729	89.38729	17	0	11	1
1190	690212	34.06221	-118.402	2474158	8994.522	90212	902	2013	12510	21	25	11	11	4106	84	.1055066	.0984172	2.87876	2.502931	167.8657	199.8401	87.92966	87.92966	17	0	11	1
1190	690212	34.06221	-118.402	2474158	8994.522	90212	902	2014	12415	17	29	11	11	4106	84	.1055066	.0984172	2.87876	2.502931	136.9311	233.5884	88.60249	88.60249	17	0	11	1
1190	690212	34.06221	-118.402	2474158	8994.522	90212	902	2015	12577	20	21	11	11	4106	84	.1055066	.0984172	2.87876	2.502931	159.0204	166.9715	87.46124	87.46124	17	0	11	1
1190	690212	34.06221	-118.402	2474158	8994.522	90212	902	2016	12915	22	20	11	11	4106	84	.1055066	.0984172	2.87876	2.502931	170.3446	154.8587	85.17228	85.17228	17	0	11	1
1190	690212	34.06221	-118.402	2474158	8994.522	90212	902	2017	12915	20	24	11	11	4106	84	.1055066	.0984172	2.87876	2.502931	154.8587	185.8304	85.17228	85.17228	17	0	11	1
1190	690212	34.06221	-118.402	2474158	8994.522	90212	902	2018	12915	28	26	11	11	4106	84	.1055066	.0984172	2.87876	2.502931	216.8022	201.3163	85.17228	85.17228	17	0	11	1
1590	690220	33.88077	-118.2361	17992436	22193.15	90220	902	2010	49328	76	69	17	16	75	10	.5075555	.5008	1.175843	1.065179	154.0707	139.88	32.43594	34.46318	76	0	15	0
1590	690220	33.88077	-118.2361	17992436	22193.15	90220	902	2011	50741	103	76	18	19	75	10	.5075555	.5008	1.175843	1.065179	202.9917	149.7803	37.44506	35.47427	76	0	15	0
1590	690220	33.88077	-118.2361	17992436	22193.15	90220	902	2012	50947	87	79	14	19	75	10	.5075555	.5008	1.175843	1.065179	170.7657	155.0631	37.29366	27.47954	76	0	15	0
1590	690220	33.88077	-118.2361	17992436	22193.15	90220	902	2013	49810	82	62	24	18	75	10	.5075555	.5008	1.175843	1.065179	164.6256	124.473	36.13732	48.18309	76	0	15	0
1590	690220	33.88077	-118.2361	17992436	22193.15	90220	902	2014	50222	89	61	16	20	75	10	.5075555	.5008	1.175843	1.065179	177.2132	121.4607	39.82318	31.85855	76	0	15	0
1590	690220	33.88077	-118.2361	17992436	22193.15	90220	902	2015	50715	85	80	19	23	75	10	.5075555	.5008	1.175843	1.065179	167.6033	157.7443	45.35147	37.46426	76	0	15	0
1590	690220	33.88077	-118.2361	17992436	22193.15	90220	902	2016	51271	96	64	20	18	75	10	.5075555	.5008	1.175843	1.065179	187.2404	124.8269	35.10757	39.00841	76	0	15	0
1590	690220	33.88077	-118.2361	17992436	22193.15	90220	902	2017	51271	94	73	17	15	75	10	.5075555	.5008	1.175843	1.065179	183.3395	142.3807	29.2563	33.15715	76	0	15	0
1590	690220	33.88077	-118.2361	17992436	22193.15	90220	902	2018	51271	88	79	22	24	75	10	.5075555	.5008	1.175843	1.065179	171.637	154.0832	46.81009	42.90925	76	0	15	0
603	690221	33.88617	-118.2059	14074969	25946.02	90221	902	2010	53704	47	63	11	11	130	24	.1191716	.1143195	2.604497	2.370416	87.51676	117.3097	20.48265	20.48265	47	0	11	1
603	690221	33.88617	-118.2059	14074969	25946.02	90221	902	2011	51535	56	48	11	13	130	24	.1191716	.1143195	2.604497	2.370416	108.664	93.14059	25.22557	21.34472	47	0	11	1
603	690221	33.88617	-118.2059	14074969	25946.02	90221	902	2012	51350	66	46	11	20	130	24	.1191716	.1143195	2.604497	2.370416	128.5297	89.58131	38.94839	21.42162	47	0	11	1
603	690221	33.88617	-118.2059	14074969	25946.02	90221	902	2013	52446	62	63	11	17	130	24	.1191716	.1143195	2.604497	2.370416	118.2168	120.1236	32.41429	20.97395	47	0	11	1
603	690221	33.88617	-118.2059	14074969	25946.02	90221	902	2014	53657	59	60	11	16	130	24	.1191716	.1143195	2.604497	2.370416	109.9577	111.8214	29.81904	20.50059	47	0	11	1
603	690221	33.88617	-118.2059	14074969	25946.02	90221	902	2015	54236	63	62	11	14	130	24	.1191716	.1143195	2.604497	2.370416	116.159	114.3152	25.81311	20.28173	47	0	11	1
603	690221	33.88617	-118.2059	14074969	25946.02	90221	902	2016	53922	64	55	11	15	130	24	.1191716	.1143195	2.604497	2.370416	118.69	101.9992	27.81796	20.39984	47	0	11	1
603	690221	33.88617	-118.2059	14074969	25946.02	90221	902	2017	53922	62	68	11	17	130	24	.1191716	.1143195	2.604497	2.370416	114.9809	126.1081	31.52702	20.39984	47	0	11	1
603	690221	33.88617	-118.2059	14074969	25946.02	90221	902	2018	53922	62	56	11	13	130	24	.1191716	.1143195	2.604497	2.370416	114.9809	103.8537	24.1089	20.39984	47	0	11	1
1177	690222	33.91238	-118.2365	6692772	14007.91	90222	902	2010	31869	44	39	11	11	19	5	.3518006	.3518006	1.267236	1.135551	138.0652	122.376	34.5163	34.5163	37	0	11	1
1177	690222	33.91238	-118.2365	6692772	14007.91	90222	902	2011	30628	48	48	13	13	19	5	.3518006	.3518006	1.267236	1.135551	156.7193	156.7193	42.44482	42.44482	37	0	11	1
1177	690222	33.91238	-118.2365	6692772	14007.91	90222	902	2012	30990	45	53	11	23	19	5	.3518006	.3518006	1.267236	1.135551	145.2081	171.0229	74.21749	35.49532	37	0	11	1
1177	690222	33.91238	-118.2365	6692772	14007.91	90222	902	2013	31893	56	42	11	12	19	5	.3518006	.3518006	1.267236	1.135551	175.5871	131.6903	37.62581	34.49033	37	0	11	1
1177	690222	33.91238	-118.2365	6692772	14007.91	90222	902	2014	32362	52	42	11	11	19	5	.3518006	.3518006	1.267236	1.135551	160.6823	129.7818	33.99048	33.99048	37	0	11	1
1177	690222	33.91238	-118.2365	6692772	14007.91	90222	902	2015	31875	37	52	13	17	19	5	.3518006	.3518006	1.267236	1.135551	116.0784	163.1373	53.33333	40.78431	37	0	11	1
1177	690222	33.91238	-118.2365	6692772	14007.91	90222	902	2016	32195	50	37	14	25	19	5	.3518006	.3518006	1.267236	1.135551	155.3036	114.9247	77.65181	43.48501	37	0	11	1
1177	690222	33.91238	-118.2365	6692772	14007.91	90222	902	2017	32195	39	42	11	14	19	5	.3518006	.3518006	1.267236	1.135551	121.1368	130.455	43.48501	34.1668	37	0	11	1
1177	690222	33.91238	-118.2365	6692772	14007.91	90222	902	2018	32195	56	44	13	11	19	5	.3518006	.3518006	1.267236	1.135551	173.94	136.6672	34.1668	40.37894	37	0	11	1
1375	690230	33.99724	-118.3946	11785759	25473.41	90230	902	2010	31766	71	47	11	17	7217	165	.0550058	.0487795	3.65783	3.130007	223.5094	147.9569	53.51634	34.62822	53	0	11	1
1375	690230	33.99724	-118.3946	11785759	25473.41	90230	902	2011	32019	53	55	11	14	7217	165	.0550058	.0487795	3.65783	3.130007	165.5267	171.773	43.72404	34.3546	53	0	11	1
1375	690230	33.99724	-118.3946	11785759	25473.41	90230	902	2012	32508	66	52	13	14	7217	165	.0550058	.0487795	3.65783	3.130007	203.0269	159.9606	43.06632	39.99016	53	0	11	1
1375	690230	33.99724	-118.3946	11785759	25473.41	90230	902	2013	32335	56	66	11	12	7217	165	.0550058	.0487795	3.65783	3.130007	173.187	204.1132	37.11149	34.01886	53	0	11	1
1375	690230	33.99724	-118.3946	11785759	25473.41	90230	902	2014	33090	70	61	11	11	7217	165	.0550058	.0487795	3.65783	3.130007	211.5443	184.3457	33.24267	33.24267	53	0	11	1
1375	690230	33.99724	-118.3946	11785759	25473.41	90230	902	2015	31978	61	59	11	11	7217	165	.0550058	.0487795	3.65783	3.130007	190.7561	184.5018	34.39865	34.39865	53	0	11	1
1375	690230	33.99724	-118.3946	11785759	25473.41	90230	902	2016	32692	61	56	12	11	7217	165	.0550058	.0487795	3.65783	3.130007	186.59	171.2957	33.64738	36.70623	53	0	11	1
1375	690230	33.99724	-118.3946	11785759	25473.41	90230	902	2017	32692	63	66	11	11	7217	165	.0550058	.0487795	3.65783	3.130007	192.7077	201.8842	33.64738	33.64738	53	0	11	1
1375	690230	33.99724	-118.3946	11785759	25473.41	90230	902	2018	32692	53	44	12	11	7217	165	.0550058	.0487795	3.65783	3.130007	162.1192	134.5895	33.64738	36.70623	53	0	11	1
1616	690232	34.01876	-118.3917	5490049	20560.61	90232	902	2010	15149	33	25	11	11	7127	168	.0568364	.0472781	3.685489	3.219803	217.8362	165.0274	72.61205	72.61205	24	0	11	1
1616	690232	34.01876	-118.3917	5490049	20560.61	90232	902	2011	15001	24	22	11	11	7127	168	.0568364	.0472781	3.685489	3.219803	159.9893	146.6569	73.32845	73.32845	24	0	11	1
1616	690232	34.01876	-118.3917	5490049	20560.61	90232	902	2012	15248	36	16	11	11	7127	168	.0568364	.0472781	3.685489	3.219803	236.0965	104.9318	72.14061	72.14061	24	0	11	1
1616	690232	34.01876	-118.3917	5490049	20560.61	90232	902	2013	15454	25	31	11	11	7127	168	.0568364	.0472781	3.685489	3.219803	161.7704	200.5953	71.17899	71.17899	24	0	11	1
1616	690232	34.01876	-118.3917	5490049	20560.61	90232	902	2014	15353	31	30	11	11	7127	168	.0568364	.0472781	3.685489	3.219803	201.9149	195.4016	71.64723	71.64723	24	0	11	1
1616	690232	34.01876	-118.3917	5490049	20560.61	90232	902	2015	15708	32	24	11	11	7127	168	.0568364	.0472781	3.685489	3.219803	203.7178	152.7884	70.02801	70.02801	24	0	11	1
1616	690232	34.01876	-118.3917	5490049	20560.61	90232	902	2016	14810	29	33	11	11	7127	168	.0568364	.0472781	3.685489	3.219803	195.8136	222.8224	74.27414	74.27414	24	0	11	1
1616	690232	34.01876	-118.3917	5490049	20560.61	90232	902	2017	14810	43	25	11	11	7127	168	.0568364	.0472781	3.685489	3.219803	290.3444	168.8049	74.27414	74.27414	24	0	11	1
1616	690232	34.01876	-118.3917	5490049	20560.61	90232	902	2018	14810	39	36	11	11	7127	168	.0568364	.0472781	3.685489	3.219803	263.3356	243.079	74.27414	74.27414	24	0	11	1
1594	690240	33.95681	-118.1187	7808518	14039.57	90240	902	2010	25876	44	31	11	13	3338	136	.039023	.0362737	3.780858	3.392817	170.0417	119.8021	50.2396	42.51043	35	0	11	1
1594	690240	33.95681	-118.1187	7808518	14039.57	90240	902	2011	25398	45	39	11	11	3338	136	.039023	.0362737	3.780858	3.392817	177.1793	153.5554	43.3105	43.3105	35	0	11	1
1594	690240	33.95681	-118.1187	7808518	14039.57	90240	902	2012	25258	48	37	16	11	3338	136	.039023	.0362737	3.780858	3.392817	190.0388	146.4882	43.55056	63.34627	35	0	11	1
1594	690240	33.95681	-118.1187	7808518	14039.57	90240	902	2013	25411	42	32	11	11	3338	136	.039023	.0362737	3.780858	3.392817	165.2827	125.9297	43.28834	43.28834	35	0	11	1
1594	690240	33.95681	-118.1187	7808518	14039.57	90240	902	2014	26287	43	40	11	11	3338	136	.039023	.0362737	3.780858	3.392817	163.5789	152.1665	41.84578	41.84578	35	0	11	1
1594	690240	33.95681	-118.1187	7808518	14039.57	90240	902	2015	26655	48	43	12	11	3338	136	.039023	.0362737	3.780858	3.392817	180.0788	161.3206	41.26805	45.0197	35	0	11	1
1594	690240	33.95681	-118.1187	7808518	14039.57	90240	902	2016	26426	41	46	11	11	3338	136	.039023	.0362737	3.780858	3.392817	155.1502	174.071	41.62567	41.62567	35	0	11	1
1594	690240	33.95681	-118.1187	7808518	14039.57	90240	902	2017	26426	35	33	11	13	3338	136	.039023	.0362737	3.780858	3.392817	132.4453	124.877	49.19398	41.62567	35	0	11	1
1594	690240	33.95681	-118.1187	7808518	14039.57	90240	902	2018	26426	49	42	11	11	3338	136	.039023	.0362737	3.780858	3.392817	185.4234	158.9344	41.62567	41.62567	35	0	11	1
372	690241	33.94084	-118.1291	12929193	22627.13	90241	902	2010	42399	85	63	12	14	5233	143	.0443019	.0348668	3.810816	3.267512	200.4764	148.5884	33.01965	28.30256	56	0	11	1
372	690241	33.94084	-118.1291	12929193	22627.13	90241	902	2011	43558	74	68	11	15	5233	143	.0443019	.0348668	3.810816	3.267512	169.8884	156.1137	34.43684	25.25368	56	0	11	1
372	690241	33.94084	-118.1291	12929193	22627.13	90241	902	2012	43786	79	52	14	17	5233	143	.0443019	.0348668	3.810816	3.267512	180.423	118.7594	38.8252	31.97369	56	0	11	1
372	690241	33.94084	-118.1291	12929193	22627.13	90241	902	2013	43776	69	64	13	28	5233	143	.0443019	.0348668	3.810816	3.267512	157.6206	146.1988	63.96199	29.69664	56	0	11	1
372	690241	33.94084	-118.1291	12929193	22627.13	90241	902	2014	43596	71	69	15	17	5233	143	.0443019	.0348668	3.810816	3.267512	162.859	158.2714	38.9944	34.40683	56	0	11	1
372	690241	33.94084	-118.1291	12929193	22627.13	90241	902	2015	43592	57	53	11	13	5233	143	.0443019	.0348668	3.810816	3.267512	130.7579	121.5819	29.82199	25.23399	56	0	11	1
372	690241	33.94084	-118.1291	12929193	22627.13	90241	902	2016	44815	56	55	16	15	5233	143	.0443019	.0348668	3.810816	3.267512	124.9582	122.7268	33.47094	35.70233	56	0	11	1
372	690241	33.94084	-118.1291	12929193	22627.13	90241	902	2017	44815	62	76	15	13	5233	143	.0443019	.0348668	3.810816	3.267512	138.3465	169.5861	29.00814	33.47094	56	0	11	1
372	690241	33.94084	-118.1291	12929193	22627.13	90241	902	2018	44815	73	66	18	11	5233	143	.0443019	.0348668	3.810816	3.267512	162.8919	147.2721	24.54535	40.16512	56	0	11	1
604	690242	33.92211	-118.1415	11845546	21173.13	90242	902	2010	43497	70	50	11	17	4833	152	.0366726	.0303891	3.919444	3.304354	160.9306	114.9504	39.08316	25.2891	54	0	11	1
604	690242	33.92211	-118.1415	11845546	21173.13	90242	902	2011	42373	58	50	16	11	4833	152	.0366726	.0303891	3.919444	3.304354	136.8796	117.9997	25.95993	37.7599	54	0	11	1
604	690242	33.92211	-118.1415	11845546	21173.13	90242	902	2012	42763	54	49	11	14	4833	152	.0366726	.0303891	3.919444	3.304354	126.2774	114.585	32.73858	25.72317	54	0	11	1
604	690242	33.92211	-118.1415	11845546	21173.13	90242	902	2013	43147	56	54	13	16	4833	152	.0366726	.0303891	3.919444	3.304354	129.7889	125.1535	37.08253	30.12956	54	0	11	1
604	690242	33.92211	-118.1415	11845546	21173.13	90242	902	2014	43199	62	57	14	11	4833	152	.0366726	.0303891	3.919444	3.304354	143.5218	131.9475	25.46355	32.40816	54	0	11	1
604	690242	33.92211	-118.1415	11845546	21173.13	90242	902	2015	43160	65	52	11	19	4833	152	.0366726	.0303891	3.919444	3.304354	150.6024	120.4819	44.02224	25.48656	54	0	11	1
604	690242	33.92211	-118.1415	11845546	21173.13	90242	902	2016	41982	60	52	13	14	4833	152	.0366726	.0303891	3.919444	3.304354	142.9184	123.8626	33.34763	30.96565	54	0	11	1
604	690242	33.92211	-118.1415	11845546	21173.13	90242	902	2017	41982	64	51	22	11	4833	152	.0366726	.0303891	3.919444	3.304354	152.4463	121.4806	26.20171	52.40341	54	0	11	1
604	690242	33.92211	-118.1415	11845546	21173.13	90242	902	2018	41982	73	68	11	15	4833	152	.0366726	.0303891	3.919444	3.304354	173.884	161.9742	35.7296	26.20171	54	0	11	1
815	690245	33.9165	-118.4039	15142092	19074.27	90245	902	2010	16654	20	28	11	11	6272	134	.0432721	.0327612	3.877823	3.366077	120.0913	168.1278	66.0502	66.0502	14	0	11	1
815	690245	33.9165	-118.4039	15142092	19074.27	90245	902	2011	16597	26	25	11	11	6272	134	.0432721	.0327612	3.877823	3.366077	156.6548	150.6296	66.27704	66.27704	14	0	11	1
815	690245	33.9165	-118.4039	15142092	19074.27	90245	902	2012	16678	25	30	11	11	6272	134	.0432721	.0327612	3.877823	3.366077	149.8981	179.8777	65.95515	65.95515	14	0	11	1
815	690245	33.9165	-118.4039	15142092	19074.27	90245	902	2013	16760	29	25	11	11	6272	134	.0432721	.0327612	3.877823	3.366077	173.031	149.1647	65.63246	65.63246	14	0	11	1
815	690245	33.9165	-118.4039	15142092	19074.27	90245	902	2014	16839	18	16	11	11	6272	134	.0432721	.0327612	3.877823	3.366077	106.8947	95.01752	65.32455	65.32455	14	0	11	1
815	690245	33.9165	-118.4039	15142092	19074.27	90245	902	2015	16929	14	24	11	11	6272	134	.0432721	.0327612	3.877823	3.366077	82.69833	141.7686	64.97726	64.97726	14	0	11	1
815	690245	33.9165	-118.4039	15142092	19074.27	90245	902	2016	16901	30	18	11	11	6272	134	.0432721	.0327612	3.877823	3.366077	177.5043	106.5026	65.08491	65.08491	14	0	11	1
815	690245	33.9165	-118.4039	15142092	19074.27	90245	902	2017	16901	18	24	11	11	6272	134	.0432721	.0327612	3.877823	3.366077	106.5026	142.0034	65.08491	65.08491	14	0	11	1
815	690245	33.9165	-118.4039	15142092	19074.27	90245	902	2018	16901	29	18	11	11	6272	134	.0432721	.0327612	3.877823	3.366077	171.5875	106.5026	65.08491	65.08491	14	0	11	1
1174	690247	33.89135	-118.2974	9734129	15928.27	90247	902	2010	47487	97	69	14	23	3523	121	.0552703	.0511068	3.471762	3.071655	204.2664	145.3029	48.43431	29.48175	82	0	20	0
1174	690247	33.89135	-118.2974	9734129	15928.27	90247	902	2011	46729	112	79	14	25	3523	121	.0552703	.0511068	3.471762	3.071655	239.6799	169.0599	53.49997	29.95998	82	0	20	0
1174	690247	33.89135	-118.2974	9734129	15928.27	90247	902	2012	46590	91	75	16	29	3523	121	.0552703	.0511068	3.471762	3.071655	195.3209	160.9787	62.24512	34.34213	82	0	20	0
1174	690247	33.89135	-118.2974	9734129	15928.27	90247	902	2013	47361	87	66	19	26	3523	121	.0552703	.0511068	3.471762	3.071655	183.6954	139.3552	54.89749	40.1174	82	0	20	0
1174	690247	33.89135	-118.2974	9734129	15928.27	90247	902	2014	47374	87	91	19	22	3523	121	.0552703	.0511068	3.471762	3.071655	183.645	192.0885	46.43898	40.10639	82	0	20	0
1174	690247	33.89135	-118.2974	9734129	15928.27	90247	902	2015	48032	98	73	16	32	3523	121	.0552703	.0511068	3.471762	3.071655	204.0306	151.982	66.62225	33.31113	82	0	20	0
1174	690247	33.89135	-118.2974	9734129	15928.27	90247	902	2016	47706	82	58	16	22	3523	121	.0552703	.0511068	3.471762	3.071655	171.8861	121.578	46.11579	33.53876	82	0	20	0
1174	690247	33.89135	-118.2974	9734129	15928.27	90247	902	2017	47706	91	86	14	21	3523	121	.0552703	.0511068	3.471762	3.071655	190.7517	180.2708	44.01962	29.34641	82	0	20	0
1174	690247	33.89135	-118.2974	9734129	15928.27	90247	902	2018	47706	84	73	15	20	3523	121	.0552703	.0511068	3.471762	3.071655	176.0785	153.0206	41.92345	31.44258	82	0	20	0
1591	690248	33.87659	-118.2835	12398398	32033.88	90248	902	2010	9947	13	38	11	11	1185	60	.0714223	.0661525	3.079168	2.626786	130.6927	382.0247	110.5861	110.5861	13	0	11	1
1591	690248	33.87659	-118.2835	12398398	32033.88	90248	902	2011	10268	27	26	11	11	1185	60	.0714223	.0661525	3.079168	2.626786	262.9529	253.2139	107.1289	107.1289	13	0	11	1
1591	690248	33.87659	-118.2835	12398398	32033.88	90248	902	2012	9904	23	29	11	11	1185	60	.0714223	.0661525	3.079168	2.626786	232.2294	292.811	111.0662	111.0662	13	0	11	1
1591	690248	33.87659	-118.2835	12398398	32033.88	90248	902	2013	9822	20	21	11	11	1185	60	.0714223	.0661525	3.079168	2.626786	203.6245	213.8057	111.9935	111.9935	13	0	11	1
1591	690248	33.87659	-118.2835	12398398	32033.88	90248	902	2014	9936	30	17	11	11	1185	60	.0714223	.0661525	3.079168	2.626786	301.9324	171.095	110.7085	110.7085	13	0	11	1
1591	690248	33.87659	-118.2835	12398398	32033.88	90248	902	2015	10166	33	24	11	11	1185	60	.0714223	.0661525	3.079168	2.626786	324.6115	236.0811	108.2038	108.2038	13	0	11	1
1591	690248	33.87659	-118.2835	12398398	32033.88	90248	902	2016	10592	17	26	11	11	1185	60	.0714223	.0661525	3.079168	2.626786	160.4985	245.4683	103.852	103.852	13	0	11	1
1591	690248	33.87659	-118.2835	12398398	32033.88	90248	902	2017	10592	26	20	11	11	1185	60	.0714223	.0661525	3.079168	2.626786	245.4683	188.8217	103.852	103.852	13	0	11	1
1591	690248	33.87659	-118.2835	12398398	32033.88	90248	902	2018	10592	27	20	11	11	1185	60	.0714223	.0661525	3.079168	2.626786	254.9094	188.8217	103.852	103.852	13	0	11	1
72	690249	33.90149	-118.3171	7792539	13854.18	90249	902	2010	26669	50	54	12	11	4190	143	.0523155	.0471747	3.567813	3.080391	187.4836	202.4823	41.24639	44.99606	39	0	11	1
72	690249	33.90149	-118.3171	7792539	13854.18	90249	902	2011	26735	51	37	11	12	4190	143	.0523155	.0471747	3.567813	3.080391	190.7612	138.3954	44.88498	41.14457	39	0	11	1
72	690249	33.90149	-118.3171	7792539	13854.18	90249	902	2012	26790	41	36	11	13	4190	143	.0523155	.0471747	3.567813	3.080391	153.0422	134.3785	48.52557	41.0601	39	0	11	1
72	690249	33.90149	-118.3171	7792539	13854.18	90249	902	2013	26800	39	49	11	13	4190	143	.0523155	.0471747	3.567813	3.080391	145.5224	182.8358	48.50746	41.04478	39	0	11	1
72	690249	33.90149	-118.3171	7792539	13854.18	90249	902	2014	27451	46	56	11	12	4190	143	.0523155	.0471747	3.567813	3.080391	167.5713	203.9998	43.71426	40.0714	39	0	11	1
72	690249	33.90149	-118.3171	7792539	13854.18	90249	902	2015	26627	53	38	11	11	4190	143	.0523155	.0471747	3.567813	3.080391	199.0461	142.7123	41.31145	41.31145	39	0	11	1
72	690249	33.90149	-118.3171	7792539	13854.18	90249	902	2016	26795	47	43	11	15	4190	143	.0523155	.0471747	3.567813	3.080391	175.4059	160.4777	55.98059	41.05244	39	0	11	1
72	690249	33.90149	-118.3171	7792539	13854.18	90249	902	2017	26795	48	51	11	11	4190	143	.0523155	.0471747	3.567813	3.080391	179.1379	190.334	41.05244	41.05244	39	0	11	1
72	690249	33.90149	-118.3171	7792539	13854.18	90249	902	2018	26795	61	35	12	14	4190	143	.0523155	.0471747	3.567813	3.080391	227.6544	130.6214	52.24855	44.78447	39	0	11	1
373	690250	33.91432	-118.3493	17375896	26558.52	90250	902	2010	93193	138	104	17	27	98	13	.1784673	.1780508	2.051331	2.031846	148.0798	111.5964	28.97213	18.24171	104	0	24	0
373	690250	33.91432	-118.3493	17375896	26558.52	90250	902	2011	93154	104	96	24	26	98	13	.1784673	.1780508	2.051331	2.031846	111.6431	103.0552	27.91077	25.76379	104	0	24	0
373	690250	33.91432	-118.3493	17375896	26558.52	90250	902	2012	93925	138	87	26	27	98	13	.1784673	.1780508	2.051331	2.031846	146.9257	92.6271	28.74634	27.68166	104	0	24	0
373	690250	33.91432	-118.3493	17375896	26558.52	90250	902	2013	93994	134	124	24	27	98	13	.1784673	.1780508	2.051331	2.031846	142.5623	131.9233	28.72524	25.53354	104	0	24	0
373	690250	33.91432	-118.3493	17375896	26558.52	90250	902	2014	95223	109	131	22	27	98	13	.1784673	.1780508	2.051331	2.031846	114.4681	137.5718	28.35449	23.10366	104	0	24	0
373	690250	33.91432	-118.3493	17375896	26558.52	90250	902	2015	95939	148	110	20	24	98	13	.1784673	.1780508	2.051331	2.031846	154.2647	114.6562	25.0159	20.84658	104	0	24	0
373	690250	33.91432	-118.3493	17375896	26558.52	90250	902	2016	96987	146	118	23	33	98	13	.1784673	.1780508	2.051331	2.031846	150.5356	121.6658	34.02518	23.71452	104	0	24	0
373	690250	33.91432	-118.3493	17375896	26558.52	90250	902	2017	96987	138	134	17	30	98	13	.1784673	.1780508	2.051331	2.031846	142.2871	138.1628	30.93198	17.52812	104	0	24	0
373	690250	33.91432	-118.3493	17375896	26558.52	90250	902	2018	96987	123	109	27	31	98	13	.1784673	.1780508	2.051331	2.031846	126.8211	112.3862	31.96305	27.83878	104	0	24	0
1192	690254	33.86479	-118.3992	5238060.5	9645.355	90254	902	2010	19506	13	14	11	11	144	15	.1679205	.1626157	2.159127	2.125983	66.64616	71.77279	56.39291	56.39291	13	0	11	1
1192	690254	33.86479	-118.3992	5238060.5	9645.355	90254	902	2011	19422	17	23	11	11	144	15	.1679205	.1626157	2.159127	2.125983	87.5296	118.4224	56.6368	56.6368	13	0	11	1
1192	690254	33.86479	-118.3992	5238060.5	9645.355	90254	902	2012	19535	20	25	11	11	144	15	.1679205	.1626157	2.159127	2.125983	102.3803	127.9754	56.30919	56.30919	13	0	11	1
1192	690254	33.86479	-118.3992	5238060.5	9645.355	90254	902	2013	19605	26	22	11	11	144	15	.1679205	.1626157	2.159127	2.125983	132.6192	112.2163	56.10814	56.10814	13	0	11	1
1192	690254	33.86479	-118.3992	5238060.5	9645.355	90254	902	2014	19725	18	21	11	11	144	15	.1679205	.1626157	2.159127	2.125983	91.25475	106.4639	55.76679	55.76679	13	0	11	1
1192	690254	33.86479	-118.3992	5238060.5	9645.355	90254	902	2015	19747	23	24	11	11	144	15	.1679205	.1626157	2.159127	2.125983	116.4734	121.5375	55.70466	55.70466	13	0	11	1
1192	690254	33.86479	-118.3992	5238060.5	9645.355	90254	902	2016	19726	15	34	11	11	144	15	.1679205	.1626157	2.159127	2.125983	76.04177	172.3613	55.76397	55.76397	13	0	11	1
1192	690254	33.86479	-118.3992	5238060.5	9645.355	90254	902	2017	19726	32	15	0	11	144	15	.1679205	.1626157	2.159127	2.125983	162.2224	76.04177	55.76397	0	13	0	11	1
1192	690254	33.86479	-118.3992	5238060.5	9645.355	90254	902	2018	19726	26	27	11	11	144	15	.1679205	.1626157	2.159127	2.125983	131.8057	136.8752	55.76397	55.76397	13	0	11	1
816	690255	33.977	-118.2172	9638268	22032.53	90255	902	2010	75066	56	56	11	16	168	32	.0557681	.05428	3.108054	2.457001	74.60102	74.60102	21.31458	14.65377	56	0	11	1
816	690255	33.977	-118.2172	9638268	22032.53	90255	902	2011	76137	56	79	11	13	168	32	.0557681	.05428	3.108054	2.457001	73.55162	103.7603	17.07448	14.44764	56	0	11	1
816	690255	33.977	-118.2172	9638268	22032.53	90255	902	2012	75961	65	57	11	21	168	32	.0557681	.05428	3.108054	2.457001	85.57023	75.03851	27.64577	14.48112	56	0	11	1
816	690255	33.977	-118.2172	9638268	22032.53	90255	902	2013	76620	74	62	11	19	168	32	.0557681	.05428	3.108054	2.457001	96.58053	80.91882	24.7977	14.35657	56	0	11	1
816	690255	33.977	-118.2172	9638268	22032.53	90255	902	2014	76206	64	61	11	11	168	32	.0557681	.05428	3.108054	2.457001	83.98289	80.04619	14.43456	14.43456	56	0	11	1
816	690255	33.977	-118.2172	9638268	22032.53	90255	902	2015	76180	77	72	11	16	168	32	.0557681	.05428	3.108054	2.457001	101.0764	94.51299	21.00289	14.43949	56	0	11	1
816	690255	33.977	-118.2172	9638268	22032.53	90255	902	2016	75770	76	64	14	17	168	32	.0557681	.05428	3.108054	2.457001	100.3036	84.46615	22.43632	18.47697	56	0	11	1
816	690255	33.977	-118.2172	9638268	22032.53	90255	902	2017	75770	90	70	11	11	168	32	.0557681	.05428	3.108054	2.457001	118.7805	92.38485	14.51762	14.51762	56	0	11	1
816	690255	33.977	-118.2172	9638268	22032.53	90255	902	2018	75770	89	55	11	14	168	32	.0557681	.05428	3.108054	2.457001	117.4607	72.5881	18.47697	14.51762	56	0	11	1
1175	690260	33.8883	-118.3513	6990332.5	16289.71	90260	902	2010	34924	50	50	11	11	4633	89	.0672666	.063995	3.159485	2.884997	143.168	143.168	31.49697	31.49697	32	0	11	1
1175	690260	33.8883	-118.3513	6990332.5	16289.71	90260	902	2011	34471	46	37	11	11	4633	89	.0672666	.063995	3.159485	2.884997	133.4455	107.3366	31.91088	31.91088	32	0	11	1
1175	690260	33.8883	-118.3513	6990332.5	16289.71	90260	902	2012	35014	40	57	11	11	4633	89	.0672666	.063995	3.159485	2.884997	114.24	162.792	31.416	31.416	32	0	11	1
1175	690260	33.8883	-118.3513	6990332.5	16289.71	90260	902	2013	35508	43	42	14	11	4633	89	.0672666	.063995	3.159485	2.884997	121.0995	118.2832	30.97894	39.42773	32	0	11	1
1175	690260	33.8883	-118.3513	6990332.5	16289.71	90260	902	2014	35854	37	29	11	11	4633	89	.0672666	.063995	3.159485	2.884997	103.1963	80.88358	30.67998	30.67998	32	0	11	1
1175	690260	33.8883	-118.3513	6990332.5	16289.71	90260	902	2015	35866	42	46	11	11	4633	89	.0672666	.063995	3.159485	2.884997	117.1025	128.2552	30.66972	30.66972	32	0	11	1
1175	690260	33.8883	-118.3513	6990332.5	16289.71	90260	902	2016	35569	48	52	11	15	4633	89	.0672666	.063995	3.159485	2.884997	134.949	146.1947	42.17155	30.92581	32	0	11	1
1175	690260	33.8883	-118.3513	6990332.5	16289.71	90260	902	2017	35569	32	39	11	11	4633	89	.0672666	.063995	3.159485	2.884997	89.96598	109.646	30.92581	30.92581	32	0	11	1
1175	690260	33.8883	-118.3513	6990332.5	16289.71	90260	902	2018	35569	45	50	11	11	4633	89	.0672666	.063995	3.159485	2.884997	126.5147	140.5719	30.92581	30.92581	32	0	11	1
791	690262	33.9236	-118.2005	12703575	21054.36	90262	902	2010	69745	65	53	11	23	172	17	.2026095	.1631963	2.151395	1.969559	93.19665	75.99111	32.97728	15.77174	53	0	11	1
791	690262	33.9236	-118.2005	12703575	21054.36	90262	902	2011	69643	53	61	11	17	172	17	.2026095	.1631963	2.151395	1.969559	76.10241	87.58956	24.41021	15.79484	53	0	11	1
791	690262	33.9236	-118.2005	12703575	21054.36	90262	902	2012	69734	72	58	11	11	172	17	.2026095	.1631963	2.151395	1.969559	103.2495	83.1732	15.77423	15.77423	53	0	11	1
791	690262	33.9236	-118.2005	12703575	21054.36	90262	902	2013	70137	54	65	12	11	172	17	.2026095	.1631963	2.151395	1.969559	76.99217	92.67577	15.68359	17.10937	53	0	11	1
791	690262	33.9236	-118.2005	12703575	21054.36	90262	902	2014	70650	69	72	11	13	172	17	.2026095	.1631963	2.151395	1.969559	97.66454	101.9108	18.40057	15.56971	53	0	11	1
791	690262	33.9236	-118.2005	12703575	21054.36	90262	902	2015	71163	64	74	22	21	172	17	.2026095	.1631963	2.151395	1.969559	89.93438	103.9866	29.50972	30.91494	53	0	11	1
791	690262	33.9236	-118.2005	12703575	21054.36	90262	902	2016	71197	61	68	15	22	172	17	.2026095	.1631963	2.151395	1.969559	85.67776	95.50964	30.90018	21.0683	53	0	11	1
791	690262	33.9236	-118.2005	12703575	21054.36	90262	902	2017	71197	72	56	14	17	172	17	.2026095	.1631963	2.151395	1.969559	101.1279	78.655	23.87741	19.66375	53	0	11	1
791	690262	33.9236	-118.2005	12703575	21054.36	90262	902	2018	71197	80	75	20	11	172	17	.2026095	.1631963	2.151395	1.969559	112.3643	105.3415	15.45009	28.09107	53	0	11	1
602	690265	34.06947	-118.8457	2.980e+08	158226.6	90265	902	2010	18116	28	24	11	11	124	24	.1970603	.1957596	2.295456	2.08012	154.5595	132.4796	60.71981	60.71981	23	0	11	1
602	690265	34.06947	-118.8457	2.980e+08	158226.6	90265	902	2011	17822	29	29	11	11	124	24	.1970603	.1957596	2.295456	2.08012	162.7202	162.7202	61.72147	61.72147	23	0	11	1
602	690265	34.06947	-118.8457	2.980e+08	158226.6	90265	902	2012	17749	28	28	11	11	124	24	.1970603	.1957596	2.295456	2.08012	157.7554	157.7554	61.97532	61.97532	23	0	11	1
602	690265	34.06947	-118.8457	2.980e+08	158226.6	90265	902	2013	17630	28	35	11	11	124	24	.1970603	.1957596	2.295456	2.08012	158.8202	198.5252	62.39365	62.39365	23	0	11	1
602	690265	34.06947	-118.8457	2.980e+08	158226.6	90265	902	2014	17660	23	27	11	11	124	24	.1970603	.1957596	2.295456	2.08012	130.2378	152.8879	62.28765	62.28765	23	0	11	1
602	690265	34.06947	-118.8457	2.980e+08	158226.6	90265	902	2015	18258	25	45	11	11	124	24	.1970603	.1957596	2.295456	2.08012	136.9263	246.4673	60.24756	60.24756	23	0	11	1
602	690265	34.06947	-118.8457	2.980e+08	158226.6	90265	902	2016	18394	26	35	11	11	124	24	.1970603	.1957596	2.295456	2.08012	141.3504	190.2794	59.80211	59.80211	23	0	11	1
602	690265	34.06947	-118.8457	2.980e+08	158226.6	90265	902	2017	18394	24	24	0	11	124	24	.1970603	.1957596	2.295456	2.08012	130.4773	130.4773	59.80211	0	23	0	11	1
602	690265	34.06947	-118.8457	2.980e+08	158226.6	90265	902	2018	18394	27	33	11	11	124	24	.1970603	.1957596	2.295456	2.08012	146.787	179.4063	59.80211	59.80211	23	0	11	1
628	690266	33.88966	-118.4006	12096153	15782.29	90266	902	2010	35135	39	58	11	12	10279	185	.0385728	.030957	4.026618	3.535431	111.0004	165.0776	34.15398	31.30781	35	0	11	1
628	690266	33.88966	-118.4006	12096153	15782.29	90266	902	2011	34986	52	45	14	12	10279	185	.0385728	.030957	4.026618	3.535431	148.6309	128.6229	34.29943	40.01601	35	0	11	1
628	690266	33.88966	-118.4006	12096153	15782.29	90266	902	2012	35226	35	47	11	13	10279	185	.0385728	.030957	4.026618	3.535431	99.35843	133.4242	36.90456	31.22693	35	0	11	1
628	690266	33.88966	-118.4006	12096153	15782.29	90266	902	2013	35324	47	56	16	11	10279	185	.0385728	.030957	4.026618	3.535431	133.054	158.5324	31.1403	45.29498	35	0	11	1
628	690266	33.88966	-118.4006	12096153	15782.29	90266	902	2014	35534	36	50	11	11	10279	185	.0385728	.030957	4.026618	3.535431	101.3114	140.7103	30.95627	30.95627	35	0	11	1
628	690266	33.88966	-118.4006	12096153	15782.29	90266	902	2015	35603	37	51	11	12	10279	185	.0385728	.030957	4.026618	3.535431	103.9238	143.2464	33.70502	30.89627	35	0	11	1
628	690266	33.88966	-118.4006	12096153	15782.29	90266	902	2016	35573	44	55	14	16	10279	185	.0385728	.030957	4.026618	3.535431	123.6893	154.6116	44.97793	39.35569	35	0	11	1
628	690266	33.88966	-118.4006	12096153	15782.29	90266	902	2017	35573	44	63	11	17	10279	185	.0385728	.030957	4.026618	3.535431	123.6893	177.1006	47.78905	30.92233	35	0	11	1
628	690266	33.88966	-118.4006	12096153	15782.29	90266	902	2018	35573	42	40	11	11	10279	185	.0385728	.030957	4.026618	3.535431	118.0671	112.4448	30.92233	30.92233	35	0	11	1
817	690270	33.98806	-118.1861	3346381.3	10864.97	90270	902	2010	27372	21	24	11	11	1785	90	.0461986	.0421022	3.57724	3.257362	76.72073	87.68084	40.18705	40.18705	16	0	11	1
817	690270	33.98806	-118.1861	3346381.3	10864.97	90270	902	2011	27454	20	11	11	11	1785	90	.0461986	.0421022	3.57724	3.257362	72.84913	40.06702	40.06702	40.06702	16	0	11	1
817	690270	33.98806	-118.1861	3346381.3	10864.97	90270	902	2012	27443	27	25	11	11	1785	90	.0461986	.0421022	3.57724	3.257362	98.38574	91.09792	40.08308	40.08308	16	0	11	1
817	690270	33.98806	-118.1861	3346381.3	10864.97	90270	902	2013	27527	22	18	11	11	1785	90	.0461986	.0421022	3.57724	3.257362	79.92153	65.39034	39.96077	39.96077	16	0	11	1
817	690270	33.98806	-118.1861	3346381.3	10864.97	90270	902	2014	27663	17	20	11	11	1785	90	.0461986	.0421022	3.57724	3.257362	61.45393	72.29874	39.76431	39.76431	16	0	11	1
817	690270	33.98806	-118.1861	3346381.3	10864.97	90270	902	2015	27700	16	40	11	11	1785	90	.0461986	.0421022	3.57724	3.257362	57.76173	144.4043	39.71119	39.71119	16	0	11	1
817	690270	33.98806	-118.1861	3346381.3	10864.97	90270	902	2016	27575	22	11	11	11	1785	90	.0461986	.0421022	3.57724	3.257362	79.78241	39.8912	39.8912	39.8912	16	0	11	1
817	690270	33.98806	-118.1861	3346381.3	10864.97	90270	902	2017	27575	25	19	11	11	1785	90	.0461986	.0421022	3.57724	3.257362	90.66183	68.90299	39.8912	39.8912	16	0	11	1
817	690270	33.98806	-118.1861	3346381.3	10864.97	90270	902	2018	27575	26	15	11	11	1785	90	.0461986	.0421022	3.57724	3.257362	94.28831	54.3971	39.8912	39.8912	16	0	11	1
1179	690272	34.07872	-118.5422	60557888	44623.58	90272	902	2010	22986	37	48	11	11	239	45	.0544633	.0386023	3.471871	2.790368	160.9675	208.8228	47.85522	47.85522	29	0	11	1
1179	690272	34.07872	-118.5422	60557888	44623.58	90272	902	2011	22765	44	54	11	11	239	45	.0544633	.0386023	3.471871	2.790368	193.2792	237.2062	48.31979	48.31979	29	0	11	1
1179	690272	34.07872	-118.5422	60557888	44623.58	90272	902	2012	22893	51	53	0	11	239	45	.0544633	.0386023	3.471871	2.790368	222.7755	231.5118	48.04962	0	29	0	11	1
1179	690272	34.07872	-118.5422	60557888	44623.58	90272	902	2013	22779	32	44	11	11	239	45	.0544633	.0386023	3.471871	2.790368	140.4803	193.1604	48.29009	48.29009	29	0	11	1
1179	690272	34.07872	-118.5422	60557888	44623.58	90272	902	2014	23497	38	60	11	11	239	45	.0544633	.0386023	3.471871	2.790368	161.7228	255.3517	46.81449	46.81449	29	0	11	1
1179	690272	34.07872	-118.5422	60557888	44623.58	90272	902	2015	23934	45	49	11	11	239	45	.0544633	.0386023	3.471871	2.790368	188.017	204.7297	45.95972	45.95972	29	0	11	1
1179	690272	34.07872	-118.5422	60557888	44623.58	90272	902	2016	23151	29	46	11	11	239	45	.0544633	.0386023	3.471871	2.790368	125.2646	198.6955	47.51414	47.51414	29	0	11	1
1179	690272	34.07872	-118.5422	60557888	44623.58	90272	902	2017	23151	42	42	11	12	239	45	.0544633	.0386023	3.471871	2.790368	181.4176	181.4176	51.83361	47.51414	29	0	11	1
1179	690272	34.07872	-118.5422	60557888	44623.58	90272	902	2018	23151	33	39	11	13	239	45	.0544633	.0386023	3.471871	2.790368	142.5424	168.4592	56.15308	47.51414	29	0	11	1
1608	690274	33.7777	-118.3723	33634820	57181.23	90274	902	2010	25209	55	53	12	11	5261	126	.1363241	.0762181	3.290926	2.719274	218.176	210.2424	43.63521	47.60205	47	0	11	1
1608	690274	33.7777	-118.3723	33634820	57181.23	90274	902	2011	25319	51	59	11	23	5261	126	.1363241	.0762181	3.290926	2.719274	201.4298	233.0266	90.84087	43.44563	47	0	11	1
1608	690274	33.7777	-118.3723	33634820	57181.23	90274	902	2012	25387	50	68	11	15	5261	126	.1363241	.0762181	3.290926	2.719274	196.9512	267.8536	59.08536	43.32926	47	0	11	1
1608	690274	33.7777	-118.3723	33634820	57181.23	90274	902	2013	25339	52	66	17	22	5261	126	.1363241	.0762181	3.290926	2.719274	205.2173	260.468	86.82269	67.09026	47	0	11	1
1608	690274	33.7777	-118.3723	33634820	57181.23	90274	902	2014	25482	50	65	13	14	5261	126	.1363241	.0762181	3.290926	2.719274	196.2169	255.082	54.94074	51.0164	47	0	11	1
1608	690274	33.7777	-118.3723	33634820	57181.23	90274	902	2015	25778	75	63	11	15	5261	126	.1363241	.0762181	3.290926	2.719274	290.9458	244.3944	58.18915	42.67205	47	0	11	1
1608	690274	33.7777	-118.3723	33634820	57181.23	90274	902	2016	25503	60	56	11	11	5261	126	.1363241	.0762181	3.290926	2.719274	235.2664	219.582	43.13218	43.13218	47	0	11	1
1608	690274	33.7777	-118.3723	33634820	57181.23	90274	902	2017	25503	47	57	13	13	5261	126	.1363241	.0762181	3.290926	2.719274	184.292	223.5031	50.9744	50.9744	47	0	11	1
1608	690274	33.7777	-118.3723	33634820	57181.23	90274	902	2018	25503	60	57	11	13	5261	126	.1363241	.0762181	3.290926	2.719274	235.2664	223.5031	50.9744	43.13218	47	0	11	1
1370	690275	33.75154	-118.367	43402840	62831.2	90275	902	2010	41804	101	83	11	26	11167	220	.052799	.0309611	4.009163	3.361558	241.6037	198.5456	62.195	26.31327	79	0	16	0
1370	690275	33.75154	-118.367	43402840	62831.2	90275	902	2011	41712	79	104	18	33	11167	220	.052799	.0309611	4.009163	3.361558	189.3939	249.3287	79.11392	43.15305	79	0	16	0
1370	690275	33.75154	-118.367	43402840	62831.2	90275	902	2012	41903	89	102	22	18	11167	220	.052799	.0309611	4.009163	3.361558	212.3953	243.4193	42.95635	52.50221	79	0	16	0
1370	690275	33.75154	-118.367	43402840	62831.2	90275	902	2013	42051	93	69	17	16	11167	220	.052799	.0309611	4.009163	3.361558	221.16	164.0865	38.04903	40.4271	79	0	16	0
1370	690275	33.75154	-118.367	43402840	62831.2	90275	902	2014	42420	96	95	15	23	11167	220	.052799	.0309611	4.009163	3.361558	226.3083	223.951	54.21971	35.36068	79	0	16	0
1370	690275	33.75154	-118.367	43402840	62831.2	90275	902	2015	42593	93	106	22	19	11167	220	.052799	.0309611	4.009163	3.361558	218.3457	248.8672	44.60827	51.65168	79	0	16	0
1370	690275	33.75154	-118.367	43402840	62831.2	90275	902	2016	42545	102	110	19	36	11167	220	.052799	.0309611	4.009163	3.361558	239.7462	258.5498	84.61629	44.6586	79	0	16	0
1370	690275	33.75154	-118.367	43402840	62831.2	90275	902	2017	42545	97	94	21	31	11167	220	.052799	.0309611	4.009163	3.361558	227.9939	220.9425	72.86403	49.3595	79	0	16	0
1370	690275	33.75154	-118.367	43402840	62831.2	90275	902	2018	42545	105	96	22	23	11167	220	.052799	.0309611	4.009163	3.361558	246.7975	225.6434	54.06041	51.70995	79	0	16	0
1382	690277	33.82963	-118.3872	12782876	17570.22	90277	902	2010	35293	65	58	11	11	9910	227	.0603409	.0516493	3.836468	3.313621	184.1725	164.3385	31.16765	31.16765	48	0	11	1
1382	690277	33.82963	-118.3872	12782876	17570.22	90277	902	2011	34382	69	70	11	15	9910	227	.0603409	.0516493	3.836468	3.313621	200.6864	203.5949	43.62748	31.99348	48	0	11	1
1382	690277	33.82963	-118.3872	12782876	17570.22	90277	902	2012	33972	72	61	11	11	9910	227	.0603409	.0516493	3.836468	3.313621	211.9392	179.5596	32.37961	32.37961	48	0	11	1
1382	690277	33.82963	-118.3872	12782876	17570.22	90277	902	2013	34635	68	62	16	13	9910	227	.0603409	.0516493	3.836468	3.313621	196.3332	179.0097	37.53429	46.19604	48	0	11	1
1382	690277	33.82963	-118.3872	12782876	17570.22	90277	902	2014	34546	78	52	11	14	9910	227	.0603409	.0516493	3.836468	3.313621	225.7859	150.5239	40.52568	31.8416	48	0	11	1
1382	690277	33.82963	-118.3872	12782876	17570.22	90277	902	2015	35178	54	56	11	21	9910	227	.0603409	.0516493	3.836468	3.313621	153.505	159.1904	59.6964	31.26954	48	0	11	1
1382	690277	33.82963	-118.3872	12782876	17570.22	90277	902	2016	35204	65	49	13	14	9910	227	.0603409	.0516493	3.836468	3.313621	184.6381	139.1887	39.76821	36.92762	48	0	11	1
1382	690277	33.82963	-118.3872	12782876	17570.22	90277	902	2017	35204	60	74	11	11	9910	227	.0603409	.0516493	3.836468	3.313621	170.4352	210.2034	31.24645	31.24645	48	0	11	1
1382	690277	33.82963	-118.3872	12782876	17570.22	90277	902	2018	35204	48	59	12	15	9910	227	.0603409	.0516493	3.836468	3.313621	136.3481	167.5946	42.6088	34.08704	48	0	11	1
1625	690278	33.87321	-118.3704	9333180	17390.08	90278	902	2010	40071	48	64	19	11	4057	113	.0814395	.0750475	3.397767	2.936253	119.7874	159.7165	27.45127	47.41584	37	0	11	1
1625	690278	33.87321	-118.3704	9333180	17390.08	90278	902	2011	40661	55	45	11	11	4057	113	.0814395	.0750475	3.397767	2.936253	135.2648	110.6712	27.05295	27.05295	37	0	11	1
1625	690278	33.87321	-118.3704	9333180	17390.08	90278	902	2012	40867	53	49	11	11	4057	113	.0814395	.0750475	3.397767	2.936253	129.689	119.9012	26.91658	26.91658	37	0	11	1
1625	690278	33.87321	-118.3704	9333180	17390.08	90278	902	2013	40574	37	36	11	11	4057	113	.0814395	.0750475	3.397767	2.936253	91.19141	88.72677	27.11096	27.11096	37	0	11	1
1625	690278	33.87321	-118.3704	9333180	17390.08	90278	902	2014	40839	49	60	11	11	4057	113	.0814395	.0750475	3.397767	2.936253	119.9834	146.9184	26.93504	26.93504	37	0	11	1
1625	690278	33.87321	-118.3704	9333180	17390.08	90278	902	2015	40485	47	55	17	11	4057	113	.0814395	.0750475	3.397767	2.936253	116.0924	135.8528	27.17056	41.99086	37	0	11	1
1625	690278	33.87321	-118.3704	9333180	17390.08	90278	902	2016	40582	50	51	11	13	4057	113	.0814395	.0750475	3.397767	2.936253	123.2073	125.6715	32.03391	27.10561	37	0	11	1
1625	690278	33.87321	-118.3704	9333180	17390.08	90278	902	2017	40582	56	39	11	13	4057	113	.0814395	.0750475	3.397767	2.936253	137.9922	96.10172	32.03391	27.10561	37	0	11	1
1625	690278	33.87321	-118.3704	9333180	17390.08	90278	902	2018	40582	53	74	12	12	4057	113	.0814395	.0750475	3.397767	2.936253	130.5998	182.3468	29.56976	29.56976	37	0	11	1
802	690280	33.9446	-118.1926	19222788	31355.37	90280	902	2010	94396	96	101	17	22	17420	221	.0458233	.0375415	3.845886	3.38624	101.6992	106.9961	23.30607	18.00924	64	0	21	0
802	690280	33.9446	-118.1926	19222788	31355.37	90280	902	2011	94586	74	90	12	32	17420	221	.0458233	.0375415	3.845886	3.38624	78.23568	95.1515	33.83165	12.68687	64	0	21	0
802	690280	33.9446	-118.1926	19222788	31355.37	90280	902	2012	94703	79	76	21	21	17420	221	.0458233	.0375415	3.845886	3.38624	83.41869	80.25089	22.17459	22.17459	64	0	21	0
802	690280	33.9446	-118.1926	19222788	31355.37	90280	902	2013	95000	83	79	15	24	17420	221	.0458233	.0375415	3.845886	3.38624	87.36842	83.1579	25.26316	15.78947	64	0	21	0
802	690280	33.9446	-118.1926	19222788	31355.37	90280	902	2014	95515	68	84	15	21	17420	221	.0458233	.0375415	3.845886	3.38624	71.19301	87.94431	21.98608	15.70434	64	0	21	0
802	690280	33.9446	-118.1926	19222788	31355.37	90280	902	2015	95350	96	86	13	27	17420	221	.0458233	.0375415	3.845886	3.38624	100.6817	90.19402	28.31673	13.63398	64	0	21	0
802	690280	33.9446	-118.1926	19222788	31355.37	90280	902	2016	95219	64	84	16	22	17420	221	.0458233	.0375415	3.845886	3.38624	67.21348	88.21769	23.10463	16.80337	64	0	21	0
802	690280	33.9446	-118.1926	19222788	31355.37	90280	902	2017	95219	92	81	13	23	17420	221	.0458233	.0375415	3.845886	3.38624	96.61937	85.06705	24.15484	13.65274	64	0	21	0
802	690280	33.9446	-118.1926	19222788	31355.37	90280	902	2018	95219	103	99	18	23	17420	221	.0458233	.0375415	3.845886	3.38624	108.1717	103.9708	24.15484	18.90379	64	0	21	0
810	690291	33.99335	-118.465	7335172.5	12071.32	90291	902	2010	28341	32	36	0	11	204	33	.1673875	.1072184	2.805505	2.372948	112.9106	127.0245	38.81303	0	27	0	11	1
810	690291	33.99335	-118.465	7335172.5	12071.32	90291	902	2011	26992	34	24	11	11	204	33	.1673875	.1072184	2.805505	2.372948	125.9632	88.91524	40.75282	40.75282	27	0	11	1
810	690291	33.99335	-118.465	7335172.5	12071.32	90291	902	2012	26961	27	37	11	11	204	33	.1673875	.1072184	2.805505	2.372948	100.1447	137.2353	40.79967	40.79967	27	0	11	1
810	690291	33.99335	-118.465	7335172.5	12071.32	90291	902	2013	27253	28	31	11	11	204	33	.1673875	.1072184	2.805505	2.372948	102.741	113.7489	40.36253	40.36253	27	0	11	1
810	690291	33.99335	-118.465	7335172.5	12071.32	90291	902	2014	27803	34	25	11	11	204	33	.1673875	.1072184	2.805505	2.372948	122.289	89.91836	39.56408	39.56408	27	0	11	1
810	690291	33.99335	-118.465	7335172.5	12071.32	90291	902	2015	27167	32	31	11	11	204	33	.1673875	.1072184	2.805505	2.372948	117.79	114.109	40.4903	40.4903	27	0	11	1
810	690291	33.99335	-118.465	7335172.5	12071.32	90291	902	2016	27277	34	31	11	11	204	33	.1673875	.1072184	2.805505	2.372948	124.6471	113.6489	40.32701	40.32701	27	0	11	1
810	690291	33.99335	-118.465	7335172.5	12071.32	90291	902	2017	27277	36	31	11	11	204	33	.1673875	.1072184	2.805505	2.372948	131.9793	113.6489	40.32701	40.32701	27	0	11	1
810	690291	33.99335	-118.465	7335172.5	12071.32	90291	902	2018	27277	39	36	11	11	204	33	.1673875	.1072184	2.805505	2.372948	142.9776	131.9793	40.32701	40.32701	27	0	11	1
84	690292	33.97681	-118.4498	8131818.5	14729.51	90292	902	2010	21576	27	51	11	11	532	39	.105926	.0991236	2.810451	2.364402	125.1391	236.3737	50.98257	50.98257	27	0	11	1
84	690292	33.97681	-118.4498	8131818.5	14729.51	90292	902	2011	22152	31	41	11	11	532	39	.105926	.0991236	2.810451	2.364402	139.9422	185.0849	49.65692	49.65692	27	0	11	1
84	690292	33.97681	-118.4498	8131818.5	14729.51	90292	902	2012	22350	33	25	11	11	532	39	.105926	.0991236	2.810451	2.364402	147.651	111.8568	49.217	49.217	27	0	11	1
84	690292	33.97681	-118.4498	8131818.5	14729.51	90292	902	2013	21536	28	34	11	11	532	39	.105926	.0991236	2.810451	2.364402	130.0149	157.8752	51.07727	51.07727	27	0	11	1
84	690292	33.97681	-118.4498	8131818.5	14729.51	90292	902	2014	21507	40	39	11	11	532	39	.105926	.0991236	2.810451	2.364402	185.986	181.3363	51.14614	51.14614	27	0	11	1
84	690292	33.97681	-118.4498	8131818.5	14729.51	90292	902	2015	21679	45	40	11	11	532	39	.105926	.0991236	2.810451	2.364402	207.5742	184.5104	50.74035	50.74035	27	0	11	1
84	690292	33.97681	-118.4498	8131818.5	14729.51	90292	902	2016	22482	36	35	11	11	532	39	.105926	.0991236	2.810451	2.364402	160.1281	155.6801	48.92803	48.92803	27	0	11	1
84	690292	33.97681	-118.4498	8131818.5	14729.51	90292	902	2017	22482	38	44	11	11	532	39	.105926	.0991236	2.810451	2.364402	169.0241	195.7121	48.92803	48.92803	27	0	11	1
84	690292	33.97681	-118.4498	8131818.5	14729.51	90292	902	2018	22482	35	45	11	11	532	39	.105926	.0991236	2.810451	2.364402	155.6801	200.1601	48.92803	48.92803	27	0	11	1
609	690301	33.95653	-118.3587	6416783	11638.66	90301	903	2010	36568	54	52	11	11	4181	121	.0963864	.0771258	3.235414	2.924421	147.6701	142.2008	30.08095	30.08095	54	0	11	1
609	690301	33.95653	-118.3587	6416783	11638.66	90301	903	2011	37024	61	48	13	11	4181	121	.0963864	.0771258	3.235414	2.924421	164.758	129.6456	29.71046	35.11236	54	0	11	1
609	690301	33.95653	-118.3587	6416783	11638.66	90301	903	2012	37165	61	42	11	11	4181	121	.0963864	.0771258	3.235414	2.924421	164.1329	113.0096	29.59774	29.59774	54	0	11	1
609	690301	33.95653	-118.3587	6416783	11638.66	90301	903	2013	36798	59	36	15	21	4181	121	.0963864	.0771258	3.235414	2.924421	160.3348	97.83141	57.06832	40.76308	54	0	11	1
609	690301	33.95653	-118.3587	6416783	11638.66	90301	903	2014	36714	80	45	11	11	4181	121	.0963864	.0771258	3.235414	2.924421	217.9005	122.5691	29.96132	29.96132	54	0	11	1
609	690301	33.95653	-118.3587	6416783	11638.66	90301	903	2015	36360	57	49	11	14	4181	121	.0963864	.0771258	3.235414	2.924421	156.7657	134.7635	38.50385	30.25303	54	0	11	1
609	690301	33.95653	-118.3587	6416783	11638.66	90301	903	2016	36429	72	52	11	11	4181	121	.0963864	.0771258	3.235414	2.924421	197.6447	142.7434	30.19572	30.19572	54	0	11	1
609	690301	33.95653	-118.3587	6416783	11638.66	90301	903	2017	36429	68	53	11	11	4181	121	.0963864	.0771258	3.235414	2.924421	186.6645	145.4885	30.19572	30.19572	54	0	11	1
609	690301	33.95653	-118.3587	6416783	11638.66	90301	903	2018	36429	87	53	11	17	4181	121	.0963864	.0771258	3.235414	2.924421	238.8207	145.4885	46.66612	30.19572	54	0	11	1
798	690302	33.97474	-118.3555	4906273.5	11198.26	90302	903	2010	29415	34	42	11	12	3162	106	.0716902	.0612073	3.343872	3.059375	115.5873	142.7843	40.79551	37.39589	33	0	11	1
798	690302	33.97474	-118.3555	4906273.5	11198.26	90302	903	2011	30729	35	41	11	11	3162	106	.0716902	.0612073	3.343872	3.059375	113.8989	133.4245	35.7968	35.7968	33	0	11	1
798	690302	33.97474	-118.3555	4906273.5	11198.26	90302	903	2012	30344	33	38	11	11	3162	106	.0716902	.0612073	3.343872	3.059375	108.753	125.2307	36.25099	36.25099	33	0	11	1
798	690302	33.97474	-118.3555	4906273.5	11198.26	90302	903	2013	30502	51	35	11	11	3162	106	.0716902	.0612073	3.343872	3.059375	167.2021	114.7466	36.06321	36.06321	33	0	11	1
798	690302	33.97474	-118.3555	4906273.5	11198.26	90302	903	2014	30219	42	27	11	11	3162	106	.0716902	.0612073	3.343872	3.059375	138.9854	89.34776	36.40094	36.40094	33	0	11	1
798	690302	33.97474	-118.3555	4906273.5	11198.26	90302	903	2015	30482	49	48	11	13	3162	106	.0716902	.0612073	3.343872	3.059375	160.7506	157.47	42.64812	36.08687	33	0	11	1
798	690302	33.97474	-118.3555	4906273.5	11198.26	90302	903	2016	31064	41	36	11	11	3162	106	.0716902	.0612073	3.343872	3.059375	131.9856	115.8898	35.41077	35.41077	33	0	11	1
798	690302	33.97474	-118.3555	4906273.5	11198.26	90302	903	2017	31064	40	44	11	16	3162	106	.0716902	.0612073	3.343872	3.059375	128.7664	141.6431	51.50657	35.41077	33	0	11	1
798	690302	33.97474	-118.3555	4906273.5	11198.26	90302	903	2018	31064	46	42	11	11	3162	106	.0716902	.0612073	3.343872	3.059375	148.0814	135.2047	35.41077	35.41077	33	0	11	1
69	690303	33.93802	-118.3323	5792338.5	15671.65	90303	903	2010	26176	44	32	11	11	3337	80	.1079707	.1017547	2.895321	2.682399	168.0929	122.2494	42.02323	42.02323	33	0	11	1
69	690303	33.93802	-118.3323	5792338.5	15671.65	90303	903	2011	26055	41	40	11	11	3337	80	.1079707	.1017547	2.895321	2.682399	157.3594	153.5214	42.21838	42.21838	33	0	11	1
69	690303	33.93802	-118.3323	5792338.5	15671.65	90303	903	2012	25828	40	26	11	11	3337	80	.1079707	.1017547	2.895321	2.682399	154.8707	100.6659	42.58944	42.58944	33	0	11	1
69	690303	33.93802	-118.3323	5792338.5	15671.65	90303	903	2013	26339	33	31	11	11	3337	80	.1079707	.1017547	2.895321	2.682399	125.2895	117.6962	41.76316	41.76316	33	0	11	1
69	690303	33.93802	-118.3323	5792338.5	15671.65	90303	903	2014	26453	49	35	11	11	3337	80	.1079707	.1017547	2.895321	2.682399	185.2342	132.3101	41.58319	41.58319	33	0	11	1
69	690303	33.93802	-118.3323	5792338.5	15671.65	90303	903	2015	26408	44	31	11	11	3337	80	.1079707	.1017547	2.895321	2.682399	166.6162	117.3887	41.65405	41.65405	33	0	11	1
69	690303	33.93802	-118.3323	5792338.5	15671.65	90303	903	2016	25134	39	39	11	11	3337	80	.1079707	.1017547	2.895321	2.682399	155.1683	155.1683	43.76542	43.76542	33	0	11	1
69	690303	33.93802	-118.3323	5792338.5	15671.65	90303	903	2017	25134	41	41	11	16	3337	80	.1079707	.1017547	2.895321	2.682399	163.1256	163.1256	63.65879	43.76542	33	0	11	1
69	690303	33.93802	-118.3323	5792338.5	15671.65	90303	903	2018	25134	37	32	11	11	3337	80	.1079707	.1017547	2.895321	2.682399	147.211	127.3176	43.76542	43.76542	33	0	11	1
794	690304	33.93789	-118.3586	4057517.5	10961.72	90304	903	2010	28210	21	25	11	11	342	40	.1151807	.0860949	2.87	2.523493	74.44169	88.62106	38.99326	38.99326	13	0	11	1
794	690304	33.93789	-118.3586	4057517.5	10961.72	90304	903	2011	26978	21	23	11	11	342	40	.1151807	.0860949	2.87	2.523493	77.8412	85.25465	40.77396	40.77396	13	0	11	1
794	690304	33.93789	-118.3586	4057517.5	10961.72	90304	903	2012	27198	13	24	11	11	342	40	.1151807	.0860949	2.87	2.523493	47.79763	88.24178	40.44415	40.44415	13	0	11	1
794	690304	33.93789	-118.3586	4057517.5	10961.72	90304	903	2013	28101	27	20	11	11	342	40	.1151807	.0860949	2.87	2.523493	96.08199	71.17184	39.14452	39.14452	13	0	11	1
794	690304	33.93789	-118.3586	4057517.5	10961.72	90304	903	2014	26936	25	23	11	11	342	40	.1151807	.0860949	2.87	2.523493	92.81259	85.38759	40.83754	40.83754	13	0	11	1
794	690304	33.93789	-118.3586	4057517.5	10961.72	90304	903	2015	26854	26	16	11	11	342	40	.1151807	.0860949	2.87	2.523493	96.81984	59.58144	40.96224	40.96224	13	0	11	1
794	690304	33.93789	-118.3586	4057517.5	10961.72	90304	903	2016	27008	22	20	11	11	342	40	.1151807	.0860949	2.87	2.523493	81.45734	74.05213	40.72867	40.72867	13	0	11	1
794	690304	33.93789	-118.3586	4057517.5	10961.72	90304	903	2017	27008	23	31	11	11	342	40	.1151807	.0860949	2.87	2.523493	85.15995	114.7808	40.72867	40.72867	13	0	11	1
794	690304	33.93789	-118.3586	4057517.5	10961.72	90304	903	2018	27008	25	22	11	11	342	40	.1151807	.0860949	2.87	2.523493	92.56516	81.45734	40.72867	40.72867	13	0	11	1
1601	690305	33.95952	-118.3302	6023144.5	13474.98	90305	903	2010	14853	30	40	11	12	3757	82	.1088778	.1028078	2.946294	2.755057	201.9794	269.3059	80.79176	74.05911	30	0	11	1
1601	690305	33.95952	-118.3302	6023144.5	13474.98	90305	903	2011	14107	53	36	11	11	3757	82	.1088778	.1028078	2.946294	2.755057	375.7	255.1925	77.97547	77.97547	30	0	11	1
1601	690305	33.95952	-118.3302	6023144.5	13474.98	90305	903	2012	14896	35	38	11	11	3757	82	.1088778	.1028078	2.946294	2.755057	234.9624	255.102	73.84533	73.84533	30	0	11	1
1601	690305	33.95952	-118.3302	6023144.5	13474.98	90305	903	2013	14814	45	41	11	11	3757	82	.1088778	.1028078	2.946294	2.755057	303.7667	276.7652	74.25408	74.25408	30	0	11	1
1601	690305	33.95952	-118.3302	6023144.5	13474.98	90305	903	2014	15501	51	24	11	12	3757	82	.1088778	.1028078	2.946294	2.755057	329.011	154.8287	77.41436	70.96317	30	0	11	1
1601	690305	33.95952	-118.3302	6023144.5	13474.98	90305	903	2015	15665	46	35	11	11	3757	82	.1088778	.1028078	2.946294	2.755057	293.6483	223.428	70.22024	70.22024	30	0	11	1
1601	690305	33.95952	-118.3302	6023144.5	13474.98	90305	903	2016	15777	44	33	11	11	3757	82	.1088778	.1028078	2.946294	2.755057	278.887	209.1652	69.72175	69.72175	30	0	11	1
1601	690305	33.95952	-118.3302	6023144.5	13474.98	90305	903	2017	15777	49	43	11	15	3757	82	.1088778	.1028078	2.946294	2.755057	310.5787	272.5486	95.07511	69.72175	30	0	11	1
1601	690305	33.95952	-118.3302	6023144.5	13474.98	90305	903	2018	15777	44	40	11	12	3757	82	.1088778	.1028078	2.946294	2.755057	278.887	253.5336	76.06009	69.72175	30	0	11	1
90	690402	34.03473	-118.5045	5516809	16311.05	90402	904	2010	12250	27	29	11	11	11507	153	.0852732	.0672605	3.280402	2.885249	220.4082	236.7347	89.79592	89.79592	19	0	11	1
90	690402	34.03473	-118.5045	5516809	16311.05	90402	904	2011	12615	28	26	11	11	11507	153	.0852732	.0672605	3.280402	2.885249	221.958	206.1039	87.19778	87.19778	19	0	11	1
90	690402	34.03473	-118.5045	5516809	16311.05	90402	904	2012	12351	20	28	11	11	11507	153	.0852732	.0672605	3.280402	2.885249	161.9302	226.7023	89.06161	89.06161	19	0	11	1
90	690402	34.03473	-118.5045	5516809	16311.05	90402	904	2013	11749	31	20	11	11	11507	153	.0852732	.0672605	3.280402	2.885249	263.8522	170.2272	93.62499	93.62499	19	0	11	1
90	690402	34.03473	-118.5045	5516809	16311.05	90402	904	2014	11503	26	24	11	11	11507	153	.0852732	.0672605	3.280402	2.885249	226.028	208.6412	95.62723	95.62723	19	0	11	1
90	690402	34.03473	-118.5045	5516809	16311.05	90402	904	2015	11661	23	22	11	11	11507	153	.0852732	.0672605	3.280402	2.885249	197.2387	188.6631	94.33154	94.33154	19	0	11	1
90	690402	34.03473	-118.5045	5516809	16311.05	90402	904	2016	11410	21	23	11	11	11507	153	.0852732	.0672605	3.280402	2.885249	184.0491	201.5776	96.40666	96.40666	19	0	11	1
90	690402	34.03473	-118.5045	5516809	16311.05	90402	904	2017	11410	21	24	11	11	11507	153	.0852732	.0672605	3.280402	2.885249	184.0491	210.3418	96.40666	96.40666	19	0	11	1
90	690402	34.03473	-118.5045	5516809	16311.05	90402	904	2018	11410	19	21	11	11	11507	153	.0852732	.0672605	3.280402	2.885249	166.5206	184.0491	96.40666	96.40666	19	0	11	1
94	690403	34.02991	-118.4915	3944523	12791.22	90403	904	2010	24525	46	35	11	13	11431	164	.0756008	.0703461	3.502611	3.189194	187.5637	142.7115	53.00714	44.85219	29	0	11	1
94	690403	34.02991	-118.4915	3944523	12791.22	90403	904	2011	24770	58	34	11	17	11431	164	.0756008	.0703461	3.502611	3.189194	234.1542	137.2628	68.63141	44.40856	29	0	11	1
94	690403	34.02991	-118.4915	3944523	12791.22	90403	904	2012	24286	46	28	11	12	11431	164	.0756008	.0703461	3.502611	3.189194	189.4095	115.2928	49.41118	45.29358	29	0	11	1
94	690403	34.02991	-118.4915	3944523	12791.22	90403	904	2013	24864	48	48	11	11	11431	164	.0756008	.0703461	3.502611	3.189194	193.0502	193.0502	44.24067	44.24067	29	0	11	1
94	690403	34.02991	-118.4915	3944523	12791.22	90403	904	2014	25116	32	46	11	11	11431	164	.0756008	.0703461	3.502611	3.189194	127.4088	183.1502	43.79678	43.79678	29	0	11	1
94	690403	34.02991	-118.4915	3944523	12791.22	90403	904	2015	24416	29	42	11	11	11431	164	.0756008	.0703461	3.502611	3.189194	118.7746	172.0183	45.05243	45.05243	29	0	11	1
94	690403	34.02991	-118.4915	3944523	12791.22	90403	904	2016	24539	50	36	11	15	11431	164	.0756008	.0703461	3.502611	3.189194	203.7573	146.7052	61.12719	44.8266	29	0	11	1
94	690403	34.02991	-118.4915	3944523	12791.22	90403	904	2017	24539	45	44	11	11	11431	164	.0756008	.0703461	3.502611	3.189194	183.3816	179.3064	44.8266	44.8266	29	0	11	1
94	690403	34.02991	-118.4915	3944523	12791.22	90403	904	2018	24539	58	43	11	11	11431	164	.0756008	.0703461	3.502611	3.189194	236.3584	175.2313	44.8266	44.8266	29	0	11	1
1623	690404	34.02661	-118.4736	5159370.5	11417.51	90404	904	2010	21360	51	48	12	11	11778	169	.0451512	.0407655	3.781802	3.375001	238.764	224.7191	51.49813	56.17978	38	0	11	1
1623	690404	34.02661	-118.4736	5159370.5	11417.51	90404	904	2011	20123	52	37	11	15	11778	169	.0451512	.0407655	3.781802	3.375001	258.4108	183.8692	74.54157	54.66382	38	0	11	1
1623	690404	34.02661	-118.4736	5159370.5	11417.51	90404	904	2012	20739	53	31	15	11	11778	169	.0451512	.0407655	3.781802	3.375001	255.5572	149.4768	53.04016	72.3275	38	0	11	1
1623	690404	34.02661	-118.4736	5159370.5	11417.51	90404	904	2013	20807	52	33	13	13	11778	169	.0451512	.0407655	3.781802	3.375001	249.9159	158.6005	62.47897	62.47897	38	0	11	1
1623	690404	34.02661	-118.4736	5159370.5	11417.51	90404	904	2014	21641	47	44	15	16	11778	169	.0451512	.0407655	3.781802	3.375001	217.1804	203.3178	73.93374	69.31288	38	0	11	1
1623	690404	34.02661	-118.4736	5159370.5	11417.51	90404	904	2015	22081	55	35	11	12	11778	169	.0451512	.0407655	3.781802	3.375001	249.0829	158.5073	54.34536	49.81659	38	0	11	1
1623	690404	34.02661	-118.4736	5159370.5	11417.51	90404	904	2016	22201	39	53	11	11	11778	169	.0451512	.0407655	3.781802	3.375001	175.6678	238.728	49.54732	49.54732	38	0	11	1
1623	690404	34.02661	-118.4736	5159370.5	11417.51	90404	904	2017	22201	56	50	13	12	11778	169	.0451512	.0407655	3.781802	3.375001	252.2409	225.2151	54.05162	58.55592	38	0	11	1
1623	690404	34.02661	-118.4736	5159370.5	11417.51	90404	904	2018	22201	38	33	12	11	11778	169	.0451512	.0407655	3.781802	3.375001	171.1635	148.642	49.54732	54.05162	38	0	11	1
1622	690405	34.01108	-118.4694	7310821.5	12881.16	90405	904	2010	27186	44	42	11	14	18482	197	.0478166	.0429952	3.817901	3.245578	161.848	154.4913	51.49709	40.462	37	0	11	1
1622	690405	34.01108	-118.4694	7310821.5	12881.16	90405	904	2011	27350	42	41	11	11	18482	197	.0478166	.0429952	3.817901	3.245578	153.5649	149.9086	40.21938	40.21938	37	0	11	1
1622	690405	34.01108	-118.4694	7310821.5	12881.16	90405	904	2012	28114	56	56	11	12	18482	197	.0478166	.0429952	3.817901	3.245578	199.189	199.189	42.68336	39.12642	37	0	11	1
1622	690405	34.01108	-118.4694	7310821.5	12881.16	90405	904	2013	28560	47	51	11	19	18482	197	.0478166	.0429952	3.817901	3.245578	164.5658	178.5714	66.52661	38.51541	37	0	11	1
1622	690405	34.01108	-118.4694	7310821.5	12881.16	90405	904	2014	28535	46	43	11	11	18482	197	.0478166	.0429952	3.817901	3.245578	161.2055	150.6921	38.54915	38.54915	37	0	11	1
1622	690405	34.01108	-118.4694	7310821.5	12881.16	90405	904	2015	28915	56	50	11	11	18482	197	.0478166	.0429952	3.817901	3.245578	193.6711	172.9206	38.04254	38.04254	37	0	11	1
1622	690405	34.01108	-118.4694	7310821.5	12881.16	90405	904	2016	28861	54	59	11	11	18482	197	.0478166	.0429952	3.817901	3.245578	187.1037	204.4281	38.11372	38.11372	37	0	11	1
1622	690405	34.01108	-118.4694	7310821.5	12881.16	90405	904	2017	28861	37	49	11	11	18482	197	.0478166	.0429952	3.817901	3.245578	128.2007	169.7793	38.11372	38.11372	37	0	11	1
1622	690405	34.01108	-118.4694	7310821.5	12881.16	90405	904	2018	28861	47	47	11	11	18482	197	.0478166	.0429952	3.817901	3.245578	162.8495	162.8495	38.11372	38.11372	37	0	11	1
1592	690501	33.83344	-118.3143	14667679	20548.63	90501	905	2010	43180	47	55	14	13	7813	162	.0476046	.032827	3.963794	3.398781	108.8467	127.3738	30.10653	32.42242	47	0	11	1
1592	690501	33.83344	-118.3143	14667679	20548.63	90501	905	2011	41290	62	48	16	17	7813	162	.0476046	.032827	3.963794	3.398781	150.1574	116.2509	41.1722	38.7503	47	0	11	1
1592	690501	33.83344	-118.3143	14667679	20548.63	90501	905	2012	42363	63	64	14	11	7813	162	.0476046	.032827	3.963794	3.398781	148.7147	151.0752	25.96605	33.04771	47	0	11	1
1592	690501	33.83344	-118.3143	14667679	20548.63	90501	905	2013	42373	78	67	11	14	7813	162	.0476046	.032827	3.963794	3.398781	184.0795	158.1196	33.03991	25.95993	47	0	11	1
1592	690501	33.83344	-118.3143	14667679	20548.63	90501	905	2014	43407	62	76	11	17	7813	162	.0476046	.032827	3.963794	3.398781	142.8341	175.087	39.16419	25.34154	47	0	11	1
1592	690501	33.83344	-118.3143	14667679	20548.63	90501	905	2015	43145	73	67	14	11	7813	162	.0476046	.032827	3.963794	3.398781	169.1969	155.2903	25.49542	32.44872	47	0	11	1
1592	690501	33.83344	-118.3143	14667679	20548.63	90501	905	2016	43405	70	81	14	12	7813	162	.0476046	.032827	3.963794	3.398781	161.2717	186.6144	27.64658	32.25435	47	0	11	1
1592	690501	33.83344	-118.3143	14667679	20548.63	90501	905	2017	43405	58	63	13	17	7813	162	.0476046	.032827	3.963794	3.398781	133.6252	145.1446	39.166	29.95047	47	0	11	1
1592	690501	33.83344	-118.3143	14667679	20548.63	90501	905	2018	43405	71	55	15	16	7813	162	.0476046	.032827	3.963794	3.398781	163.5756	126.7135	36.86211	34.55823	47	0	11	1
790	690502	33.83502	-118.2929	5821645.5	13190.75	90502	905	2010	18010	28	41	11	11	212	16	.1280705	.1265575	2.253281	2.067803	155.4692	227.6513	61.07718	61.07718	28	0	11	1
790	690502	33.83502	-118.2929	5821645.5	13190.75	90502	905	2011	16655	50	25	11	11	212	16	.1280705	.1265575	2.253281	2.067803	300.2101	150.1051	66.04623	66.04623	28	0	11	1
790	690502	33.83502	-118.2929	5821645.5	13190.75	90502	905	2012	16845	41	27	11	11	212	16	.1280705	.1265575	2.253281	2.067803	243.3957	160.285	65.30128	65.30128	28	0	11	1
790	690502	33.83502	-118.2929	5821645.5	13190.75	90502	905	2013	16947	44	30	11	11	212	16	.1280705	.1265575	2.253281	2.067803	259.633	177.0225	64.90824	64.90824	28	0	11	1
790	690502	33.83502	-118.2929	5821645.5	13190.75	90502	905	2014	17135	42	28	11	11	212	16	.1280705	.1265575	2.253281	2.067803	245.1124	163.4082	64.19609	64.19609	28	0	11	1
790	690502	33.83502	-118.2929	5821645.5	13190.75	90502	905	2015	17585	50	32	11	11	212	16	.1280705	.1265575	2.253281	2.067803	284.3333	181.9733	62.55331	62.55331	28	0	11	1
790	690502	33.83502	-118.2929	5821645.5	13190.75	90502	905	2016	17855	43	36	11	12	212	16	.1280705	.1265575	2.253281	2.067803	240.8289	201.6242	67.20806	61.60739	28	0	11	1
790	690502	33.83502	-118.2929	5821645.5	13190.75	90502	905	2017	17855	41	37	12	11	212	16	.1280705	.1265575	2.253281	2.067803	229.6275	207.2249	61.60739	67.20806	28	0	11	1
790	690502	33.83502	-118.2929	5821645.5	13190.75	90502	905	2018	17855	44	18	11	11	212	16	.1280705	.1265575	2.253281	2.067803	246.4296	100.8121	61.60739	61.60739	28	0	11	1
1629	690503	33.84077	-118.3536	13743987	17566.38	90503	905	2010	44383	93	94	19	11	11475	154	.0509697	.0433559	3.651136	3.191314	209.5397	211.7928	24.78426	42.80919	75	0	11	1
1629	690503	33.84077	-118.3536	13743987	17566.38	90503	905	2011	46402	91	70	17	16	11475	154	.0509697	.0433559	3.651136	3.191314	196.1122	150.8556	34.48127	36.63635	75	0	11	1
1629	690503	33.84077	-118.3536	13743987	17566.38	90503	905	2012	46253	79	76	12	14	11475	154	.0509697	.0433559	3.651136	3.191314	170.7997	164.3137	30.26831	25.94426	75	0	11	1
1629	690503	33.84077	-118.3536	13743987	17566.38	90503	905	2013	46780	87	80	18	20	11475	154	.0509697	.0433559	3.651136	3.191314	185.9769	171.0133	42.75331	38.47798	75	0	11	1
1629	690503	33.84077	-118.3536	13743987	17566.38	90503	905	2014	45518	75	70	17	14	11475	154	.0509697	.0433559	3.651136	3.191314	164.77	153.7853	30.75706	37.34786	75	0	11	1
1629	690503	33.84077	-118.3536	13743987	17566.38	90503	905	2015	45986	93	76	18	20	11475	154	.0509697	.0433559	3.651136	3.191314	202.2355	165.2677	43.4915	39.14235	75	0	11	1
1629	690503	33.84077	-118.3536	13743987	17566.38	90503	905	2016	44562	98	73	21	24	11475	154	.0509697	.0433559	3.651136	3.191314	219.9183	163.8167	53.85755	47.12535	75	0	11	1
1629	690503	33.84077	-118.3536	13743987	17566.38	90503	905	2017	44562	98	71	20	31	11475	154	.0509697	.0433559	3.651136	3.191314	219.9183	159.3286	69.56599	44.88129	75	0	11	1
1629	690503	33.84077	-118.3536	13743987	17566.38	90503	905	2018	44562	88	77	23	28	11475	154	.0509697	.0433559	3.651136	3.191314	197.4777	172.793	62.83381	51.61348	75	0	11	1
610	690504	33.86681	-118.3312	11571975	17622.11	90504	905	2010	32102	62	54	11	15	8815	129	.0567005	.0526561	3.436742	3.005492	193.1344	168.2138	46.72606	34.26578	51	0	11	1
610	690504	33.86681	-118.3312	11571975	17622.11	90504	905	2011	31463	61	57	13	21	8815	129	.0567005	.0526561	3.436742	3.005492	193.8785	181.1652	66.74506	41.31837	51	0	11	1
610	690504	33.86681	-118.3312	11571975	17622.11	90504	905	2012	31650	54	57	12	12	8815	129	.0567005	.0526561	3.436742	3.005492	170.6161	180.0948	37.91469	37.91469	51	0	11	1
610	690504	33.86681	-118.3312	11571975	17622.11	90504	905	2013	31633	53	64	17	19	8815	129	.0567005	.0526561	3.436742	3.005492	167.5466	202.3204	60.06386	53.74134	51	0	11	1
610	690504	33.86681	-118.3312	11571975	17622.11	90504	905	2014	32777	65	44	13	15	8815	129	.0567005	.0526561	3.436742	3.005492	198.3098	134.2405	45.7638	39.66196	51	0	11	1
610	690504	33.86681	-118.3312	11571975	17622.11	90504	905	2015	33279	57	61	14	21	8815	129	.0567005	.0526561	3.436742	3.005492	171.2792	183.2988	63.10286	42.06857	51	0	11	1
610	690504	33.86681	-118.3312	11571975	17622.11	90504	905	2016	33609	64	64	12	11	8815	129	.0567005	.0526561	3.436742	3.005492	190.4252	190.4252	32.72933	35.70472	51	0	11	1
610	690504	33.86681	-118.3312	11571975	17622.11	90504	905	2017	33609	51	55	14	17	8815	129	.0567005	.0526561	3.436742	3.005492	151.7451	163.6466	50.58169	41.65551	51	0	11	1
610	690504	33.86681	-118.3312	11571975	17622.11	90504	905	2018	33609	72	57	18	16	8815	129	.0567005	.0526561	3.436742	3.005492	214.2283	169.5974	47.6063	53.55708	51	0	11	1
1628	690505	33.80888	-118.348	15037765	21559.5	90505	905	2010	36678	76	71	15	15	11551	167	.0531344	.0453539	3.665008	3.16874	207.2087	193.5765	40.89645	40.89645	69	0	15	0
1628	690505	33.80888	-118.348	15037765	21559.5	90505	905	2011	35804	86	87	11	17	11551	167	.0531344	.0453539	3.665008	3.16874	240.1966	242.9896	47.48073	30.72282	69	0	15	0
1628	690505	33.80888	-118.348	15037765	21559.5	90505	905	2012	36135	86	73	16	27	11551	167	.0531344	.0453539	3.665008	3.16874	237.9964	202.0202	74.7198	44.2784	69	0	15	0
1628	690505	33.80888	-118.348	15037765	21559.5	90505	905	2013	36306	75	64	19	25	11551	167	.0531344	.0453539	3.665008	3.16874	206.5774	176.2794	68.85914	52.33295	69	0	15	0
1628	690505	33.80888	-118.348	15037765	21559.5	90505	905	2014	37381	69	70	17	29	11551	167	.0531344	.0453539	3.665008	3.16874	184.5858	187.2609	77.57952	45.47765	69	0	15	0
1628	690505	33.80888	-118.348	15037765	21559.5	90505	905	2015	36904	76	72	14	18	11551	167	.0531344	.0453539	3.665008	3.16874	205.9397	195.1008	48.7752	37.93627	69	0	15	0
1628	690505	33.80888	-118.348	15037765	21559.5	90505	905	2016	37242	80	72	14	24	11551	167	.0531344	.0453539	3.665008	3.16874	214.8112	193.3301	64.44337	37.59196	69	0	15	0
1628	690505	33.80888	-118.348	15037765	21559.5	90505	905	2017	37242	85	87	23	31	11551	167	.0531344	.0453539	3.665008	3.16874	228.2369	233.6072	83.23936	61.75823	69	0	15	0
1628	690505	33.80888	-118.348	15037765	21559.5	90505	905	2018	37242	80	68	14	21	11551	167	.0531344	.0453539	3.665008	3.16874	214.8112	182.5896	56.38795	37.59196	69	0	15	0
1173	690601	34.0083	-118.0314	30029818	38988.67	90601	906	2010	31974	56	54	11	15	6190	148	.0463756	.0329502	3.888794	3.241765	175.1423	168.8872	46.91312	34.40295	48	0	11	1
1173	690601	34.0083	-118.0314	30029818	38988.67	90601	906	2011	32524	60	43	11	11	6190	148	.0463756	.0329502	3.888794	3.241765	184.4792	132.2101	33.82118	33.82118	48	0	11	1
1173	690601	34.0083	-118.0314	30029818	38988.67	90601	906	2012	32630	52	45	11	12	6190	148	.0463756	.0329502	3.888794	3.241765	159.3625	137.9099	36.77597	33.71131	48	0	11	1
1173	690601	34.0083	-118.0314	30029818	38988.67	90601	906	2013	33145	58	52	11	12	6190	148	.0463756	.0329502	3.888794	3.241765	174.9887	156.8864	36.20456	33.18751	48	0	11	1
1173	690601	34.0083	-118.0314	30029818	38988.67	90601	906	2014	34143	48	43	11	16	6190	148	.0463756	.0329502	3.888794	3.241765	140.5852	125.9409	46.86173	32.21744	48	0	11	1
1173	690601	34.0083	-118.0314	30029818	38988.67	90601	906	2015	34203	55	47	11	16	6190	148	.0463756	.0329502	3.888794	3.241765	160.8046	137.4148	46.77952	32.16092	48	0	11	1
1173	690601	34.0083	-118.0314	30029818	38988.67	90601	906	2016	34169	59	52	11	11	6190	148	.0463756	.0329502	3.888794	3.241765	172.6711	152.1847	32.19292	32.19292	48	0	11	1
1173	690601	34.0083	-118.0314	30029818	38988.67	90601	906	2017	34169	59	55	11	11	6190	148	.0463756	.0329502	3.888794	3.241765	172.6711	160.9646	32.19292	32.19292	48	0	11	1
1173	690601	34.0083	-118.0314	30029818	38988.67	90601	906	2018	34169	62	55	13	11	6190	148	.0463756	.0329502	3.888794	3.241765	181.451	160.9646	32.19292	38.04618	48	0	11	1
446	690602	33.97196	-118.0222	9617300	26448.24	90602	906	2010	25777	40	32	11	11	5348	170	.0407246	.0299253	4.026893	3.311219	155.1771	124.1417	42.6737	42.6737	31	0	11	1
446	690602	33.97196	-118.0222	9617300	26448.24	90602	906	2011	26210	51	34	11	11	5348	170	.0407246	.0299253	4.026893	3.311219	194.5822	129.7215	41.96872	41.96872	31	0	11	1
446	690602	33.97196	-118.0222	9617300	26448.24	90602	906	2012	25923	31	34	11	11	5348	170	.0407246	.0299253	4.026893	3.311219	119.5849	131.1577	42.43336	42.43336	31	0	11	1
446	690602	33.97196	-118.0222	9617300	26448.24	90602	906	2013	25768	31	31	11	11	5348	170	.0407246	.0299253	4.026893	3.311219	120.3043	120.3043	42.68861	42.68861	31	0	11	1
446	690602	33.97196	-118.0222	9617300	26448.24	90602	906	2014	26676	35	38	11	11	5348	170	.0407246	.0299253	4.026893	3.311219	131.2041	142.4501	41.23557	41.23557	31	0	11	1
446	690602	33.97196	-118.0222	9617300	26448.24	90602	906	2015	27421	34	29	11	13	5348	170	.0407246	.0299253	4.026893	3.311219	123.9926	105.7584	47.40892	40.11524	31	0	11	1
446	690602	33.97196	-118.0222	9617300	26448.24	90602	906	2016	26778	48	36	11	11	5348	170	.0407246	.0299253	4.026893	3.311219	179.2516	134.4387	41.0785	41.0785	31	0	11	1
446	690602	33.97196	-118.0222	9617300	26448.24	90602	906	2017	26778	48	34	11	11	5348	170	.0407246	.0299253	4.026893	3.311219	179.2516	126.9699	41.0785	41.0785	31	0	11	1
446	690602	33.97196	-118.0222	9617300	26448.24	90602	906	2018	26778	43	36	11	11	5348	170	.0407246	.0299253	4.026893	3.311219	160.5796	134.4387	41.0785	41.0785	31	0	11	1
1193	690603	33.94539	-117.9925	8477114	19900.99	90603	906	2010	20063	41	46	11	11	5850	126	.0854615	.0794962	3.199947	2.78002	204.3563	229.2778	54.82729	54.82729	38	0	11	1
1193	690603	33.94539	-117.9925	8477114	19900.99	90603	906	2011	19199	70	51	11	11	5850	126	.0854615	.0794962	3.199947	2.78002	364.6023	265.6388	57.29465	57.29465	38	0	11	1
1193	690603	33.94539	-117.9925	8477114	19900.99	90603	906	2012	19933	45	30	14	13	5850	126	.0854615	.0794962	3.199947	2.78002	225.7563	150.5042	65.21848	70.23529	38	0	11	1
1193	690603	33.94539	-117.9925	8477114	19900.99	90603	906	2013	20083	46	43	11	11	5850	126	.0854615	.0794962	3.199947	2.78002	229.0494	214.1114	54.77269	54.77269	38	0	11	1
1193	690603	33.94539	-117.9925	8477114	19900.99	90603	906	2014	20475	48	47	11	11	5850	126	.0854615	.0794962	3.199947	2.78002	234.4322	229.5482	53.72405	53.72405	38	0	11	1
1193	690603	33.94539	-117.9925	8477114	19900.99	90603	906	2015	20221	45	38	14	15	5850	126	.0854615	.0794962	3.199947	2.78002	222.5409	187.9234	74.18031	69.23495	38	0	11	1
1193	690603	33.94539	-117.9925	8477114	19900.99	90603	906	2016	20325	57	43	16	11	5850	126	.0854615	.0794962	3.199947	2.78002	280.4428	211.5621	54.12054	78.72079	38	0	11	1
1193	690603	33.94539	-117.9925	8477114	19900.99	90603	906	2017	20325	38	55	11	15	5850	126	.0854615	.0794962	3.199947	2.78002	186.9619	270.6027	73.80074	54.12054	38	0	11	1
1193	690603	33.94539	-117.9925	8477114	19900.99	90603	906	2018	20325	60	46	11	13	5850	126	.0854615	.0794962	3.199947	2.78002	295.2029	226.3223	63.96064	54.12054	38	0	11	1
1003	690604	33.93015	-118.0123	11047535	20980.66	90604	906	2010	39407	60	56	15	14	591	49	.0826927	.0784326	3.113417	2.789016	152.2572	142.1067	35.52668	38.0643	53	0	11	1
1003	690604	33.93015	-118.0123	11047535	20980.66	90604	906	2011	40340	64	56	11	13	591	49	.0826927	.0784326	3.113417	2.789016	158.6515	138.82	32.22608	27.26822	53	0	11	1
1003	690604	33.93015	-118.0123	11047535	20980.66	90604	906	2012	40483	60	63	11	13	591	49	.0826927	.0784326	3.113417	2.789016	148.2104	155.6209	32.11224	27.1719	53	0	11	1
1003	690604	33.93015	-118.0123	11047535	20980.66	90604	906	2013	40661	74	59	15	11	591	49	.0826927	.0784326	3.113417	2.789016	181.9926	145.1022	27.05295	36.89038	53	0	11	1
1003	690604	33.93015	-118.0123	11047535	20980.66	90604	906	2014	39541	62	63	16	11	591	49	.0826927	.0784326	3.113417	2.789016	156.7993	159.3283	27.81923	40.46433	53	0	11	1
1003	690604	33.93015	-118.0123	11047535	20980.66	90604	906	2015	40977	53	52	13	16	591	49	.0826927	.0784326	3.113417	2.789016	129.3409	126.9005	39.0463	31.72511	53	0	11	1
1003	690604	33.93015	-118.0123	11047535	20980.66	90604	906	2016	41371	61	67	11	17	591	49	.0826927	.0784326	3.113417	2.789016	147.4463	161.9492	41.09159	26.58867	53	0	11	1
1003	690604	33.93015	-118.0123	11047535	20980.66	90604	906	2017	41371	62	65	13	18	591	49	.0826927	.0784326	3.113417	2.789016	149.8634	157.1149	43.50874	31.42298	53	0	11	1
1003	690604	33.93015	-118.0123	11047535	20980.66	90604	906	2018	41371	53	56	12	15	591	49	.0826927	.0784326	3.113417	2.789016	128.1091	135.3605	36.25728	29.00583	53	0	11	1
1630	690605	33.94975	-118.0234	14661592	32680.59	90605	906	2010	40331	47	57	11	16	3546	144	.0799818	.0732317	3.544692	2.986563	116.5357	141.3305	39.67171	27.27431	41	0	11	1
1630	690605	33.94975	-118.0234	14661592	32680.59	90605	906	2011	40159	78	42	12	16	3546	144	.0799818	.0732317	3.544692	2.986563	194.228	104.5843	39.84163	29.88122	41	0	11	1
1630	690605	33.94975	-118.0234	14661592	32680.59	90605	906	2012	40698	51	59	12	12	3546	144	.0799818	.0732317	3.544692	2.986563	125.3133	144.9703	29.48548	29.48548	41	0	11	1
1630	690605	33.94975	-118.0234	14661592	32680.59	90605	906	2013	42017	58	56	11	11	3546	144	.0799818	.0732317	3.544692	2.986563	138.0394	133.2794	26.17988	26.17988	41	0	11	1
1630	690605	33.94975	-118.0234	14661592	32680.59	90605	906	2014	42103	58	62	11	14	3546	144	.0799818	.0732317	3.544692	2.986563	137.7574	147.2579	33.25179	26.1264	41	0	11	1
1630	690605	33.94975	-118.0234	14661592	32680.59	90605	906	2015	41643	58	51	11	11	3546	144	.0799818	.0732317	3.544692	2.986563	139.2791	122.4696	26.415	26.415	41	0	11	1
1630	690605	33.94975	-118.0234	14661592	32680.59	90605	906	2016	41305	46	47	11	13	3546	144	.0799818	.0732317	3.544692	2.986563	111.3667	113.7877	31.47319	26.63116	41	0	11	1
1630	690605	33.94975	-118.0234	14661592	32680.59	90605	906	2017	41305	51	47	11	11	3546	144	.0799818	.0732317	3.544692	2.986563	123.4717	113.7877	26.63116	26.63116	41	0	11	1
1630	690605	33.94975	-118.0234	14661592	32680.59	90605	906	2018	41305	41	53	11	16	3546	144	.0799818	.0732317	3.544692	2.986563	99.26159	128.3138	38.73623	26.63116	41	0	11	1
442	690606	33.97766	-118.0658	10016706	21523.48	90606	906	2010	32396	51	52	11	11	1463	78	.0739401	.0640418	3.366891	2.965852	157.4268	160.5136	33.95481	33.95481	40	0	11	1
442	690606	33.97766	-118.0658	10016706	21523.48	90606	906	2011	32929	50	52	12	17	1463	78	.0739401	.0640418	3.366891	2.965852	151.8418	157.9155	51.62622	36.44204	40	0	11	1
442	690606	33.97766	-118.0658	10016706	21523.48	90606	906	2012	32998	68	54	11	12	1463	78	.0739401	.0640418	3.366891	2.965852	206.0731	163.6463	36.36584	33.33535	40	0	11	1
442	690606	33.97766	-118.0658	10016706	21523.48	90606	906	2013	32791	50	36	11	14	1463	78	.0739401	.0640418	3.366891	2.965852	152.4809	109.7862	42.69464	33.54579	40	0	11	1
442	690606	33.97766	-118.0658	10016706	21523.48	90606	906	2014	32978	40	42	11	14	1463	78	.0739401	.0640418	3.366891	2.965852	121.293	127.3576	42.45255	33.35557	40	0	11	1
442	690606	33.97766	-118.0658	10016706	21523.48	90606	906	2015	32697	46	51	11	11	1463	78	.0739401	.0640418	3.366891	2.965852	140.6857	155.9776	33.64223	33.64223	40	0	11	1
442	690606	33.97766	-118.0658	10016706	21523.48	90606	906	2016	32499	51	44	11	15	1463	78	.0739401	.0640418	3.366891	2.965852	156.9279	135.3888	46.15527	33.84719	40	0	11	1
442	690606	33.97766	-118.0658	10016706	21523.48	90606	906	2017	32499	50	43	11	11	1463	78	.0739401	.0640418	3.366891	2.965852	153.8509	132.3118	33.84719	33.84719	40	0	11	1
442	690606	33.97766	-118.0658	10016706	21523.48	90606	906	2018	32499	57	48	11	13	1463	78	.0739401	.0640418	3.366891	2.965852	175.39	147.6969	40.00123	33.84719	40	0	11	1
1413	690620	33.84611	-118.0117	16576768	29841.29	90620	906	2010	45113	74	79	20	13	8099	124	.0891161	.0872325	3.190805	2.614525	164.0325	175.1158	28.81653	44.33312	74	0	13	0
1413	690620	33.84611	-118.0117	16576768	29841.29	90620	906	2011	43414	79	86	28	22	8099	124	.0891161	.0872325	3.190805	2.614525	181.9689	198.0928	50.6749	64.49532	74	0	13	0
1413	690620	33.84611	-118.0117	16576768	29841.29	90620	906	2012	44295	90	75	17	17	8099	124	.0891161	.0872325	3.190805	2.614525	203.1832	169.3193	38.37905	38.37905	74	0	13	0
1413	690620	33.84611	-118.0117	16576768	29841.29	90620	906	2013	45266	103	82	23	18	8099	124	.0891161	.0872325	3.190805	2.614525	227.5439	181.1514	39.76495	50.81076	74	0	13	0
1413	690620	33.84611	-118.0117	16576768	29841.29	90620	906	2014	45992	86	82	12	19	8099	124	.0891161	.0872325	3.190805	2.614525	186.989	178.2919	41.31153	26.09149	74	0	13	0
1413	690620	33.84611	-118.0117	16576768	29841.29	90620	906	2015	46639	99	87	26	14	8099	124	.0891161	.0872325	3.190805	2.614525	212.2687	186.5392	30.0178	55.74734	74	0	13	0
1413	690620	33.84611	-118.0117	16576768	29841.29	90620	906	2016	46550	97	89	30	22	8099	124	.0891161	.0872325	3.190805	2.614525	208.3781	191.1923	47.26101	64.44683	74	0	13	0
1413	690620	33.84611	-118.0117	16576768	29841.29	90620	906	2017	46550	88	79	23	20	8099	124	.0891161	.0872325	3.190805	2.614525	189.044	169.71	42.96455	49.40924	74	0	13	0
1413	690620	33.84611	-118.0117	16576768	29841.29	90620	906	2018	46550	103	84	17	26	8099	124	.0891161	.0872325	3.190805	2.614525	221.2675	180.4511	55.85392	36.51987	74	0	13	0
1412	690621	33.87421	-117.9934	10780382	18892.14	90621	906	2010	35153	29	35	11	11	4566	105	.0718305	.04265	3.6136	3.017483	82.49651	99.56476	31.29178	31.29178	29	0	11	1
1412	690621	33.87421	-117.9934	10780382	18892.14	90621	906	2011	36338	45	37	11	11	4566	105	.0718305	.04265	3.6136	3.017483	123.8373	101.8218	30.27134	30.27134	29	0	11	1
1412	690621	33.87421	-117.9934	10780382	18892.14	90621	906	2012	35994	47	45	11	11	4566	105	.0718305	.04265	3.6136	3.017483	130.5773	125.0208	30.56065	30.56065	29	0	11	1
1412	690621	33.87421	-117.9934	10780382	18892.14	90621	906	2013	35507	44	40	11	12	4566	105	.0718305	.04265	3.6136	3.017483	123.9192	112.6538	33.79615	30.97981	29	0	11	1
1412	690621	33.87421	-117.9934	10780382	18892.14	90621	906	2014	35478	36	43	11	11	4566	105	.0718305	.04265	3.6136	3.017483	101.4713	121.2019	31.00513	31.00513	29	0	11	1
1412	690621	33.87421	-117.9934	10780382	18892.14	90621	906	2015	35245	43	51	11	11	4566	105	.0718305	.04265	3.6136	3.017483	122.0031	144.7014	31.2101	31.2101	29	0	11	1
1412	690621	33.87421	-117.9934	10780382	18892.14	90621	906	2016	35168	45	45	11	13	4566	105	.0718305	.04265	3.6136	3.017483	127.9572	127.9572	36.96542	31.27843	29	0	11	1
1412	690621	33.87421	-117.9934	10780382	18892.14	90621	906	2017	35168	43	47	11	12	4566	105	.0718305	.04265	3.6136	3.017483	122.2702	133.6442	34.12193	31.27843	29	0	11	1
1412	690621	33.87421	-117.9934	10780382	18892.14	90621	906	2018	35168	40	39	11	11	4566	105	.0718305	.04265	3.6136	3.017483	113.7398	110.8963	31.27843	31.27843	29	0	11	1
820	690623	33.8504	-118.0407	4756785.5	14165.67	90623	906	2010	15554	22	16	11	11	1412	57	.0785607	.0760549	3.061768	2.764314	141.4427	102.8674	70.72136	70.72136	19	0	11	1
820	690623	33.8504	-118.0407	4756785.5	14165.67	90623	906	2011	15402	20	31	11	11	1412	57	.0785607	.0760549	3.061768	2.764314	129.8533	201.2726	71.4193	71.4193	19	0	11	1
820	690623	33.8504	-118.0407	4756785.5	14165.67	90623	906	2012	15528	19	36	11	11	1412	57	.0785607	.0760549	3.061768	2.764314	122.3596	231.8393	70.83978	70.83978	19	0	11	1
820	690623	33.8504	-118.0407	4756785.5	14165.67	90623	906	2013	15689	29	22	11	11	1412	57	.0785607	.0760549	3.061768	2.764314	184.8429	140.2256	70.11282	70.11282	19	0	11	1
820	690623	33.8504	-118.0407	4756785.5	14165.67	90623	906	2014	15767	23	35	11	11	1412	57	.0785607	.0760549	3.061768	2.764314	145.8743	221.9826	69.76597	69.76597	19	0	11	1
820	690623	33.8504	-118.0407	4756785.5	14165.67	90623	906	2015	15839	26	31	11	11	1412	57	.0785607	.0760549	3.061768	2.764314	164.1518	195.7194	69.44883	69.44883	19	0	11	1
820	690623	33.8504	-118.0407	4756785.5	14165.67	90623	906	2016	15886	23	20	11	11	1412	57	.0785607	.0760549	3.061768	2.764314	144.7816	125.897	69.24336	69.24336	19	0	11	1
820	690623	33.8504	-118.0407	4756785.5	14165.67	90623	906	2017	15886	33	30	11	11	1412	57	.0785607	.0760549	3.061768	2.764314	207.7301	188.8455	69.24336	69.24336	19	0	11	1
820	690623	33.8504	-118.0407	4756785.5	14165.67	90623	906	2018	15886	26	29	11	11	1412	57	.0785607	.0760549	3.061768	2.764314	163.6661	182.5507	69.24336	69.24336	19	0	11	1
818	690630	33.81808	-118.0382	15888665	27264.78	90630	906	2010	47993	63	65	23	11	14429	149	.0540987	.0516418	3.589708	3.210633	131.2691	135.4364	22.92001	47.92366	63	0	11	1
818	690630	33.81808	-118.0382	15888665	27264.78	90630	906	2011	47881	63	70	19	26	14429	149	.0540987	.0516418	3.589708	3.210633	131.5762	146.1958	54.30129	39.68171	63	0	11	1
818	690630	33.81808	-118.0382	15888665	27264.78	90630	906	2012	48292	75	72	17	23	14429	149	.0540987	.0516418	3.589708	3.210633	155.3052	149.093	47.62694	35.20252	63	0	11	1
818	690630	33.81808	-118.0382	15888665	27264.78	90630	906	2013	48590	90	91	16	18	14429	149	.0540987	.0516418	3.589708	3.210633	185.2233	187.2813	37.04466	32.92859	63	0	11	1
818	690630	33.81808	-118.0382	15888665	27264.78	90630	906	2014	48844	74	82	16	12	14429	149	.0540987	.0516418	3.589708	3.210633	151.5027	167.8814	24.56801	32.75735	63	0	11	1
818	690630	33.81808	-118.0382	15888665	27264.78	90630	906	2015	49145	86	85	16	22	14429	149	.0540987	.0516418	3.589708	3.210633	174.9924	172.9576	44.76549	32.55672	63	0	11	1
818	690630	33.81808	-118.0382	15888665	27264.78	90630	906	2016	49093	75	93	18	21	14429	149	.0540987	.0516418	3.589708	3.210633	152.7713	189.4364	42.77596	36.6651	63	0	11	1
818	690630	33.81808	-118.0382	15888665	27264.78	90630	906	2017	49093	82	73	20	14	14429	149	.0540987	.0516418	3.589708	3.210633	167.0299	148.6974	28.5173	40.73901	63	0	11	1
818	690630	33.81808	-118.0382	15888665	27264.78	90630	906	2018	49093	82	80	18	18	14429	149	.0540987	.0516418	3.589708	3.210633	167.0299	162.956	36.6651	36.6651	63	0	11	1
1005	690631	33.94244	-117.9513	36033860	34710.5	90631	906	2010	67619	119	117	25	33	12100	198	.0463351	.0379967	3.948316	3.416745	175.986	173.0283	48.80285	36.97186	100	0	21	0
1005	690631	33.94244	-117.9513	36033860	34710.5	90631	906	2011	67707	117	87	20	25	12100	198	.0463351	.0379967	3.948316	3.416745	172.8034	128.4948	36.92381	29.53904	100	0	21	0
1005	690631	33.94244	-117.9513	36033860	34710.5	90631	906	2012	67929	100	106	25	24	12100	198	.0463351	.0379967	3.948316	3.416745	147.2125	156.0453	35.33101	36.80313	100	0	21	0
1005	690631	33.94244	-117.9513	36033860	34710.5	90631	906	2013	68065	120	98	22	21	12100	198	.0463351	.0379967	3.948316	3.416745	176.3021	143.98	30.85286	32.32204	100	0	21	0
1005	690631	33.94244	-117.9513	36033860	34710.5	90631	906	2014	68899	106	109	28	26	12100	198	.0463351	.0379967	3.948316	3.416745	153.8484	158.2026	37.7364	40.6392	100	0	21	0
1005	690631	33.94244	-117.9513	36033860	34710.5	90631	906	2015	69151	126	88	28	27	12100	198	.0463351	.0379967	3.948316	3.416745	182.2099	127.2577	39.04499	40.4911	100	0	21	0
1005	690631	33.94244	-117.9513	36033860	34710.5	90631	906	2016	68971	113	104	30	35	12100	198	.0463351	.0379967	3.948316	3.416745	163.837	150.788	50.74596	43.49654	100	0	21	0
1005	690631	33.94244	-117.9513	36033860	34710.5	90631	906	2017	68971	113	91	16	36	12100	198	.0463351	.0379967	3.948316	3.416745	163.837	131.9395	52.19585	23.19816	100	0	21	0
1005	690631	33.94244	-117.9513	36033860	34710.5	90631	906	2018	68971	116	116	24	32	12100	198	.0463351	.0379967	3.948316	3.416745	168.1866	168.1866	46.39631	34.79723	100	0	21	0
441	690638	33.90238	-118.0092	20461954	24164.98	90638	906	2010	49012	99	104	20	21	13665	212	.0455324	.0402227	3.722397	3.279426	201.9913	212.1929	42.84665	40.80633	89	0	16	0
441	690638	33.90238	-118.0092	20461954	24164.98	90638	906	2011	48922	111	100	22	24	13665	212	.0455324	.0402227	3.722397	3.279426	226.8918	204.407	49.05768	44.96954	89	0	16	0
441	690638	33.90238	-118.0092	20461954	24164.98	90638	906	2012	49062	103	109	14	20	13665	212	.0455324	.0402227	3.722397	3.279426	209.9384	222.1679	40.76475	28.53532	89	0	16	0
441	690638	33.90238	-118.0092	20461954	24164.98	90638	906	2013	49222	110	88	23	19	13665	212	.0455324	.0402227	3.722397	3.279426	223.4773	178.7818	38.60062	46.72707	89	0	16	0
441	690638	33.90238	-118.0092	20461954	24164.98	90638	906	2014	49543	89	100	18	16	13665	212	.0455324	.0402227	3.722397	3.279426	179.6419	201.8449	32.29518	36.33208	89	0	16	0
441	690638	33.90238	-118.0092	20461954	24164.98	90638	906	2015	49819	89	91	23	28	13665	212	.0455324	.0402227	3.722397	3.279426	178.6467	182.6612	56.20346	46.16713	89	0	16	0
441	690638	33.90238	-118.0092	20461954	24164.98	90638	906	2016	49876	102	97	22	23	13665	212	.0455324	.0402227	3.722397	3.279426	204.5072	194.4823	46.11436	44.10939	89	0	16	0
441	690638	33.90238	-118.0092	20461954	24164.98	90638	906	2017	49876	112	92	24	29	13665	212	.0455324	.0402227	3.722397	3.279426	224.5569	184.4575	58.1442	48.11934	89	0	16	0
441	690638	33.90238	-118.0092	20461954	24164.98	90638	906	2018	49876	117	104	21	34	13665	212	.0455324	.0402227	3.722397	3.279426	234.5818	208.5171	68.16906	42.10442	89	0	16	0
57	690640	34.01505	-118.1108	22094928	30367.06	90640	906	2010	62549	130	75	13	24	257	37	.106421	.0736272	3.009092	2.553577	207.8371	119.906	38.36992	20.7837	107	0	22	0
57	690640	34.01505	-118.1108	22094928	30367.06	90640	906	2011	62782	126	94	15	22	257	37	.106421	.0736272	3.009092	2.553577	200.6945	149.7244	35.04189	23.8922	107	0	22	0
57	690640	34.01505	-118.1108	22094928	30367.06	90640	906	2012	62965	133	103	15	23	257	37	.106421	.0736272	3.009092	2.553577	211.2285	163.5829	36.52823	23.82276	107	0	22	0
57	690640	34.01505	-118.1108	22094928	30367.06	90640	906	2013	63016	115	96	23	26	257	37	.106421	.0736272	3.009092	2.553577	182.4933	152.3423	41.25936	36.49867	107	0	22	0
57	690640	34.01505	-118.1108	22094928	30367.06	90640	906	2014	63400	107	90	17	27	257	37	.106421	.0736272	3.009092	2.553577	168.7697	141.9558	42.58675	26.81388	107	0	22	0
57	690640	34.01505	-118.1108	22094928	30367.06	90640	906	2015	63521	126	101	17	25	257	37	.106421	.0736272	3.009092	2.553577	198.3596	159.0025	39.35706	26.7628	107	0	22	0
57	690640	34.01505	-118.1108	22094928	30367.06	90640	906	2016	63461	130	95	18	29	257	37	.106421	.0736272	3.009092	2.553577	204.8502	149.6982	45.69736	28.36388	107	0	22	0
57	690640	34.01505	-118.1108	22094928	30367.06	90640	906	2017	63461	111	116	14	31	257	37	.106421	.0736272	3.009092	2.553577	174.9106	182.7894	48.8489	22.06079	107	0	22	0
57	690640	34.01505	-118.1108	22094928	30367.06	90640	906	2018	63461	123	96	14	27	257	37	.106421	.0736272	3.009092	2.553577	193.8198	151.274	42.54581	22.06079	107	0	22	0
1359	690650	33.90681	-118.0826	25505142	27484.66	90650	906	2010	105549	152	140	43	25	16175	160	.065552	.0619849	3.263415	2.79172	144.0089	132.6398	23.68568	40.73937	152	0	25	0
1359	690650	33.90681	-118.0826	25505142	27484.66	90650	906	2011	105348	159	142	45	39	16175	160	.065552	.0619849	3.263415	2.79172	150.9283	134.7914	37.02016	42.71557	152	0	25	0
1359	690650	33.90681	-118.0826	25505142	27484.66	90650	906	2012	105603	166	154	44	34	16175	160	.065552	.0619849	3.263415	2.79172	157.1925	145.8292	32.19606	41.66548	152	0	25	0
1359	690650	33.90681	-118.0826	25505142	27484.66	90650	906	2013	105940	179	131	37	38	16175	160	.065552	.0619849	3.263415	2.79172	168.9636	123.6549	35.86936	34.92543	152	0	25	0
1359	690650	33.90681	-118.0826	25505142	27484.66	90650	906	2014	106521	169	146	36	37	16175	160	.065552	.0619849	3.263415	2.79172	158.6542	137.0622	34.73494	33.79615	152	0	25	0
1359	690650	33.90681	-118.0826	25505142	27484.66	90650	906	2015	106659	164	140	36	41	16175	160	.065552	.0619849	3.263415	2.79172	153.761	131.2594	38.44026	33.75243	152	0	25	0
1359	690650	33.90681	-118.0826	25505142	27484.66	90650	906	2016	106360	165	118	43	44	16175	160	.065552	.0619849	3.263415	2.79172	155.1335	110.944	41.36893	40.42873	152	0	25	0
1359	690650	33.90681	-118.0826	25505142	27484.66	90650	906	2017	106360	173	148	28	44	16175	160	.065552	.0619849	3.263415	2.79172	162.6551	139.1501	41.36893	26.32569	152	0	25	0
1359	690650	33.90681	-118.0826	25505142	27484.66	90650	906	2018	106360	155	134	48	39	16175	160	.065552	.0619849	3.263415	2.79172	145.7315	125.9872	36.66792	45.12975	152	0	25	0
1004	690660	33.98881	-118.0906	21340660	24330.61	90660	906	2010	62928	90	89	27	24	14455	198	.0670951	.0634132	3.469226	3.17203	143.0206	141.4315	38.13882	42.90618	90	0	14	0
1004	690660	33.98881	-118.0906	21340660	24330.61	90660	906	2011	62994	110	100	17	23	14455	198	.0670951	.0634132	3.469226	3.17203	174.6198	158.7453	36.51141	26.9867	90	0	14	0
1004	690660	33.98881	-118.0906	21340660	24330.61	90660	906	2012	63106	113	116	11	26	14455	198	.0670951	.0634132	3.469226	3.17203	179.0638	183.8177	41.20052	17.43099	90	0	14	0
1004	690660	33.98881	-118.0906	21340660	24330.61	90660	906	2013	63310	114	84	12	14	14455	198	.0670951	.0634132	3.469226	3.17203	180.0663	132.6805	22.11341	18.95435	90	0	14	0
1004	690660	33.98881	-118.0906	21340660	24330.61	90660	906	2014	63686	107	101	19	21	14455	198	.0670951	.0634132	3.469226	3.17203	168.0118	158.5906	32.97428	29.83387	90	0	14	0
1004	690660	33.98881	-118.0906	21340660	24330.61	90660	906	2015	63815	111	102	11	19	14455	198	.0670951	.0634132	3.469226	3.17203	173.9403	159.837	29.77356	17.23733	90	0	14	0
1004	690660	33.98881	-118.0906	21340660	24330.61	90660	906	2016	63684	118	98	18	25	14455	198	.0670951	.0634132	3.469226	3.17203	185.2899	153.8848	39.25633	28.26456	90	0	14	0
1004	690660	33.98881	-118.0906	21340660	24330.61	90660	906	2017	63684	124	101	15	31	14455	198	.0670951	.0634132	3.469226	3.17203	194.7114	158.5956	48.67785	23.5538	90	0	14	0
1004	690660	33.98881	-118.0906	21340660	24330.61	90660	906	2018	63684	105	102	18	27	14455	198	.0670951	.0634132	3.469226	3.17203	164.8766	160.1658	42.39684	28.26456	90	0	14	0
982	690670	33.933	-118.0626	22021320	41207.91	90670	906	2010	14866	29	27	11	11	7190	172	.0358395	.0330182	3.914807	3.574544	195.076	181.6225	73.99435	73.99435	22	0	11	1
982	690670	33.933	-118.0626	22021320	41207.91	90670	906	2011	15321	29	30	11	11	7190	172	.0358395	.0330182	3.914807	3.574544	189.2827	195.8097	71.79688	71.79688	22	0	11	1
982	690670	33.933	-118.0626	22021320	41207.91	90670	906	2012	15265	22	29	11	11	7190	172	.0358395	.0330182	3.914807	3.574544	144.1205	189.9771	72.06027	72.06027	22	0	11	1
982	690670	33.933	-118.0626	22021320	41207.91	90670	906	2013	15489	27	19	11	11	7190	172	.0358395	.0330182	3.914807	3.574544	174.3173	122.6677	71.01814	71.01814	22	0	11	1
982	690670	33.933	-118.0626	22021320	41207.91	90670	906	2014	15594	28	27	11	11	7190	172	.0358395	.0330182	3.914807	3.574544	179.5562	173.1435	70.53995	70.53995	22	0	11	1
982	690670	33.933	-118.0626	22021320	41207.91	90670	906	2015	15998	36	40	11	11	7190	172	.0358395	.0330182	3.914807	3.574544	225.0281	250.0313	68.7586	68.7586	22	0	11	1
982	690670	33.933	-118.0626	22021320	41207.91	90670	906	2016	16266	38	26	11	11	7190	172	.0358395	.0330182	3.914807	3.574544	233.6161	159.8426	67.62572	67.62572	22	0	11	1
982	690670	33.933	-118.0626	22021320	41207.91	90670	906	2017	16266	29	29	11	11	7190	172	.0358395	.0330182	3.914807	3.574544	178.286	178.286	67.62572	67.62572	22	0	11	1
982	690670	33.933	-118.0626	22021320	41207.91	90670	906	2018	16266	36	22	11	11	7190	172	.0358395	.0330182	3.914807	3.574544	221.3205	135.2514	67.62572	67.62572	22	0	11	1
333	690680	33.80118	-117.9949	6981110	20912.09	90680	906	2010	29945	57	43	11	14	172	25	.2496153	.2476317	2.083912	1.918652	190.349	143.5966	46.75238	36.73401	42	0	11	1
333	690680	33.80118	-117.9949	6981110	20912.09	90680	906	2011	30526	51	55	11	11	172	25	.2496153	.2476317	2.083912	1.918652	167.0707	180.1743	36.03485	36.03485	42	0	11	1
333	690680	33.80118	-117.9949	6981110	20912.09	90680	906	2012	30369	53	49	18	13	172	25	.2496153	.2476317	2.083912	1.918652	174.5201	161.3487	42.80681	59.27097	42	0	11	1
333	690680	33.80118	-117.9949	6981110	20912.09	90680	906	2013	30261	78	38	11	13	172	25	.2496153	.2476317	2.083912	1.918652	257.7575	125.5742	42.95958	36.35042	42	0	11	1
333	690680	33.80118	-117.9949	6981110	20912.09	90680	906	2014	30770	51	41	11	11	172	25	.2496153	.2476317	2.083912	1.918652	165.7458	133.2467	35.74911	35.74911	42	0	11	1
333	690680	33.80118	-117.9949	6981110	20912.09	90680	906	2015	30795	44	44	11	12	172	25	.2496153	.2476317	2.083912	1.918652	142.8803	142.8803	38.96737	35.72009	42	0	11	1
333	690680	33.80118	-117.9949	6981110	20912.09	90680	906	2016	30373	42	43	13	14	172	25	.2496153	.2476317	2.083912	1.918652	138.2807	141.5731	46.09357	42.80117	42	0	11	1
333	690680	33.80118	-117.9949	6981110	20912.09	90680	906	2017	30373	56	46	14	14	172	25	.2496153	.2476317	2.083912	1.918652	184.3743	151.4503	46.09357	46.09357	42	0	11	1
333	690680	33.80118	-117.9949	6981110	20912.09	90680	906	2018	30373	63	48	14	17	172	25	.2496153	.2476317	2.083912	1.918652	207.4211	158.0351	55.97076	46.09357	42	0	11	1
371	690701	33.8676	-118.0806	4221719	12367.33	90701	907	2010	16591	42	31	14	11	1929	93	.057776	.0560781	3.423452	3.1873	253.1493	186.8483	66.30101	84.3831	33	0	11	1
371	690701	33.8676	-118.0806	4221719	12367.33	90701	907	2011	16573	46	31	11	11	1929	93	.057776	.0560781	3.423452	3.1873	277.5599	187.0512	66.37302	66.37302	33	0	11	1
371	690701	33.8676	-118.0806	4221719	12367.33	90701	907	2012	16597	36	29	11	12	1929	93	.057776	.0560781	3.423452	3.1873	216.9067	174.7304	72.30222	66.27704	33	0	11	1
371	690701	33.8676	-118.0806	4221719	12367.33	90701	907	2013	16657	33	22	11	11	1929	93	.057776	.0560781	3.423452	3.1873	198.1149	132.0766	66.0383	66.0383	33	0	11	1
371	690701	33.8676	-118.0806	4221719	12367.33	90701	907	2014	16698	41	29	14	11	1929	93	.057776	.0560781	3.423452	3.1873	245.5384	173.6735	65.87615	83.84238	33	0	11	1
371	690701	33.8676	-118.0806	4221719	12367.33	90701	907	2015	16785	43	29	11	11	1929	93	.057776	.0560781	3.423452	3.1873	256.1811	172.7733	65.53471	65.53471	33	0	11	1
371	690701	33.8676	-118.0806	4221719	12367.33	90701	907	2016	16842	41	28	11	11	1929	93	.057776	.0560781	3.423452	3.1873	243.439	166.251	65.31291	65.31291	33	0	11	1
371	690701	33.8676	-118.0806	4221719	12367.33	90701	907	2017	16842	39	44	14	11	1929	93	.057776	.0560781	3.423452	3.1873	231.5639	261.2516	65.31291	83.12552	33	0	11	1
371	690701	33.8676	-118.0806	4221719	12367.33	90701	907	2018	16842	38	37	11	11	1929	93	.057776	.0560781	3.423452	3.1873	225.6264	219.6889	65.31291	65.31291	33	0	11	1
792	690703	33.86789	-118.0687	23079390	36376.51	90703	907	2010	49399	79	76	15	19	18629	171	.1151496	.1061374	3.022075	2.591636	159.9223	153.8493	38.46232	30.36499	73	0	14	0
792	690703	33.86789	-118.0687	23079390	36376.51	90703	907	2011	49537	78	83	26	23	18629	171	.1151496	.1061374	3.022075	2.591636	157.4581	167.5515	46.42994	52.48602	73	0	14	0
792	690703	33.86789	-118.0687	23079390	36376.51	90703	907	2012	49551	87	94	12	14	18629	171	.1151496	.1061374	3.022075	2.591636	175.5767	189.7035	28.25372	24.21747	73	0	14	0
792	690703	33.86789	-118.0687	23079390	36376.51	90703	907	2013	49526	91	76	19	18	18629	171	.1151496	.1061374	3.022075	2.591636	183.7419	153.4548	36.34455	38.36369	73	0	14	0
792	690703	33.86789	-118.0687	23079390	36376.51	90703	907	2014	50069	95	89	13	24	18629	171	.1151496	.1061374	3.022075	2.591636	189.7382	177.7547	47.93385	25.96417	73	0	14	0
792	690703	33.86789	-118.0687	23079390	36376.51	90703	907	2015	50276	76	96	23	15	18629	171	.1151496	.1061374	3.022075	2.591636	151.1656	190.946	29.83531	45.74747	73	0	14	0
792	690703	33.86789	-118.0687	23079390	36376.51	90703	907	2016	50442	73	96	14	22	18629	171	.1151496	.1061374	3.022075	2.591636	144.7207	190.3176	43.61445	27.75465	73	0	14	0
792	690703	33.86789	-118.0687	23079390	36376.51	90703	907	2017	50442	81	99	16	21	18629	171	.1151496	.1061374	3.022075	2.591636	160.5805	196.265	41.63197	31.7196	73	0	14	0
792	690703	33.86789	-118.0687	23079390	36376.51	90703	907	2018	50442	78	104	22	23	18629	171	.1151496	.1061374	3.022075	2.591636	154.633	206.1774	45.59692	43.61445	73	0	14	0
1593	690706	33.88803	-118.1271	15958133	18094.91	90706	907	2010	76615	91	116	31	28	8377	192	.0530064	.0514911	3.63351	3.067672	118.7757	151.4064	36.54637	40.46205	91	0	17	0
1593	690706	33.88803	-118.1271	15958133	18094.91	90706	907	2011	76243	136	106	26	29	8377	192	.0530064	.0514911	3.63351	3.067672	178.377	139.0292	38.03628	34.10149	91	0	17	0
1593	690706	33.88803	-118.1271	15958133	18094.91	90706	907	2012	76619	114	89	25	24	8377	192	.0530064	.0514911	3.63351	3.067672	148.7882	116.1592	31.32382	32.62898	91	0	17	0
1593	690706	33.88803	-118.1271	15958133	18094.91	90706	907	2013	76989	111	117	26	21	8377	192	.0530064	.0514911	3.63351	3.067672	144.1764	151.9698	27.27662	33.77106	91	0	17	0
1593	690706	33.88803	-118.1271	15958133	18094.91	90706	907	2014	77455	100	108	28	28	8377	192	.0530064	.0514911	3.63351	3.067672	129.1072	139.4358	36.15002	36.15002	91	0	17	0
1593	690706	33.88803	-118.1271	15958133	18094.91	90706	907	2015	77756	139	109	31	28	8377	192	.0530064	.0514911	3.63351	3.067672	178.7643	140.1821	36.01008	39.86831	91	0	17	0
1593	690706	33.88803	-118.1271	15958133	18094.91	90706	907	2016	77687	116	110	33	27	8377	192	.0530064	.0514911	3.63351	3.067672	149.3171	141.5938	34.75485	42.47815	91	0	17	0
1593	690706	33.88803	-118.1271	15958133	18094.91	90706	907	2017	77687	106	132	22	33	8377	192	.0530064	.0514911	3.63351	3.067672	136.445	169.9126	42.47815	28.31877	91	0	17	0
1593	690706	33.88803	-118.1271	15958133	18094.91	90706	907	2018	77687	109	114	29	17	8377	192	.0530064	.0514911	3.63351	3.067672	140.3066	146.7427	21.88268	37.32928	91	0	17	0
980	690710	33.79812	-118.299	6108778	14274.58	90710	907	2010	25457	53	41	11	11	65	9	.3525391	.2543945	1.622733	1.208329	208.1942	161.0559	43.21012	43.21012	38	0	11	1
980	690710	33.79812	-118.299	6108778	14274.58	90710	907	2011	27672	38	43	11	11	65	9	.3525391	.2543945	1.622733	1.208329	137.3229	155.3917	39.75137	39.75137	38	0	11	1
980	690710	33.79812	-118.299	6108778	14274.58	90710	907	2012	27486	47	41	12	15	65	9	.3525391	.2543945	1.622733	1.208329	170.9961	149.1669	54.57324	43.65859	38	0	11	1
980	690710	33.79812	-118.299	6108778	14274.58	90710	907	2013	26830	52	41	11	13	65	9	.3525391	.2543945	1.622733	1.208329	193.8129	152.814	48.45322	40.99888	38	0	11	1
980	690710	33.79812	-118.299	6108778	14274.58	90710	907	2014	27550	41	40	11	12	65	9	.3525391	.2543945	1.622733	1.208329	148.8203	145.1906	43.55717	39.92741	38	0	11	1
980	690710	33.79812	-118.299	6108778	14274.58	90710	907	2015	27457	42	47	11	16	65	9	.3525391	.2543945	1.622733	1.208329	152.9665	171.1767	58.27293	40.06264	38	0	11	1
980	690710	33.79812	-118.299	6108778	14274.58	90710	907	2016	27914	44	49	11	11	65	9	.3525391	.2543945	1.622733	1.208329	157.627	175.5392	39.40675	39.40675	38	0	11	1
980	690710	33.79812	-118.299	6108778	14274.58	90710	907	2017	27914	49	39	11	11	65	9	.3525391	.2543945	1.622733	1.208329	175.5392	139.7148	39.40675	39.40675	38	0	11	1
980	690710	33.79812	-118.299	6108778	14274.58	90710	907	2018	27914	49	46	11	13	65	9	.3525391	.2543945	1.622733	1.208329	175.5392	164.7919	46.57161	39.40675	38	0	11	1
621	690712	33.84895	-118.1468	11154955	19989.42	90712	907	2010	31499	58	46	14	21	11781	133	.0437367	.0379671	3.595534	3.207728	184.1328	146.0364	66.66879	44.44585	47	0	11	1
621	690712	33.84895	-118.1468	11154955	19989.42	90712	907	2011	31786	47	78	11	12	11781	133	.0437367	.0379671	3.595534	3.207728	147.8638	245.3911	37.75247	34.60643	47	0	11	1
621	690712	33.84895	-118.1468	11154955	19989.42	90712	907	2012	31334	58	63	11	14	11781	133	.0437367	.0379671	3.595534	3.207728	185.1024	201.0596	44.6799	35.10564	47	0	11	1
621	690712	33.84895	-118.1468	11154955	19989.42	90712	907	2013	31710	84	74	16	12	11781	133	.0437367	.0379671	3.595534	3.207728	264.9007	233.3649	37.84295	50.45727	47	0	11	1
621	690712	33.84895	-118.1468	11154955	19989.42	90712	907	2014	32015	56	60	12	15	11781	133	.0437367	.0379671	3.595534	3.207728	174.918	187.4122	46.85304	37.48243	47	0	11	1
621	690712	33.84895	-118.1468	11154955	19989.42	90712	907	2015	32451	69	49	17	11	11781	133	.0437367	.0379671	3.595534	3.207728	212.6283	150.9969	33.89726	52.38668	47	0	11	1
621	690712	33.84895	-118.1468	11154955	19989.42	90712	907	2016	31722	61	51	14	12	11781	133	.0437367	.0379671	3.595534	3.207728	192.2956	160.7717	37.82864	44.13341	47	0	11	1
621	690712	33.84895	-118.1468	11154955	19989.42	90712	907	2017	31722	66	46	11	14	11781	133	.0437367	.0379671	3.595534	3.207728	208.0575	145.0098	44.13341	34.67625	47	0	11	1
621	690712	33.84895	-118.1468	11154955	19989.42	90712	907	2018	31722	73	49	11	13	11781	133	.0437367	.0379671	3.595534	3.207728	230.1242	154.4669	40.98102	34.67625	47	0	11	1
388	690713	33.84799	-118.1126	8790088	13917.24	90713	907	2010	27925	59	49	11	11	10093	155	.0448019	.0372634	3.688628	3.308147	211.2802	175.47	39.39123	39.39123	55	0	11	1
388	690713	33.84799	-118.1126	8790088	13917.24	90713	907	2011	27344	59	48	11	13	10093	155	.0448019	.0372634	3.688628	3.308147	215.7695	175.5413	47.54242	40.2282	55	0	11	1
388	690713	33.84799	-118.1126	8790088	13917.24	90713	907	2012	27562	57	51	12	17	10093	155	.0448019	.0372634	3.688628	3.308147	206.8065	185.0374	61.67912	43.5382	55	0	11	1
388	690713	33.84799	-118.1126	8790088	13917.24	90713	907	2013	27653	61	42	19	11	10093	155	.0448019	.0372634	3.688628	3.308147	220.5909	151.8822	39.77869	68.70864	55	0	11	1
388	690713	33.84799	-118.1126	8790088	13917.24	90713	907	2014	28411	64	48	17	15	10093	155	.0448019	.0372634	3.688628	3.308147	225.2649	168.9487	52.79645	59.83598	55	0	11	1
388	690713	33.84799	-118.1126	8790088	13917.24	90713	907	2015	28699	75	62	16	16	10093	155	.0448019	.0372634	3.688628	3.308147	261.3332	216.0354	55.75107	55.75107	55	0	11	1
388	690713	33.84799	-118.1126	8790088	13917.24	90713	907	2016	28833	55	59	15	16	10093	155	.0448019	.0372634	3.688628	3.308147	190.7536	204.6266	55.49197	52.02372	55	0	11	1
388	690713	33.84799	-118.1126	8790088	13917.24	90713	907	2017	28833	57	60	14	11	10093	155	.0448019	.0372634	3.688628	3.308147	197.6901	208.0949	38.15073	48.55547	55	0	11	1
388	690713	33.84799	-118.1126	8790088	13917.24	90713	907	2018	28833	66	50	15	13	10093	155	.0448019	.0372634	3.688628	3.308147	228.9044	173.4124	45.08723	52.02372	55	0	11	1
1189	690715	33.84029	-118.0789	4515513.5	12686.01	90715	907	2010	20388	28	37	11	11	3638	133	.0434451	.0314819	3.942967	3.483756	137.3357	181.4793	53.9533	53.9533	19	0	11	1
1189	690715	33.84029	-118.0789	4515513.5	12686.01	90715	907	2011	20662	22	27	11	11	3638	133	.0434451	.0314819	3.942967	3.483756	106.4756	130.6747	53.23783	53.23783	19	0	11	1
1189	690715	33.84029	-118.0789	4515513.5	12686.01	90715	907	2012	21129	26	34	11	11	3638	133	.0434451	.0314819	3.942967	3.483756	123.0536	160.9163	52.06115	52.06115	19	0	11	1
1189	690715	33.84029	-118.0789	4515513.5	12686.01	90715	907	2013	20953	21	27	11	11	3638	133	.0434451	.0314819	3.942967	3.483756	100.2243	128.8598	52.49845	52.49845	19	0	11	1
1189	690715	33.84029	-118.0789	4515513.5	12686.01	90715	907	2014	20283	19	23	11	11	3638	133	.0434451	.0314819	3.942967	3.483756	93.67451	113.3954	54.23261	54.23261	19	0	11	1
1189	690715	33.84029	-118.0789	4515513.5	12686.01	90715	907	2015	19753	25	27	11	11	3638	133	.0434451	.0314819	3.942967	3.483756	126.5631	136.6881	55.68774	55.68774	19	0	11	1
1189	690715	33.84029	-118.0789	4515513.5	12686.01	90715	907	2016	20064	38	37	11	11	3638	133	.0434451	.0314819	3.942967	3.483756	189.3939	184.4099	54.82456	54.82456	19	0	11	1
1189	690715	33.84029	-118.0789	4515513.5	12686.01	90715	907	2017	20064	27	26	11	11	3638	133	.0434451	.0314819	3.942967	3.483756	134.5694	129.5853	54.82456	54.82456	19	0	11	1
1189	690715	33.84029	-118.0789	4515513.5	12686.01	90715	907	2018	20064	26	34	11	11	3638	133	.0434451	.0314819	3.942967	3.483756	129.5853	169.4577	54.82456	54.82456	19	0	11	1
88	690716	33.8304	-118.073	2438593	7639.097	90716	907	2010	14184	15	11	11	11	1006	62	.0948919	.0926449	2.951844	2.83788	105.753	77.55217	77.55217	77.55217	13	0	11	1
88	690716	33.8304	-118.073	2438593	7639.097	90716	907	2011	14265	15	14	11	11	1006	62	.0948919	.0926449	2.951844	2.83788	105.1525	98.1423	77.11181	77.11181	13	0	11	1
88	690716	33.8304	-118.073	2438593	7639.097	90716	907	2012	14203	17	17	11	11	1006	62	.0948919	.0926449	2.951844	2.83788	119.693	119.693	77.44843	77.44843	13	0	11	1
88	690716	33.8304	-118.073	2438593	7639.097	90716	907	2013	14280	13	11	11	11	1006	62	.0948919	.0926449	2.951844	2.83788	91.03642	77.03082	77.03082	77.03082	13	0	11	1
88	690716	33.8304	-118.073	2438593	7639.097	90716	907	2014	14358	15	19	11	11	1006	62	.0948919	.0926449	2.951844	2.83788	104.4714	132.3304	76.61234	76.61234	13	0	11	1
88	690716	33.8304	-118.073	2438593	7639.097	90716	907	2015	14382	24	22	11	11	1006	62	.0948919	.0926449	2.951844	2.83788	166.8753	152.969	76.4845	76.4845	13	0	11	1
88	690716	33.8304	-118.073	2438593	7639.097	90716	907	2016	14383	17	19	11	11	1006	62	.0948919	.0926449	2.951844	2.83788	118.1951	132.1004	76.47918	76.47918	13	0	11	1
88	690716	33.8304	-118.073	2438593	7639.097	90716	907	2017	14383	22	14	11	11	1006	62	.0948919	.0926449	2.951844	2.83788	152.9584	97.33714	76.47918	76.47918	13	0	11	1
88	690716	33.8304	-118.073	2438593	7639.097	90716	907	2018	14383	13	15	11	11	1006	62	.0948919	.0926449	2.951844	2.83788	90.38448	104.2898	76.47918	76.47918	13	0	11	1
981	690717	33.79381	-118.3172	5128013	14519.31	90717	907	2010	21318	39	32	11	13	2697	105	.0542831	.0430605	3.594971	3.063125	182.944	150.1079	60.98133	51.59959	37	0	11	1
981	690717	33.79381	-118.3172	5128013	14519.31	90717	907	2011	21353	46	40	11	11	2697	105	.0542831	.0430605	3.594971	3.063125	215.4264	187.3273	51.51501	51.51501	37	0	11	1
981	690717	33.79381	-118.3172	5128013	14519.31	90717	907	2012	21347	48	38	11	11	2697	105	.0542831	.0430605	3.594971	3.063125	224.856	178.011	51.52949	51.52949	37	0	11	1
981	690717	33.79381	-118.3172	5128013	14519.31	90717	907	2013	21459	42	42	11	11	2697	105	.0542831	.0430605	3.594971	3.063125	195.7221	195.7221	51.26054	51.26054	37	0	11	1
981	690717	33.79381	-118.3172	5128013	14519.31	90717	907	2014	21612	42	36	11	11	2697	105	.0542831	.0430605	3.594971	3.063125	194.3365	166.5741	50.89765	50.89765	37	0	11	1
981	690717	33.79381	-118.3172	5128013	14519.31	90717	907	2015	21816	37	37	11	11	2697	105	.0542831	.0430605	3.594971	3.063125	169.6003	169.6003	50.42171	50.42171	37	0	11	1
981	690717	33.79381	-118.3172	5128013	14519.31	90717	907	2016	21658	50	41	11	11	2697	105	.0542831	.0430605	3.594971	3.063125	230.8616	189.3065	50.78955	50.78955	37	0	11	1
981	690717	33.79381	-118.3172	5128013	14519.31	90717	907	2017	21658	44	38	14	11	2697	105	.0542831	.0430605	3.594971	3.063125	203.1582	175.4548	50.78955	64.64124	37	0	11	1
981	690717	33.79381	-118.3172	5128013	14519.31	90717	907	2018	21658	48	33	11	11	2697	105	.0542831	.0430605	3.594971	3.063125	221.6271	152.3686	50.78955	50.78955	37	0	11	1
651	690720	33.79557	-118.0636	16038384	21942.41	90720	907	2010	21751	37	41	20	11	7646	145	.0495256	.0412339	3.646967	3.277413	170.1071	188.4971	50.57239	91.9498	37	0	11	1
651	690720	33.79557	-118.0636	16038384	21942.41	90720	907	2011	21360	44	46	11	11	7646	145	.0495256	.0412339	3.646967	3.277413	205.9925	215.3558	51.49813	51.49813	37	0	11	1
651	690720	33.79557	-118.0636	16038384	21942.41	90720	907	2012	21710	56	51	11	12	7646	145	.0495256	.0412339	3.646967	3.277413	257.9456	234.9148	55.27407	50.6679	37	0	11	1
651	690720	33.79557	-118.0636	16038384	21942.41	90720	907	2013	22227	56	32	14	16	7646	145	.0495256	.0412339	3.646967	3.277413	251.9458	143.969	71.98452	62.98646	37	0	11	1
651	690720	33.79557	-118.0636	16038384	21942.41	90720	907	2014	22325	39	41	11	15	7646	145	.0495256	.0412339	3.646967	3.277413	174.692	183.6506	67.18925	49.27212	37	0	11	1
651	690720	33.79557	-118.0636	16038384	21942.41	90720	907	2015	22029	49	38	11	12	7646	145	.0495256	.0412339	3.646967	3.277413	222.4341	172.4999	54.47365	49.93418	37	0	11	1
651	690720	33.79557	-118.0636	16038384	21942.41	90720	907	2016	22413	51	47	11	11	7646	145	.0495256	.0412339	3.646967	3.277413	227.5465	209.6997	49.07866	49.07866	37	0	11	1
651	690720	33.79557	-118.0636	16038384	21942.41	90720	907	2017	22413	61	46	12	22	7646	145	.0495256	.0412339	3.646967	3.277413	272.1635	205.238	98.15732	53.54036	37	0	11	1
651	690720	33.79557	-118.0636	16038384	21942.41	90720	907	2018	22413	53	49	11	15	7646	145	.0495256	.0412339	3.646967	3.277413	236.4699	218.6231	66.92545	49.07866	37	0	11	1
1365	690723	33.89741	-118.1648	12342615	20630.77	90723	907	2010	54099	67	51	12	12	7686	166	.0491027	.039466	3.737348	3.269171	123.847	94.27161	22.18156	22.18156	46	0	11	1
1365	690723	33.89741	-118.1648	12342615	20630.77	90723	907	2011	54196	49	48	14	11	7686	166	.0491027	.039466	3.737348	3.269171	90.41257	88.56742	20.2967	25.83216	46	0	11	1
1365	690723	33.89741	-118.1648	12342615	20630.77	90723	907	2012	54255	46	58	14	12	7686	166	.0491027	.039466	3.737348	3.269171	84.78481	106.9026	22.11778	25.80407	46	0	11	1
1365	690723	33.89741	-118.1648	12342615	20630.77	90723	907	2013	54468	53	36	11	15	7686	166	.0491027	.039466	3.737348	3.269171	97.30484	66.09386	27.53911	20.19534	46	0	11	1
1365	690723	33.89741	-118.1648	12342615	20630.77	90723	907	2014	54813	48	48	11	11	7686	166	.0491027	.039466	3.737348	3.269171	87.57047	87.57047	20.06823	20.06823	46	0	11	1
1365	690723	33.89741	-118.1648	12342615	20630.77	90723	907	2015	55023	57	64	16	23	7686	166	.0491027	.039466	3.737348	3.269171	103.593	116.315	41.8007	29.07875	46	0	11	1
1365	690723	33.89741	-118.1648	12342615	20630.77	90723	907	2016	54941	56	52	15	24	7686	166	.0491027	.039466	3.737348	3.269171	101.9275	94.64699	43.68322	27.30202	46	0	11	1
1365	690723	33.89741	-118.1648	12342615	20630.77	90723	907	2017	54941	51	54	14	15	7686	166	.0491027	.039466	3.737348	3.269171	92.82685	98.28725	27.30202	25.48188	46	0	11	1
1365	690723	33.89741	-118.1648	12342615	20630.77	90723	907	2018	54941	59	65	11	15	7686	166	.0491027	.039466	3.737348	3.269171	107.3879	118.3087	27.30202	20.02148	46	0	11	1
991	690731	33.72988	-118.2774	40481096	45190.18	90731	907	2010	59662	95	89	12	20	152	22	.1350826	.1349901	2.396815	2.377928	159.2303	149.1737	33.52217	20.1133	83	0	13	0
991	690731	33.72988	-118.2774	40481096	45190.18	90731	907	2011	60467	107	91	20	24	152	22	.1350826	.1349901	2.396815	2.377928	176.956	150.4953	39.69107	33.07589	83	0	13	0
991	690731	33.72988	-118.2774	40481096	45190.18	90731	907	2012	59270	83	93	20	22	152	22	.1350826	.1349901	2.396815	2.377928	140.0371	156.9091	37.11827	33.74389	83	0	13	0
991	690731	33.72988	-118.2774	40481096	45190.18	90731	907	2013	61432	97	91	18	20	152	22	.1350826	.1349901	2.396815	2.377928	157.8982	148.1313	32.55632	29.30069	83	0	13	0
991	690731	33.72988	-118.2774	40481096	45190.18	90731	907	2014	62348	101	101	18	24	152	22	.1350826	.1349901	2.396815	2.377928	161.994	161.994	38.49362	28.87021	83	0	13	0
991	690731	33.72988	-118.2774	40481096	45190.18	90731	907	2015	62028	120	104	20	21	152	22	.1350826	.1349901	2.396815	2.377928	193.461	167.6662	33.85568	32.2435	83	0	13	0
991	690731	33.72988	-118.2774	40481096	45190.18	90731	907	2016	61046	96	94	18	23	152	22	.1350826	.1349901	2.396815	2.377928	157.2585	153.9822	37.67651	29.48596	83	0	13	0
991	690731	33.72988	-118.2774	40481096	45190.18	90731	907	2017	61046	105	114	14	27	152	22	.1350826	.1349901	2.396815	2.377928	172.0014	186.7444	44.22894	22.93353	83	0	13	0
991	690731	33.72988	-118.2774	40481096	45190.18	90731	907	2018	61046	104	114	20	13	152	22	.1350826	.1349901	2.396815	2.377928	170.3633	186.7444	21.29542	32.76218	83	0	13	0
87	690732	33.74195	-118.3121	9860862	28228.23	90732	907	2010	21115	64	57	16	23	4	3	.375	.375	1.039721	1.039721	303.1021	269.9503	108.9273	75.77551	48	0	11	1
87	690732	33.74195	-118.3121	9860862	28228.23	90732	907	2011	20300	55	48	11	11	4	3	.375	.375	1.039721	1.039721	270.936	236.4532	54.18719	54.18719	48	0	11	1
87	690732	33.74195	-118.3121	9860862	28228.23	90732	907	2012	19895	50	56	11	11	4	3	.375	.375	1.039721	1.039721	251.3194	281.4778	55.29028	55.29028	48	0	11	1
87	690732	33.74195	-118.3121	9860862	28228.23	90732	907	2013	19651	48	44	13	11	4	3	.375	.375	1.039721	1.039721	244.2624	223.9072	55.9768	66.1544	48	0	11	1
87	690732	33.74195	-118.3121	9860862	28228.23	90732	907	2014	19810	55	42	11	14	4	3	.375	.375	1.039721	1.039721	277.6375	212.0141	70.67138	55.52751	48	0	11	1
87	690732	33.74195	-118.3121	9860862	28228.23	90732	907	2015	21417	58	54	11	12	4	3	.375	.375	1.039721	1.039721	270.8129	252.1362	56.03026	51.36107	48	0	11	1
87	690732	33.74195	-118.3121	9860862	28228.23	90732	907	2016	21763	53	54	11	12	4	3	.375	.375	1.039721	1.039721	243.5326	248.1276	55.13946	50.5445	48	0	11	1
87	690732	33.74195	-118.3121	9860862	28228.23	90732	907	2017	21763	62	41	19	16	4	3	.375	.375	1.039721	1.039721	284.8872	188.3931	73.51928	87.30414	48	0	11	1
87	690732	33.74195	-118.3121	9860862	28228.23	90732	907	2018	21763	75	56	14	16	4	3	.375	.375	1.039721	1.039721	344.6216	257.3175	73.51928	64.32937	48	0	11	1
622	690740	33.75802	-118.0756	24694586	30243.84	90740	907	2010	23729	146	90	23	36	5790	169	.0613432	.0470135	3.677077	3.156746	615.2809	379.2827	151.7131	96.92781	115	0	25	0
622	690740	33.75802	-118.0756	24694586	30243.84	90740	907	2011	23875	115	110	27	27	5790	169	.0613432	.0470135	3.677077	3.156746	481.6754	460.733	113.089	113.089	115	0	25	0
622	690740	33.75802	-118.0756	24694586	30243.84	90740	907	2012	23789	164	109	29	29	5790	169	.0613432	.0470135	3.677077	3.156746	689.3943	458.195	121.9051	121.9051	115	0	25	0
622	690740	33.75802	-118.0756	24694586	30243.84	90740	907	2013	24073	133	109	34	25	5790	169	.0613432	.0470135	3.677077	3.156746	552.4862	452.7894	103.8508	141.2371	115	0	25	0
622	690740	33.75802	-118.0756	24694586	30243.84	90740	907	2014	24288	138	93	29	30	5790	169	.0613432	.0470135	3.677077	3.156746	568.1818	382.9052	123.5178	119.4005	115	0	25	0
622	690740	33.75802	-118.0756	24694586	30243.84	90740	907	2015	24330	171	109	36	35	5790	169	.0613432	.0470135	3.677077	3.156746	702.836	448.0066	143.8553	147.9655	115	0	25	0
622	690740	33.75802	-118.0756	24694586	30243.84	90740	907	2016	24296	156	96	31	41	5790	169	.0613432	.0470135	3.677077	3.156746	642.081	395.1268	168.7521	127.593	115	0	25	0
622	690740	33.75802	-118.0756	24694586	30243.84	90740	907	2017	24296	116	110	29	37	5790	169	.0613432	.0470135	3.677077	3.156746	477.4449	452.7494	152.2884	119.3612	115	0	25	0
622	690740	33.75802	-118.0756	24694586	30243.84	90740	907	2018	24296	146	89	28	33	5790	169	.0613432	.0470135	3.677077	3.156746	600.9219	366.3154	135.8248	115.2453	115	0	25	0
385	690744	33.77865	-118.2617	24557588	28719.82	90744	907	2010	53815	54	44	12	15	202	17	.1054867	.1048072	2.462003	2.309707	100.3438	81.76159	27.87327	22.29862	50	0	11	1
385	690744	33.77865	-118.2617	24557588	28719.82	90744	907	2011	56811	55	70	13	11	202	17	.1054867	.1048072	2.462003	2.309707	96.81224	123.2156	19.36245	22.88289	50	0	11	1
385	690744	33.77865	-118.2617	24557588	28719.82	90744	907	2012	57441	66	47	11	17	202	17	.1054867	.1048072	2.462003	2.309707	114.9005	81.82309	29.59558	19.15008	50	0	11	1
385	690744	33.77865	-118.2617	24557588	28719.82	90744	907	2013	57358	79	51	11	11	202	17	.1054867	.1048072	2.462003	2.309707	137.7314	88.91524	19.1778	19.1778	50	0	11	1
385	690744	33.77865	-118.2617	24557588	28719.82	90744	907	2014	58061	50	44	11	11	202	17	.1054867	.1048072	2.462003	2.309707	86.11633	75.78236	18.94559	18.94559	50	0	11	1
385	690744	33.77865	-118.2617	24557588	28719.82	90744	907	2015	57963	67	55	11	16	202	17	.1054867	.1048072	2.462003	2.309707	115.591	94.88811	27.60382	18.97762	50	0	11	1
385	690744	33.77865	-118.2617	24557588	28719.82	90744	907	2016	57432	71	58	11	12	202	17	.1054867	.1048072	2.462003	2.309707	123.6245	100.989	20.89428	19.15309	50	0	11	1
385	690744	33.77865	-118.2617	24557588	28719.82	90744	907	2017	57432	77	70	12	15	202	17	.1054867	.1048072	2.462003	2.309707	134.0716	121.8833	26.11784	20.89428	50	0	11	1
385	690744	33.77865	-118.2617	24557588	28719.82	90744	907	2018	57432	73	55	11	26	202	17	.1054867	.1048072	2.462003	2.309707	127.1068	95.76543	45.27093	19.15309	50	0	11	1
1172	690745	33.82126	-118.2644	21679784	25952.96	90745	907	2010	57251	97	91	27	18	7658	166	.0421944	.0378041	3.769203	3.222671	169.4294	158.9492	31.4405	47.16075	97	0	18	0
1172	690745	33.82126	-118.2644	21679784	25952.96	90745	907	2011	57668	97	101	18	21	7658	166	.0421944	.0378041	3.769203	3.222671	168.2042	175.1405	36.41534	31.21315	97	0	18	0
1172	690745	33.82126	-118.2644	21679784	25952.96	90745	907	2012	58090	115	91	21	23	7658	166	.0421944	.0378041	3.769203	3.222671	197.9687	156.6535	39.59373	36.1508	97	0	18	0
1172	690745	33.82126	-118.2644	21679784	25952.96	90745	907	2013	58162	119	110	17	21	7658	166	.0421944	.0378041	3.769203	3.222671	204.6009	189.1269	36.10605	29.22871	97	0	18	0
1172	690745	33.82126	-118.2644	21679784	25952.96	90745	907	2014	57727	128	103	14	28	7658	166	.0421944	.0378041	3.769203	3.222671	221.7333	178.426	48.50417	24.25208	97	0	18	0
1172	690745	33.82126	-118.2644	21679784	25952.96	90745	907	2015	58186	123	96	18	30	7658	166	.0421944	.0378041	3.769203	3.222671	211.3911	164.9881	51.5588	30.93528	97	0	18	0
1172	690745	33.82126	-118.2644	21679784	25952.96	90745	907	2016	57785	114	99	20	27	7658	166	.0421944	.0378041	3.769203	3.222671	197.283	171.3247	46.72493	34.61106	97	0	18	0
1172	690745	33.82126	-118.2644	21679784	25952.96	90745	907	2017	57785	97	91	24	23	7658	166	.0421944	.0378041	3.769203	3.222671	167.8636	157.4803	39.80272	41.53327	97	0	18	0
1172	690745	33.82126	-118.2644	21679784	25952.96	90745	907	2018	57785	119	111	23	30	7658	166	.0421944	.0378041	3.769203	3.222671	205.9358	192.0914	51.91659	39.80272	97	0	18	0
310	690746	33.85886	-118.2552	15171482	20940.58	90746	907	2010	25990	62	59	11	13	7111	112	.051509	.0461426	3.547666	3.114594	238.5533	227.0104	50.01924	42.32397	56	0	11	1
310	690746	33.85886	-118.2552	15171482	20940.58	90746	907	2011	26021	58	51	11	12	7111	112	.051509	.0461426	3.547666	3.114594	222.8969	195.9955	46.1166	42.27355	56	0	11	1
310	690746	33.85886	-118.2552	15171482	20940.58	90746	907	2012	25861	68	69	11	20	7111	112	.051509	.0461426	3.547666	3.114594	262.9442	266.811	77.33653	42.53509	56	0	11	1
310	690746	33.85886	-118.2552	15171482	20940.58	90746	907	2013	26276	56	45	11	11	7111	112	.051509	.0461426	3.547666	3.114594	213.1222	171.2589	41.8633	41.8633	56	0	11	1
310	690746	33.85886	-118.2552	15171482	20940.58	90746	907	2014	26738	71	68	14	15	7111	112	.051509	.0461426	3.547666	3.114594	265.5397	254.3197	56.09993	52.35994	56	0	11	1
310	690746	33.85886	-118.2552	15171482	20940.58	90746	907	2015	26523	60	65	11	16	7111	112	.051509	.0461426	3.547666	3.114594	226.2188	245.0703	60.325	41.47344	56	0	11	1
310	690746	33.85886	-118.2552	15171482	20940.58	90746	907	2016	26584	59	45	11	15	7111	112	.051509	.0461426	3.547666	3.114594	221.938	169.2747	56.42492	41.37827	56	0	11	1
310	690746	33.85886	-118.2552	15171482	20940.58	90746	907	2017	26584	61	75	12	21	7111	112	.051509	.0461426	3.547666	3.114594	229.4613	282.1246	78.99488	45.13993	56	0	11	1
310	690746	33.85886	-118.2552	15171482	20940.58	90746	907	2018	26584	72	68	11	14	7111	112	.051509	.0461426	3.547666	3.114594	270.8396	255.793	52.66326	41.37827	56	0	11	1
795	690802	33.74972	-118.2076	38701224	31896.94	90802	908	2010	39347	96	46	21	17	9575	162	.0815937	.0721676	3.555471	3.141027	243.983	116.9085	43.20533	53.37128	59	0	11	1
795	690802	33.74972	-118.2076	38701224	31896.94	90802	908	2011	38669	77	69	17	11	9575	162	.0815937	.0721676	3.555471	3.141027	199.1259	178.4375	28.44656	43.96286	59	0	11	1
795	690802	33.74972	-118.2076	38701224	31896.94	90802	908	2012	39017	98	46	17	11	9575	162	.0815937	.0721676	3.555471	3.141027	251.1726	117.8973	28.19284	43.57075	59	0	11	1
795	690802	33.74972	-118.2076	38701224	31896.94	90802	908	2013	39297	83	56	24	16	9575	162	.0815937	.0721676	3.555471	3.141027	211.2121	142.5045	40.71558	61.07336	59	0	11	1
795	690802	33.74972	-118.2076	38701224	31896.94	90802	908	2014	38816	81	50	18	16	9575	162	.0815937	.0721676	3.555471	3.141027	208.6768	128.8129	41.22012	46.37263	59	0	11	1
795	690802	33.74972	-118.2076	38701224	31896.94	90802	908	2015	39155	94	57	18	11	9575	162	.0815937	.0721676	3.555471	3.141027	240.0715	145.5753	28.09348	45.97114	59	0	11	1
795	690802	33.74972	-118.2076	38701224	31896.94	90802	908	2016	39873	77	49	24	11	9575	162	.0815937	.0721676	3.555471	3.141027	193.1131	122.8902	27.58759	60.1911	59	0	11	1
795	690802	33.74972	-118.2076	38701224	31896.94	90802	908	2017	39873	81	45	22	18	9575	162	.0815937	.0721676	3.555471	3.141027	203.145	112.8583	45.14333	55.17518	59	0	11	1
795	690802	33.74972	-118.2076	38701224	31896.94	90802	908	2018	39873	59	47	13	14	9575	162	.0815937	.0721676	3.555471	3.141027	147.9698	117.8743	35.11148	32.60352	59	0	11	1
1363	690803	33.75529	-118.1307	21221346	23523.25	90803	908	2010	32031	66	59	18	14	8077	155	.0936527	.0915274	3.20719	2.933285	206.0504	184.1966	43.70766	56.19556	57	0	11	1
1363	690803	33.75529	-118.1307	21221346	23523.25	90803	908	2011	30670	76	68	16	11	8077	155	.0936527	.0915274	3.20719	2.933285	247.7991	221.715	35.86567	52.16824	57	0	11	1
1363	690803	33.75529	-118.1307	21221346	23523.25	90803	908	2012	30855	68	52	11	19	8077	155	.0936527	.0915274	3.20719	2.933285	220.3857	168.5302	61.57835	35.65062	57	0	11	1
1363	690803	33.75529	-118.1307	21221346	23523.25	90803	908	2013	30563	63	49	18	17	8077	155	.0936527	.0915274	3.20719	2.933285	206.1316	160.3246	55.62281	58.89474	57	0	11	1
1363	690803	33.75529	-118.1307	21221346	23523.25	90803	908	2014	30805	64	59	11	12	8077	155	.0936527	.0915274	3.20719	2.933285	207.7585	191.5273	38.95472	35.70849	57	0	11	1
1363	690803	33.75529	-118.1307	21221346	23523.25	90803	908	2015	31709	59	65	13	11	8077	155	.0936527	.0915274	3.20719	2.933285	186.067	204.9891	34.69047	40.99783	57	0	11	1
1363	690803	33.75529	-118.1307	21221346	23523.25	90803	908	2016	31680	70	51	17	15	8077	155	.0936527	.0915274	3.20719	2.933285	220.9596	160.9848	47.34848	53.66162	57	0	11	1
1363	690803	33.75529	-118.1307	21221346	23523.25	90803	908	2017	31680	67	77	11	17	8077	155	.0936527	.0915274	3.20719	2.933285	211.4899	243.0556	53.66162	34.72222	57	0	11	1
1363	690803	33.75529	-118.1307	21221346	23523.25	90803	908	2018	31680	57	55	12	12	8077	155	.0936527	.0915274	3.20719	2.933285	179.9242	173.6111	37.87879	37.87879	57	0	11	1
1602	690804	33.78186	-118.1486	5479884	13936.69	90804	908	2010	40311	51	38	14	19	6487	176	.0515521	.0463971	3.725996	3.354642	126.5163	94.26707	47.13354	34.72997	51	0	11	1
1602	690804	33.78186	-118.1486	5479884	13936.69	90804	908	2011	40817	53	45	24	11	6487	176	.0515521	.0463971	3.725996	3.354642	129.8479	110.2482	26.94955	58.79903	51	0	11	1
1602	690804	33.78186	-118.1486	5479884	13936.69	90804	908	2012	41094	58	42	11	11	6487	176	.0515521	.0463971	3.725996	3.354642	141.1398	102.2047	26.7679	26.7679	51	0	11	1
1602	690804	33.78186	-118.1486	5479884	13936.69	90804	908	2013	40472	66	42	11	11	6487	176	.0515521	.0463971	3.725996	3.354642	163.0757	103.7755	27.17929	27.17929	51	0	11	1
1602	690804	33.78186	-118.1486	5479884	13936.69	90804	908	2014	40679	70	36	14	12	6487	176	.0515521	.0463971	3.725996	3.354642	172.079	88.49775	29.49925	34.41579	51	0	11	1
1602	690804	33.78186	-118.1486	5479884	13936.69	90804	908	2015	41007	56	42	14	18	6487	176	.0515521	.0463971	3.725996	3.354642	136.5621	102.4215	43.89494	34.14051	51	0	11	1
1602	690804	33.78186	-118.1486	5479884	13936.69	90804	908	2016	40751	60	37	11	13	6487	176	.0515521	.0463971	3.725996	3.354642	147.2357	90.79532	31.90106	26.9932	51	0	11	1
1602	690804	33.78186	-118.1486	5479884	13936.69	90804	908	2017	40751	58	45	17	11	6487	176	.0515521	.0463971	3.725996	3.354642	142.3278	110.4267	26.9932	41.71677	51	0	11	1
1602	690804	33.78186	-118.1486	5479884	13936.69	90804	908	2018	40751	54	41	11	22	6487	176	.0515521	.0463971	3.725996	3.354642	132.5121	100.611	53.9864	26.9932	51	0	11	1
89	690805	33.86491	-118.1805	19514220	22247.67	90805	908	2010	93524	117	104	17	23	15458	216	.0424634	.0387945	3.782046	3.346534	125.1016	111.2014	24.59262	18.17715	104	0	18	0
89	690805	33.86491	-118.1805	19514220	22247.67	90805	908	2011	92627	125	116	35	34	15458	216	.0424634	.0387945	3.782046	3.346534	134.9499	125.2335	36.70636	37.78596	104	0	18	0
89	690805	33.86491	-118.1805	19514220	22247.67	90805	908	2012	93117	129	112	22	19	15458	216	.0424634	.0387945	3.782046	3.346534	138.5354	120.2788	20.40444	23.62619	104	0	18	0
89	690805	33.86491	-118.1805	19514220	22247.67	90805	908	2013	92991	131	95	19	18	15458	216	.0424634	.0387945	3.782046	3.346534	140.8739	102.1604	19.35671	20.43209	104	0	18	0
89	690805	33.86491	-118.1805	19514220	22247.67	90805	908	2014	94561	105	101	28	33	15458	216	.0424634	.0387945	3.782046	3.346534	111.0394	106.8094	34.89811	29.61052	104	0	18	0
89	690805	33.86491	-118.1805	19514220	22247.67	90805	908	2015	95127	135	103	18	32	15458	216	.0424634	.0387945	3.782046	3.346534	141.9155	108.2763	33.63924	18.92207	104	0	18	0
89	690805	33.86491	-118.1805	19514220	22247.67	90805	908	2016	95808	133	100	34	27	15458	216	.0424634	.0387945	3.782046	3.346534	138.8193	104.3754	28.18136	35.48764	104	0	18	0
89	690805	33.86491	-118.1805	19514220	22247.67	90805	908	2017	95808	146	127	26	26	15458	216	.0424634	.0387945	3.782046	3.346534	152.3881	132.5568	27.13761	27.13761	104	0	18	0
89	690805	33.86491	-118.1805	19514220	22247.67	90805	908	2018	95808	104	130	24	34	15458	216	.0424634	.0387945	3.782046	3.346534	108.5504	135.688	35.48764	25.0501	104	0	18	0
1176	690806	33.8045	-118.1876	9190892	23933.42	90806	908	2010	42399	59	46	16	15	9958	182	.0488417	.0433404	3.646809	3.292661	139.1542	108.4931	35.37819	37.73674	53	0	13	0
1176	690806	33.8045	-118.1876	9190892	23933.42	90806	908	2011	42486	80	61	23	13	9958	182	.0488417	.0433404	3.646809	3.292661	188.2973	143.5767	30.59831	54.13548	53	0	13	0
1176	690806	33.8045	-118.1876	9190892	23933.42	90806	908	2012	42873	53	60	21	16	9958	182	.0488417	.0433404	3.646809	3.292661	123.6209	139.9482	37.31953	48.98188	53	0	13	0
1176	690806	33.8045	-118.1876	9190892	23933.42	90806	908	2013	43176	65	54	25	13	9958	182	.0488417	.0433404	3.646809	3.292661	150.5466	125.0695	30.10932	57.90254	53	0	13	0
1176	690806	33.8045	-118.1876	9190892	23933.42	90806	908	2014	43140	56	66	14	18	9958	182	.0488417	.0433404	3.646809	3.292661	129.8099	152.9903	41.72462	32.45248	53	0	13	0
1176	690806	33.8045	-118.1876	9190892	23933.42	90806	908	2015	42498	68	62	13	22	9958	182	.0488417	.0433404	3.646809	3.292661	160.0075	145.8892	51.76714	30.58967	53	0	13	0
1176	690806	33.8045	-118.1876	9190892	23933.42	90806	908	2016	42312	61	70	18	19	9958	182	.0488417	.0433404	3.646809	3.292661	144.1671	165.4377	44.90452	42.54112	53	0	13	0
1176	690806	33.8045	-118.1876	9190892	23933.42	90806	908	2017	42312	76	47	16	18	9958	182	.0488417	.0433404	3.646809	3.292661	179.6181	111.0796	42.54112	37.81433	53	0	13	0
1176	690806	33.8045	-118.1876	9190892	23933.42	90806	908	2018	42312	74	71	17	18	9958	182	.0488417	.0433404	3.646809	3.292661	174.8913	167.8011	42.54112	40.17773	53	0	13	0
994	690807	33.82796	-118.1746	15222334	25379.65	90807	908	2010	31481	80	50	18	14	11624	196	.044478	.0382658	3.748266	3.226024	254.1215	158.826	44.47127	57.17735	74	0	12	0
994	690807	33.82796	-118.1746	15222334	25379.65	90807	908	2011	31912	105	54	17	14	11624	196	.044478	.0382658	3.748266	3.226024	329.0298	169.2153	43.87064	53.2715	74	0	12	0
994	690807	33.82796	-118.1746	15222334	25379.65	90807	908	2012	32176	105	58	11	17	11624	196	.044478	.0382658	3.748266	3.226024	326.3302	180.2586	52.83441	34.18697	74	0	12	0
994	690807	33.82796	-118.1746	15222334	25379.65	90807	908	2013	32645	77	57	24	17	11624	196	.044478	.0382658	3.748266	3.226024	235.8707	174.6056	52.07536	73.51815	74	0	12	0
994	690807	33.82796	-118.1746	15222334	25379.65	90807	908	2014	33726	83	65	14	12	11624	196	.044478	.0382658	3.748266	3.226024	246.1009	192.7296	35.58086	41.511	74	0	12	0
994	690807	33.82796	-118.1746	15222334	25379.65	90807	908	2015	33763	98	64	26	19	11624	196	.044478	.0382658	3.748266	3.226024	290.2586	189.5566	56.27462	77.00738	74	0	12	0
994	690807	33.82796	-118.1746	15222334	25379.65	90807	908	2016	33217	78	67	35	20	11624	196	.044478	.0382658	3.748266	3.226024	234.8195	201.7039	60.21013	105.3677	74	0	12	0
994	690807	33.82796	-118.1746	15222334	25379.65	90807	908	2017	33217	91	55	17	16	11624	196	.044478	.0382658	3.748266	3.226024	273.9561	165.5779	48.16811	51.17861	74	0	12	0
994	690807	33.82796	-118.1746	15222334	25379.65	90807	908	2018	33217	74	61	13	19	11624	196	.044478	.0382658	3.748266	3.226024	222.7775	183.6409	57.19963	39.13659	74	0	12	0
974	690808	33.82409	-118.1124	18038034	24356	90808	908	2010	38232	94	72	17	14	20509	257	.0509689	.0394959	3.747901	3.303145	245.8673	188.3239	36.61854	44.46537	74	0	12	0
974	690808	33.82409	-118.1124	18038034	24356	90808	908	2011	39848	97	77	18	22	20509	257	.0509689	.0394959	3.747901	3.303145	243.425	193.2343	55.2098	45.17165	74	0	12	0
974	690808	33.82409	-118.1124	18038034	24356	90808	908	2012	39064	79	87	16	27	20509	257	.0509689	.0394959	3.747901	3.303145	202.2322	222.7114	69.11735	40.95843	74	0	12	0
974	690808	33.82409	-118.1124	18038034	24356	90808	908	2013	40016	88	72	13	19	20509	257	.0509689	.0394959	3.747901	3.303145	219.912	179.928	47.48101	32.487	74	0	12	0
974	690808	33.82409	-118.1124	18038034	24356	90808	908	2014	39834	77	89	12	18	20509	257	.0509689	.0394959	3.747901	3.303145	193.3022	223.4272	45.18753	30.12502	74	0	12	0
974	690808	33.82409	-118.1124	18038034	24356	90808	908	2015	39428	108	75	12	12	20509	257	.0509689	.0394959	3.747901	3.303145	273.917	190.2202	30.43522	30.43522	74	0	12	0
974	690808	33.82409	-118.1124	18038034	24356	90808	908	2016	38637	96	78	17	19	20509	257	.0509689	.0394959	3.747901	3.303145	248.4665	201.879	49.17566	43.99928	74	0	12	0
974	690808	33.82409	-118.1124	18038034	24356	90808	908	2017	38637	75	82	26	26	20509	257	.0509689	.0394959	3.747901	3.303145	194.1145	212.2318	67.29301	67.29301	74	0	12	0
974	690808	33.82409	-118.1124	18038034	24356	90808	908	2018	38637	74	82	17	17	20509	257	.0509689	.0394959	3.747901	3.303145	191.5263	212.2318	43.99928	43.99928	74	0	12	0
1358	690810	33.81891	-118.2211	17878012	21415.76	90810	908	2010	36735	67	62	22	11	6912	177	.0403446	.0338681	3.870722	3.376629	182.3874	168.7764	29.94419	59.88839	63	0	11	1
1358	690810	33.81891	-118.2211	17878012	21415.76	90810	908	2011	37208	63	47	18	15	6912	177	.0403446	.0338681	3.870722	3.376629	169.3184	126.3169	40.31391	48.37669	63	0	11	1
1358	690810	33.81891	-118.2211	17878012	21415.76	90810	908	2012	36935	70	61	11	11	6912	177	.0403446	.0338681	3.870722	3.376629	189.5221	165.155	29.78205	29.78205	63	0	11	1
1358	690810	33.81891	-118.2211	17878012	21415.76	90810	908	2013	36113	64	56	11	11	6912	177	.0403446	.0338681	3.870722	3.376629	177.2215	155.0688	30.45995	30.45995	63	0	11	1
1358	690810	33.81891	-118.2211	17878012	21415.76	90810	908	2014	36736	69	56	11	13	6912	177	.0403446	.0338681	3.870722	3.376629	187.8267	152.439	35.38763	29.94338	63	0	11	1
1358	690810	33.81891	-118.2211	17878012	21415.76	90810	908	2015	36936	64	54	11	14	6912	177	.0403446	.0338681	3.870722	3.376629	173.2727	146.1988	37.9034	29.78124	63	0	11	1
1358	690810	33.81891	-118.2211	17878012	21415.76	90810	908	2016	37422	65	50	11	14	6912	177	.0403446	.0338681	3.870722	3.376629	173.6946	133.6113	37.41115	29.39447	63	0	11	1
1358	690810	33.81891	-118.2211	17878012	21415.76	90810	908	2017	37422	84	60	14	15	6912	177	.0403446	.0338681	3.870722	3.376629	224.4669	160.3335	40.08337	37.41115	63	0	11	1
1358	690810	33.81891	-118.2211	17878012	21415.76	90810	908	2018	37422	76	66	13	13	6912	177	.0403446	.0338681	3.870722	3.376629	203.0891	176.3668	34.73892	34.73892	63	0	11	1
1178	690813	33.78236	-118.1969	8552755	20272.46	90813	908	2010	58911	74	52	15	21	7381	164	.0497273	.0449825	3.67189	3.251808	125.6132	88.26875	35.64699	25.46214	66	0	11	1
1178	690813	33.78236	-118.1969	8552755	20272.46	90813	908	2011	57602	84	45	14	11	7381	164	.0497273	.0449825	3.67189	3.251808	145.8283	78.12228	19.09656	24.30471	66	0	11	1
1178	690813	33.78236	-118.1969	8552755	20272.46	90813	908	2012	58719	72	50	11	17	7381	164	.0497273	.0449825	3.67189	3.251808	122.6179	85.15131	28.95145	18.73329	66	0	11	1
1178	690813	33.78236	-118.1969	8552755	20272.46	90813	908	2013	59178	69	55	14	20	7381	164	.0497273	.0449825	3.67189	3.251808	116.5974	92.93994	33.79634	23.65744	66	0	11	1
1178	690813	33.78236	-118.1969	8552755	20272.46	90813	908	2014	60017	81	56	13	21	7381	164	.0497273	.0449825	3.67189	3.251808	134.9618	93.3069	34.99009	21.66053	66	0	11	1
1178	690813	33.78236	-118.1969	8552755	20272.46	90813	908	2015	60078	83	58	11	12	7381	164	.0497273	.0449825	3.67189	3.251808	138.1537	96.54116	19.97403	18.30953	66	0	11	1
1178	690813	33.78236	-118.1969	8552755	20272.46	90813	908	2016	60997	79	55	16	17	7381	164	.0497273	.0449825	3.67189	3.251808	129.5146	90.16837	27.87022	26.2308	66	0	11	1
1178	690813	33.78236	-118.1969	8552755	20272.46	90813	908	2017	60997	87	57	14	17	7381	164	.0497273	.0449825	3.67189	3.251808	142.63	93.44722	27.87022	22.95195	66	0	11	1
1178	690813	33.78236	-118.1969	8552755	20272.46	90813	908	2018	60997	66	62	13	18	7381	164	.0497273	.0449825	3.67189	3.251808	108.202	101.6443	29.50965	21.31252	66	0	11	1
611	690814	33.77161	-118.1436	3508596.8	11939.38	90814	908	2010	19131	31	24	11	11	5129	154	.0680767	.0658767	3.406088	3.148395	162.0407	125.4508	57.4983	57.4983	21	0	11	1
611	690814	33.77161	-118.1436	3508596.8	11939.38	90814	908	2011	18260	32	26	14	11	5129	154	.0680767	.0658767	3.406088	3.148395	175.2464	142.3877	60.24096	76.67032	21	0	11	1
611	690814	33.77161	-118.1436	3508596.8	11939.38	90814	908	2012	18633	27	23	11	11	5129	154	.0680767	.0658767	3.406088	3.148395	144.9042	123.4369	59.03505	59.03505	21	0	11	1
611	690814	33.77161	-118.1436	3508596.8	11939.38	90814	908	2013	18937	35	25	11	11	5129	154	.0680767	.0658767	3.406088	3.148395	184.8234	132.0167	58.08734	58.08734	21	0	11	1
611	690814	33.77161	-118.1436	3508596.8	11939.38	90814	908	2014	18789	30	22	11	11	5129	154	.0680767	.0658767	3.406088	3.148395	159.6679	117.0898	58.5449	58.5449	21	0	11	1
611	690814	33.77161	-118.1436	3508596.8	11939.38	90814	908	2015	19264	38	32	11	11	5129	154	.0680767	.0658767	3.406088	3.148395	197.2591	166.113	57.10133	57.10133	21	0	11	1
611	690814	33.77161	-118.1436	3508596.8	11939.38	90814	908	2016	18760	21	22	11	11	5129	154	.0680767	.0658767	3.406088	3.148395	111.9403	117.2708	58.6354	58.6354	21	0	11	1
611	690814	33.77161	-118.1436	3508596.8	11939.38	90814	908	2017	18760	24	27	11	11	5129	154	.0680767	.0658767	3.406088	3.148395	127.9318	143.9232	58.6354	58.6354	21	0	11	1
611	690814	33.77161	-118.1436	3508596.8	11939.38	90814	908	2018	18760	28	26	11	11	5129	154	.0680767	.0658767	3.406088	3.148395	149.2537	138.5927	58.6354	58.6354	21	0	11	1
796	690815	33.79584	-118.1163	18914334	22930.83	90815	908	2010	39733	95	85	24	11	22927	211	.0489691	.0366604	3.783706	3.266664	239.096	213.928	27.6848	60.40319	81	0	11	1
796	690815	33.79584	-118.1163	18914334	22930.83	90815	908	2011	41278	95	83	26	21	22927	211	.0489691	.0366604	3.783706	3.266664	230.1468	201.0756	50.87456	62.98755	81	0	11	1
796	690815	33.79584	-118.1163	18914334	22930.83	90815	908	2012	40502	112	74	17	17	22927	211	.0489691	.0366604	3.783706	3.266664	276.5295	182.707	41.97324	41.97324	81	0	11	1
796	690815	33.79584	-118.1163	18914334	22930.83	90815	908	2013	40966	97	63	21	22	22927	211	.0489691	.0366604	3.783706	3.266664	236.7817	153.7861	53.70307	51.26202	81	0	11	1
796	690815	33.79584	-118.1163	18914334	22930.83	90815	908	2014	40572	89	70	19	16	22927	211	.0489691	.0366604	3.783706	3.266664	219.3631	172.5328	39.43607	46.83033	81	0	11	1
796	690815	33.79584	-118.1163	18914334	22930.83	90815	908	2015	40462	81	70	21	19	22927	211	.0489691	.0366604	3.783706	3.266664	200.1878	173.0018	46.95764	51.90055	81	0	11	1
796	690815	33.79584	-118.1163	18914334	22930.83	90815	908	2016	39822	98	84	19	15	22927	211	.0489691	.0366604	3.783706	3.266664	246.0951	210.9387	37.66762	47.71232	81	0	11	1
796	690815	33.79584	-118.1163	18914334	22930.83	90815	908	2017	39822	103	78	23	15	22927	211	.0489691	.0366604	3.783706	3.266664	258.651	195.8716	37.66762	57.75702	81	0	11	1
796	690815	33.79584	-118.1163	18914334	22930.83	90815	908	2018	39822	101	82	27	20	22927	211	.0489691	.0366604	3.783706	3.266664	253.6286	205.9163	50.2235	67.80172	81	0	11	1
77	691001	34.19545	-118.138	21464014	28644.61	91001	910	2010	36126	66	72	16	11	5724	213	.0652055	.0563562	3.733944	3.219218	182.6939	199.3024	30.44898	44.28943	52	0	11	1
77	691001	34.19545	-118.138	21464014	28644.61	91001	910	2011	38113	85	55	12	12	5724	213	.0652055	.0563562	3.733944	3.219218	223.021	144.3077	31.48532	31.48532	52	0	11	1
77	691001	34.19545	-118.138	21464014	28644.61	91001	910	2012	38066	66	75	14	15	5724	213	.0652055	.0563562	3.733944	3.219218	173.3831	197.0262	39.40524	36.77823	52	0	11	1
77	691001	34.19545	-118.138	21464014	28644.61	91001	910	2013	37832	80	56	11	15	5724	213	.0652055	.0563562	3.733944	3.219218	211.4612	148.0228	39.64898	29.07591	52	0	11	1
77	691001	34.19545	-118.138	21464014	28644.61	91001	910	2014	37481	52	60	14	15	5724	213	.0652055	.0563562	3.733944	3.219218	138.737	160.0811	40.02028	37.35226	52	0	11	1
77	691001	34.19545	-118.138	21464014	28644.61	91001	910	2015	37163	71	56	11	12	5724	213	.0652055	.0563562	3.733944	3.219218	191.0502	150.6875	32.29018	29.59933	52	0	11	1
77	691001	34.19545	-118.138	21464014	28644.61	91001	910	2016	37699	79	69	15	19	5724	213	.0652055	.0563562	3.733944	3.219218	209.5546	183.0287	50.39922	39.78885	52	0	11	1
77	691001	34.19545	-118.138	21464014	28644.61	91001	910	2017	37699	67	82	19	19	5724	213	.0652055	.0563562	3.733944	3.219218	177.7235	217.5124	50.39922	50.39922	52	0	11	1
77	691001	34.19545	-118.138	21464014	28644.61	91001	910	2018	37699	66	53	20	12	5724	213	.0652055	.0563562	3.733944	3.219218	175.071	140.5873	31.83108	53.0518	52	0	11	1
390	691006	34.13602	-118.0268	16706560	40306.28	91006	910	2010	31715	46	55	13	13	7282	174	.0801214	.0627389	3.476536	2.928744	145.0418	173.4195	40.99007	40.99007	42	0	11	1
390	691006	34.13602	-118.0268	16706560	40306.28	91006	910	2011	32233	55	53	11	12	7282	174	.0801214	.0627389	3.476536	2.928744	170.6326	164.4278	37.22893	34.12651	42	0	11	1
390	691006	34.13602	-118.0268	16706560	40306.28	91006	910	2012	32339	51	60	11	15	7282	174	.0801214	.0627389	3.476536	2.928744	157.7043	185.5345	46.38363	34.01466	42	0	11	1
390	691006	34.13602	-118.0268	16706560	40306.28	91006	910	2013	32271	47	59	13	14	7282	174	.0801214	.0627389	3.476536	2.928744	145.6416	182.8267	43.3826	40.28385	42	0	11	1
390	691006	34.13602	-118.0268	16706560	40306.28	91006	910	2014	32392	42	62	11	18	7282	174	.0801214	.0627389	3.476536	2.928744	129.6617	191.4053	55.56927	33.959	42	0	11	1
390	691006	34.13602	-118.0268	16706560	40306.28	91006	910	2015	31728	57	69	11	24	7282	174	.0801214	.0627389	3.476536	2.928744	179.652	217.4735	75.64297	34.66969	42	0	11	1
390	691006	34.13602	-118.0268	16706560	40306.28	91006	910	2016	32106	54	55	15	16	7282	174	.0801214	.0627389	3.476536	2.928744	168.1929	171.3075	49.83492	46.72024	42	0	11	1
390	691006	34.13602	-118.0268	16706560	40306.28	91006	910	2017	32106	42	51	12	19	7282	174	.0801214	.0627389	3.476536	2.928744	130.8167	158.8488	59.17897	37.37619	42	0	11	1
390	691006	34.13602	-118.0268	16706560	40306.28	91006	910	2018	32106	56	41	11	11	7282	174	.0801214	.0627389	3.476536	2.928744	174.4222	127.702	34.26151	34.26151	42	0	11	1
1002	691007	34.12864	-118.0481	14408584	19173.01	91007	910	2010	34095	59	43	11	23	5737	154	.0638328	.0574211	3.498623	3.065183	173.0459	126.1182	67.45857	32.26279	59	0	16	0
1002	691007	34.12864	-118.0481	14408584	19173.01	91007	910	2011	33241	87	68	14	24	5737	154	.0638328	.0574211	3.498623	3.065183	261.725	204.5667	72.2	42.11666	59	0	16	0
1002	691007	34.12864	-118.0481	14408584	19173.01	91007	910	2012	33836	74	54	15	23	5737	154	.0638328	.0574211	3.498623	3.065183	218.702	159.5933	67.97494	44.33148	59	0	16	0
1002	691007	34.12864	-118.0481	14408584	19173.01	91007	910	2013	33586	85	55	13	16	5737	154	.0638328	.0574211	3.498623	3.065183	253.0816	163.7587	47.6389	38.7066	59	0	16	0
1002	691007	34.12864	-118.0481	14408584	19173.01	91007	910	2014	34198	77	57	13	17	5737	154	.0638328	.0574211	3.498623	3.065183	225.1594	166.6764	49.71051	38.01392	59	0	16	0
1002	691007	34.12864	-118.0481	14408584	19173.01	91007	910	2015	34598	80	51	15	22	5737	154	.0638328	.0574211	3.498623	3.065183	231.2272	147.4074	63.58749	43.35511	59	0	16	0
1002	691007	34.12864	-118.0481	14408584	19173.01	91007	910	2016	34619	72	56	17	24	5737	154	.0638328	.0574211	3.498623	3.065183	207.9783	161.7609	69.3261	49.10598	59	0	16	0
1002	691007	34.12864	-118.0481	14408584	19173.01	91007	910	2017	34619	76	44	15	20	5737	154	.0638328	.0574211	3.498623	3.065183	219.5326	127.0978	57.77174	43.32881	59	0	16	0
1002	691007	34.12864	-118.0481	14408584	19173.01	91007	910	2018	34619	77	46	12	22	5737	154	.0638328	.0574211	3.498623	3.065183	222.4212	132.875	63.54892	34.66305	59	0	16	0
797	691010	34.14071	-117.9567	18347736	27645.58	91010	910	2010	26074	96	42	14	11	6051	195	.0506293	.0382148	3.921828	3.238401	368.1829	161.08	42.18762	53.69333	55	0	11	1
797	691010	34.14071	-117.9567	18347736	27645.58	91010	910	2011	24917	74	59	22	11	6051	195	.0506293	.0382148	3.921828	3.238401	296.986	236.7861	44.14657	88.29314	55	0	11	1
797	691010	34.14071	-117.9567	18347736	27645.58	91010	910	2012	24913	80	51	17	11	6051	195	.0506293	.0382148	3.921828	3.238401	321.1175	204.7124	44.15366	68.23746	55	0	11	1
797	691010	34.14071	-117.9567	18347736	27645.58	91010	910	2013	24708	79	59	11	14	6051	195	.0506293	.0382148	3.921828	3.238401	319.7345	238.7891	56.66181	44.51999	55	0	11	1
797	691010	34.14071	-117.9567	18347736	27645.58	91010	910	2014	25797	72	57	13	15	6051	195	.0506293	.0382148	3.921828	3.238401	279.1022	220.9559	58.1463	50.39346	55	0	11	1
797	691010	34.14071	-117.9567	18347736	27645.58	91010	910	2015	25840	55	57	16	18	6051	195	.0506293	.0382148	3.921828	3.238401	212.8483	220.5882	69.65944	61.91951	55	0	11	1
797	691010	34.14071	-117.9567	18347736	27645.58	91010	910	2016	26000	68	37	17	16	6051	195	.0506293	.0382148	3.921828	3.238401	261.5385	142.3077	61.53846	65.38461	55	0	11	1
797	691010	34.14071	-117.9567	18347736	27645.58	91010	910	2017	26000	57	61	13	13	6051	195	.0506293	.0382148	3.921828	3.238401	219.2308	234.6154	50	50	55	0	11	1
797	691010	34.14071	-117.9567	18347736	27645.58	91010	910	2018	26000	69	57	17	15	6051	195	.0506293	.0382148	3.921828	3.238401	265.3846	219.2308	57.69231	65.38461	55	0	11	1
984	691011	34.22166	-118.2051	30752660	36361.09	91011	910	2010	20280	46	46	11	11	11701	238	.0999243	.0815292	3.552552	3.050195	226.8245	226.8245	54.24063	54.24063	20	0	11	1
984	691011	34.22166	-118.2051	30752660	36361.09	91011	910	2011	20308	38	29	11	12	11701	238	.0999243	.0815292	3.552552	3.050195	187.1184	142.8009	59.09002	54.16585	20	0	11	1
984	691011	34.22166	-118.2051	30752660	36361.09	91011	910	2012	20468	20	41	11	11	11701	238	.0999243	.0815292	3.552552	3.050195	97.7135	200.3127	53.74243	53.74243	20	0	11	1
984	691011	34.22166	-118.2051	30752660	36361.09	91011	910	2013	20590	38	40	11	11	11701	238	.0999243	.0815292	3.552552	3.050195	184.5556	194.2691	53.42399	53.42399	20	0	11	1
984	691011	34.22166	-118.2051	30752660	36361.09	91011	910	2014	20671	37	35	11	11	11701	238	.0999243	.0815292	3.552552	3.050195	178.9947	169.3193	53.21465	53.21465	20	0	11	1
984	691011	34.22166	-118.2051	30752660	36361.09	91011	910	2015	20721	33	27	11	11	11701	238	.0999243	.0815292	3.552552	3.050195	159.2587	130.3026	53.08624	53.08624	20	0	11	1
984	691011	34.22166	-118.2051	30752660	36361.09	91011	910	2016	20679	40	30	11	11	11701	238	.0999243	.0815292	3.552552	3.050195	193.433	145.0747	53.19406	53.19406	20	0	11	1
984	691011	34.22166	-118.2051	30752660	36361.09	91011	910	2017	20679	41	25	11	11	11701	238	.0999243	.0815292	3.552552	3.050195	198.2688	120.8956	53.19406	53.19406	20	0	11	1
984	691011	34.22166	-118.2051	30752660	36361.09	91011	910	2018	20679	33	39	11	11	11701	238	.0999243	.0815292	3.552552	3.050195	159.5822	188.5971	53.19406	53.19406	20	0	11	1
443	691016	34.15224	-118.0007	22207468	32114.46	91016	910	2010	40598	74	60	12	12	9144	204	.0678209	.0622224	3.608411	3.134955	182.275	147.7905	29.55811	29.55811	63	0	11	1
443	691016	34.15224	-118.0007	22207468	32114.46	91016	910	2011	41385	79	65	17	14	9144	204	.0678209	.0622224	3.608411	3.134955	190.8904	157.0617	33.82868	41.07769	63	0	11	1
443	691016	34.15224	-118.0007	22207468	32114.46	91016	910	2012	41610	71	64	14	16	9144	204	.0678209	.0622224	3.608411	3.134955	170.6321	153.8092	38.45229	33.64576	63	0	11	1
443	691016	34.15224	-118.0007	22207468	32114.46	91016	910	2013	41985	63	69	15	12	9144	204	.0678209	.0622224	3.608411	3.134955	150.0536	164.3444	28.58164	35.72705	63	0	11	1
443	691016	34.15224	-118.0007	22207468	32114.46	91016	910	2014	42235	64	79	19	11	9144	204	.0678209	.0622224	3.608411	3.134955	151.5331	187.0487	26.04475	44.98639	63	0	11	1
443	691016	34.15224	-118.0007	22207468	32114.46	91016	910	2015	42090	83	63	23	14	9144	204	.0678209	.0622224	3.608411	3.134955	197.1965	149.6793	33.26206	54.64481	63	0	11	1
443	691016	34.15224	-118.0007	22207468	32114.46	91016	910	2016	41901	83	71	18	17	9144	204	.0678209	.0622224	3.608411	3.134955	198.086	169.447	40.57182	42.9584	63	0	11	1
443	691016	34.15224	-118.0007	22207468	32114.46	91016	910	2017	41901	81	58	25	15	9144	204	.0678209	.0622224	3.608411	3.134955	193.3128	138.4215	35.79867	59.66445	63	0	11	1
443	691016	34.15224	-118.0007	22207468	32114.46	91016	910	2018	41901	83	82	15	27	9144	204	.0678209	.0622224	3.608411	3.134955	198.086	195.6994	64.4376	35.79867	63	0	11	1
1612	691020	34.21134	-118.2307	1948565	7999.742	91020	910	2010	8415	26	11	11	11	494	53	.0756118	.0692029	3.1873	2.964948	308.9721	130.7189	130.7189	130.7189	15	0	0	1
1612	691020	34.21134	-118.2307	1948565	7999.742	91020	910	2011	8682	20	17	11	11	494	53	.0756118	.0692029	3.1873	2.964948	230.3617	195.8074	126.6989	126.6989	15	0	0	1
1612	691020	34.21134	-118.2307	1948565	7999.742	91020	910	2012	8462	17	16	11	0	494	53	.0756118	.0692029	3.1873	2.964948	200.8981	189.0806	0	129.9929	15	0	0	1
1612	691020	34.21134	-118.2307	1948565	7999.742	91020	910	2013	8585	22	13	11	11	494	53	.0756118	.0692029	3.1873	2.964948	256.2609	151.4269	128.1305	128.1305	15	0	0	1
1612	691020	34.21134	-118.2307	1948565	7999.742	91020	910	2014	9249	15	17	11	11	494	53	.0756118	.0692029	3.1873	2.964948	162.1797	183.8036	118.9318	118.9318	15	0	0	1
1612	691020	34.21134	-118.2307	1948565	7999.742	91020	910	2015	8438	20	12	11	11	494	53	.0756118	.0692029	3.1873	2.964948	237.023	142.2138	130.3626	130.3626	15	0	0	1
1612	691020	34.21134	-118.2307	1948565	7999.742	91020	910	2016	8448	20	12	11	11	494	53	.0756118	.0692029	3.1873	2.964948	236.7424	142.0455	130.2083	130.2083	15	0	0	1
1612	691020	34.21134	-118.2307	1948565	7999.742	91020	910	2017	8448	24	14	11	11	494	53	.0756118	.0692029	3.1873	2.964948	284.0909	165.7197	130.2083	130.2083	15	0	0	1
1612	691020	34.21134	-118.2307	1948565	7999.742	91020	910	2018	8448	17	17	11	11	494	53	.0756118	.0692029	3.1873	2.964948	201.2311	201.2311	130.2083	130.2083	15	0	0	1
1631	691024	34.16872	-118.0503	7658512	12226.05	91024	910	2010	10917	31	23	11	11	3545	142	.0611549	.0515833	3.619794	3.213888	283.9608	210.6806	100.7603	100.7603	17	0	11	1
1631	691024	34.16872	-118.0503	7658512	12226.05	91024	910	2011	10881	32	20	11	11	3545	142	.0611549	.0515833	3.619794	3.213888	294.0906	183.8066	101.0937	101.0937	17	0	11	1
1631	691024	34.16872	-118.0503	7658512	12226.05	91024	910	2012	10939	28	27	11	11	3545	142	.0611549	.0515833	3.619794	3.213888	255.9649	246.8233	100.5576	100.5576	17	0	11	1
1631	691024	34.16872	-118.0503	7658512	12226.05	91024	910	2013	10983	17	27	11	11	3545	142	.0611549	.0515833	3.619794	3.213888	154.7847	245.8345	100.1548	100.1548	17	0	11	1
1631	691024	34.16872	-118.0503	7658512	12226.05	91024	910	2014	11060	22	25	11	11	3545	142	.0611549	.0515833	3.619794	3.213888	198.915	226.0398	99.4575	99.4575	17	0	11	1
1631	691024	34.16872	-118.0503	7658512	12226.05	91024	910	2015	11084	21	33	11	11	3545	142	.0611549	.0515833	3.619794	3.213888	189.4623	297.7264	99.24215	99.24215	17	0	11	1
1631	691024	34.16872	-118.0503	7658512	12226.05	91024	910	2016	11067	25	24	11	11	3545	142	.0611549	.0515833	3.619794	3.213888	225.8968	216.8609	99.3946	99.3946	17	0	11	1
1631	691024	34.16872	-118.0503	7658512	12226.05	91024	910	2017	11067	35	29	11	11	3545	142	.0611549	.0515833	3.619794	3.213888	316.2555	262.0403	99.3946	99.3946	17	0	11	1
1631	691024	34.16872	-118.0503	7658512	12226.05	91024	910	2018	11067	33	21	11	11	3545	142	.0611549	.0515833	3.619794	3.213888	298.1838	189.7533	99.3946	99.3946	17	0	11	1
80	691030	34.11024	-118.1573	8864981	13232.33	91030	910	2010	25616	36	37	11	11	10549	200	.0596542	.047512	3.656637	3.172823	140.5372	144.441	42.94191	42.94191	28	0	11	1
80	691030	34.11024	-118.1573	8864981	13232.33	91030	910	2011	25465	33	32	11	11	10549	200	.0596542	.047512	3.656637	3.172823	129.5896	125.6627	43.19654	43.19654	28	0	11	1
80	691030	34.11024	-118.1573	8864981	13232.33	91030	910	2012	25603	33	39	11	13	10549	200	.0596542	.047512	3.656637	3.172823	128.8911	152.3259	50.7753	42.96371	28	0	11	1
80	691030	34.11024	-118.1573	8864981	13232.33	91030	910	2013	25747	39	29	11	11	10549	200	.0596542	.047512	3.656637	3.172823	151.474	112.6345	42.72342	42.72342	28	0	11	1
80	691030	34.11024	-118.1573	8864981	13232.33	91030	910	2014	25914	34	35	11	11	10549	200	.0596542	.047512	3.656637	3.172823	131.2032	135.0621	42.4481	42.4481	28	0	11	1
80	691030	34.11024	-118.1573	8864981	13232.33	91030	910	2015	25967	28	28	11	11	10549	200	.0596542	.047512	3.656637	3.172823	107.8292	107.8292	42.36146	42.36146	28	0	11	1
80	691030	34.11024	-118.1573	8864981	13232.33	91030	910	2016	25905	42	40	11	11	10549	200	.0596542	.047512	3.656637	3.172823	162.1309	154.4103	42.46284	42.46284	28	0	11	1
80	691030	34.11024	-118.1573	8864981	13232.33	91030	910	2017	25905	31	26	11	11	10549	200	.0596542	.047512	3.656637	3.172823	119.668	100.3667	42.46284	42.46284	28	0	11	1
80	691030	34.11024	-118.1573	8864981	13232.33	91030	910	2018	25905	34	36	11	11	10549	200	.0596542	.047512	3.656637	3.172823	131.2488	138.9693	42.46284	42.46284	28	0	11	1
983	691101	34.14667	-118.1395	3430896.8	9997.599	91101	911	2010	20460	51	25	11	11	538	50	.0699168	.0473821	3.403394	2.875283	249.2669	122.1896	53.76344	53.76344	32	0	11	1
983	691101	34.14667	-118.1395	3430896.8	9997.599	91101	911	2011	21121	41	30	11	11	538	50	.0699168	.0473821	3.403394	2.875283	194.1196	142.0387	52.08087	52.08087	32	0	11	1
983	691101	34.14667	-118.1395	3430896.8	9997.599	91101	911	2012	21545	34	28	11	11	538	50	.0699168	.0473821	3.403394	2.875283	157.8092	129.9605	51.05593	51.05593	32	0	11	1
983	691101	34.14667	-118.1395	3430896.8	9997.599	91101	911	2013	21378	34	20	11	11	538	50	.0699168	.0473821	3.403394	2.875283	159.042	93.55412	51.45477	51.45477	32	0	11	1
983	691101	34.14667	-118.1395	3430896.8	9997.599	91101	911	2014	21098	38	26	11	11	538	50	.0699168	.0473821	3.403394	2.875283	180.1119	123.2344	52.13764	52.13764	32	0	11	1
983	691101	34.14667	-118.1395	3430896.8	9997.599	91101	911	2015	20936	47	27	11	15	538	50	.0699168	.0473821	3.403394	2.875283	224.4937	128.9645	71.64693	52.54108	32	0	11	1
983	691101	34.14667	-118.1395	3430896.8	9997.599	91101	911	2016	20761	35	29	11	11	538	50	.0699168	.0473821	3.403394	2.875283	168.5853	139.685	52.98396	52.98396	32	0	11	1
983	691101	34.14667	-118.1395	3430896.8	9997.599	91101	911	2017	20761	32	29	11	11	538	50	.0699168	.0473821	3.403394	2.875283	154.1352	139.685	52.98396	52.98396	32	0	11	1
983	691101	34.14667	-118.1395	3430896.8	9997.599	91101	911	2018	20761	54	26	12	11	538	50	.0699168	.0473821	3.403394	2.875283	260.1031	125.2348	52.98396	57.80068	32	0	11	1
1610	691103	34.16888	-118.166	14054864	28113.1	91103	911	2010	27480	66	47	18	11	1080	58	.1605161	.1089575	2.728603	2.40466	240.1747	171.0335	40.02911	65.50218	52	0	11	1
1610	691103	34.16888	-118.166	14054864	28113.1	91103	911	2011	27330	56	40	19	11	1080	58	.1605161	.1089575	2.728603	2.40466	204.903	146.3593	40.24881	69.52068	52	0	11	1
1610	691103	34.16888	-118.166	14054864	28113.1	91103	911	2012	27127	81	56	17	13	1080	58	.1605161	.1089575	2.728603	2.40466	298.5955	206.4364	47.92273	62.66819	52	0	11	1
1610	691103	34.16888	-118.166	14054864	28113.1	91103	911	2013	26984	80	63	16	11	1080	58	.1605161	.1089575	2.728603	2.40466	296.472	233.4717	40.7649	59.2944	52	0	11	1
1610	691103	34.16888	-118.166	14054864	28113.1	91103	911	2014	27684	65	36	13	13	1080	58	.1605161	.1089575	2.728603	2.40466	234.7927	130.039	46.95853	46.95853	52	0	11	1
1610	691103	34.16888	-118.166	14054864	28113.1	91103	911	2015	27819	52	54	11	11	1080	58	.1605161	.1089575	2.728603	2.40466	186.9226	194.1119	39.54132	39.54132	52	0	11	1
1610	691103	34.16888	-118.166	14054864	28113.1	91103	911	2016	28124	68	48	13	18	1080	58	.1605161	.1089575	2.728603	2.40466	241.7864	170.6727	64.00227	46.22387	52	0	11	1
1610	691103	34.16888	-118.166	14054864	28113.1	91103	911	2017	28124	58	46	12	12	1080	58	.1605161	.1089575	2.728603	2.40466	206.2296	163.5614	42.66818	42.66818	52	0	11	1
1610	691103	34.16888	-118.166	14054864	28113.1	91103	911	2018	28124	75	44	14	17	1080	58	.1605161	.1089575	2.728603	2.40466	266.6761	156.45	60.44659	49.77955	52	0	11	1
803	691104	34.16779	-118.1234	9861061	14496.13	91104	911	2010	36751	48	49	11	11	2114	88	.1617187	.1081142	2.786198	2.379627	130.6087	133.3297	29.93116	29.93116	48	0	11	1
803	691104	34.16779	-118.1234	9861061	14496.13	91104	911	2011	37335	78	70	15	11	2114	88	.1617187	.1081142	2.786198	2.379627	208.9193	187.4916	29.46297	40.17678	48	0	11	1
803	691104	34.16779	-118.1234	9861061	14496.13	91104	911	2012	36961	72	65	13	17	2114	88	.1617187	.1081142	2.786198	2.379627	194.7999	175.861	45.99443	35.17221	48	0	11	1
803	691104	34.16779	-118.1234	9861061	14496.13	91104	911	2013	37590	58	48	18	19	2114	88	.1617187	.1081142	2.786198	2.379627	154.2964	127.6935	50.54536	47.88507	48	0	11	1
803	691104	34.16779	-118.1234	9861061	14496.13	91104	911	2014	38421	80	56	14	15	2114	88	.1617187	.1081142	2.786198	2.379627	208.2195	145.7536	39.04115	36.43841	48	0	11	1
803	691104	34.16779	-118.1234	9861061	14496.13	91104	911	2015	38976	83	63	18	16	2114	88	.1617187	.1081142	2.786198	2.379627	212.9516	161.6379	41.0509	46.18227	48	0	11	1
803	691104	34.16779	-118.1234	9861061	14496.13	91104	911	2016	38725	76	64	15	19	2114	88	.1617187	.1081142	2.786198	2.379627	196.2556	165.2679	49.06391	38.73467	48	0	11	1
803	691104	34.16779	-118.1234	9861061	14496.13	91104	911	2017	38725	64	60	11	11	2114	88	.1617187	.1081142	2.786198	2.379627	165.2679	154.9387	28.40542	28.40542	48	0	11	1
803	691104	34.16779	-118.1234	9861061	14496.13	91104	911	2018	38725	72	59	15	11	2114	88	.1617187	.1081142	2.786198	2.379627	185.9264	152.3564	28.40542	38.73467	48	0	11	1
804	691105	34.13824	-118.1668	9620110	20622.46	91105	911	2010	11254	41	21	11	11	734	31	.3685639	.2048237	2.076715	1.564908	364.3149	186.6003	97.74303	97.74303	33	0	11	1
804	691105	34.13824	-118.1668	9620110	20622.46	91105	911	2011	10548	33	28	11	11	734	31	.3685639	.2048237	2.076715	1.564908	312.8555	265.4532	104.2852	104.2852	33	0	11	1
804	691105	34.13824	-118.1668	9620110	20622.46	91105	911	2012	10891	36	24	11	11	734	31	.3685639	.2048237	2.076715	1.564908	330.5482	220.3654	101.0008	101.0008	33	0	11	1
804	691105	34.13824	-118.1668	9620110	20622.46	91105	911	2013	11401	38	31	11	12	734	31	.3685639	.2048237	2.076715	1.564908	333.3041	271.906	105.2539	96.48277	33	0	11	1
804	691105	34.13824	-118.1668	9620110	20622.46	91105	911	2014	11373	39	34	11	11	734	31	.3685639	.2048237	2.076715	1.564908	342.9174	298.9537	96.7203	96.7203	33	0	11	1
804	691105	34.13824	-118.1668	9620110	20622.46	91105	911	2015	11413	46	24	11	11	734	31	.3685639	.2048237	2.076715	1.564908	403.0492	210.2865	96.38132	96.38132	33	0	11	1
804	691105	34.13824	-118.1668	9620110	20622.46	91105	911	2016	11728	36	35	11	11	734	31	.3685639	.2048237	2.076715	1.564908	306.9577	298.4311	93.79263	93.79263	33	0	11	1
804	691105	34.13824	-118.1668	9620110	20622.46	91105	911	2017	11728	46	33	11	11	734	31	.3685639	.2048237	2.076715	1.564908	392.2237	281.3779	93.79263	93.79263	33	0	11	1
804	691105	34.13824	-118.1668	9620110	20622.46	91105	911	2018	11728	43	30	11	11	734	31	.3685639	.2048237	2.076715	1.564908	366.6439	255.7981	93.79263	93.79263	33	0	11	1
1609	691106	34.13859	-118.1283	7646194.5	16585.41	91106	911	2010	24229	36	42	11	11	1087	47	.191778	.1408338	2.439312	2.092599	148.5823	173.346	45.40014	45.40014	23	0	11	1
1609	691106	34.13859	-118.1283	7646194.5	16585.41	91106	911	2011	25096	31	28	11	11	1087	47	.191778	.1408338	2.439312	2.092599	123.5257	111.5716	43.83169	43.83169	23	0	11	1
1609	691106	34.13859	-118.1283	7646194.5	16585.41	91106	911	2012	24494	23	24	11	11	1087	47	.191778	.1408338	2.439312	2.092599	93.90055	97.98318	44.90896	44.90896	23	0	11	1
1609	691106	34.13859	-118.1283	7646194.5	16585.41	91106	911	2013	24355	40	29	11	11	1087	47	.191778	.1408338	2.439312	2.092599	164.2373	119.0721	45.16526	45.16526	23	0	11	1
1609	691106	34.13859	-118.1283	7646194.5	16585.41	91106	911	2014	24861	37	27	11	11	1087	47	.191778	.1408338	2.439312	2.092599	148.8275	108.6038	44.24601	44.24601	23	0	11	1
1609	691106	34.13859	-118.1283	7646194.5	16585.41	91106	911	2015	25243	27	31	11	11	1087	47	.191778	.1408338	2.439312	2.092599	106.9603	122.8063	43.57644	43.57644	23	0	11	1
1609	691106	34.13859	-118.1283	7646194.5	16585.41	91106	911	2016	24875	30	42	11	11	1087	47	.191778	.1408338	2.439312	2.092599	120.603	168.8442	44.2211	44.2211	23	0	11	1
1609	691106	34.13859	-118.1283	7646194.5	16585.41	91106	911	2017	24875	29	32	11	11	1087	47	.191778	.1408338	2.439312	2.092599	116.5829	128.6432	44.2211	44.2211	23	0	11	1
1609	691106	34.13859	-118.1283	7646194.5	16585.41	91106	911	2018	24875	38	25	11	12	1087	47	.191778	.1408338	2.439312	2.092599	152.7638	100.5025	48.24121	44.2211	23	0	11	1
1611	691107	34.1583	-118.0872	21488012	26309.76	91107	911	2010	32940	83	58	15	13	1602	61	.1682362	.0895899	2.998373	2.494679	251.9733	176.0777	39.46569	45.53734	59	0	11	1
1611	691107	34.1583	-118.0872	21488012	26309.76	91107	911	2011	31329	75	61	23	11	1602	61	.1682362	.0895899	2.998373	2.494679	239.3948	194.7078	35.11124	73.41441	59	0	11	1
1611	691107	34.1583	-118.0872	21488012	26309.76	91107	911	2012	31737	82	43	12	16	1602	61	.1682362	.0895899	2.998373	2.494679	258.3735	135.4885	50.41434	37.81076	59	0	11	1
1611	691107	34.1583	-118.0872	21488012	26309.76	91107	911	2013	32415	76	61	13	17	1602	61	.1682362	.0895899	2.998373	2.494679	234.4594	188.1845	52.44485	40.10489	59	0	11	1
1611	691107	34.1583	-118.0872	21488012	26309.76	91107	911	2014	31828	70	52	11	11	1602	61	.1682362	.0895899	2.998373	2.494679	219.9321	163.3782	34.56076	34.56076	59	0	11	1
1611	691107	34.1583	-118.0872	21488012	26309.76	91107	911	2015	31722	70	65	11	18	1602	61	.1682362	.0895899	2.998373	2.494679	220.667	204.9051	56.74295	34.67625	59	0	11	1
1611	691107	34.1583	-118.0872	21488012	26309.76	91107	911	2016	32027	72	60	20	11	1602	61	.1682362	.0895899	2.998373	2.494679	224.8103	187.3419	34.34602	62.44731	59	0	11	1
1611	691107	34.1583	-118.0872	21488012	26309.76	91107	911	2017	32027	59	75	12	15	1602	61	.1682362	.0895899	2.998373	2.494679	184.2196	234.1774	46.83548	37.46839	59	0	11	1
1611	691107	34.1583	-118.0872	21488012	26309.76	91107	911	2018	32027	77	46	11	22	1602	61	.1682362	.0895899	2.998373	2.494679	240.4221	143.6288	68.69204	34.34602	59	0	11	1
81	691108	34.12233	-118.1134	9892253	17167.95	91108	911	2010	13361	17	32	11	11	170	26	.1806228	.1083737	2.600772	2.253684	127.236	239.503	82.32917	82.32917	16	0	11	1
81	691108	34.12233	-118.1134	9892253	17167.95	91108	911	2011	13281	27	21	0	11	170	26	.1806228	.1083737	2.600772	2.253684	203.2979	158.1206	82.82509	0	16	0	11	1
81	691108	34.12233	-118.1134	9892253	17167.95	91108	911	2012	13297	26	24	11	11	170	26	.1806228	.1083737	2.600772	2.253684	195.5328	180.4918	82.72543	82.72543	16	0	11	1
81	691108	34.12233	-118.1134	9892253	17167.95	91108	911	2013	13540	32	25	11	11	170	26	.1806228	.1083737	2.600772	2.253684	236.3368	184.6381	81.24077	81.24077	16	0	11	1
81	691108	34.12233	-118.1134	9892253	17167.95	91108	911	2014	13613	17	26	11	11	170	26	.1806228	.1083737	2.600772	2.253684	124.8806	190.9939	80.80511	80.80511	16	0	11	1
81	691108	34.12233	-118.1134	9892253	17167.95	91108	911	2015	13654	24	23	11	11	170	26	.1806228	.1083737	2.600772	2.253684	175.7727	168.4488	80.56247	80.56247	16	0	11	1
81	691108	34.12233	-118.1134	9892253	17167.95	91108	911	2016	13675	27	14	11	11	170	26	.1806228	.1083737	2.600772	2.253684	197.4406	102.3766	80.43876	80.43876	16	0	11	1
81	691108	34.12233	-118.1134	9892253	17167.95	91108	911	2017	13675	21	25	11	11	170	26	.1806228	.1083737	2.600772	2.253684	153.5649	182.8154	80.43876	80.43876	16	0	11	1
81	691108	34.12233	-118.1134	9892253	17167.95	91108	911	2018	13675	16	20	11	11	170	26	.1806228	.1083737	2.600772	2.253684	117.0018	146.2523	80.43876	80.43876	16	0	11	1
785	691201	34.17029	-118.2891	6143637	13278.35	91201	912	2010	22781	35	53	11	12	8204	176	.0553905	.0465923	3.742987	3.357802	153.6368	232.65	52.67548	48.28585	35	0	11	1
785	691201	34.17029	-118.2891	6143637	13278.35	91201	912	2011	23419	39	43	11	11	8204	176	.0553905	.0465923	3.742987	3.357802	166.5314	183.6116	46.97041	46.97041	35	0	11	1
785	691201	34.17029	-118.2891	6143637	13278.35	91201	912	2012	23671	48	45	11	11	8204	176	.0553905	.0465923	3.742987	3.357802	202.7798	190.106	46.47036	46.47036	35	0	11	1
785	691201	34.17029	-118.2891	6143637	13278.35	91201	912	2013	23272	37	44	11	11	8204	176	.0553905	.0465923	3.742987	3.357802	158.9893	189.0684	47.2671	47.2671	35	0	11	1
785	691201	34.17029	-118.2891	6143637	13278.35	91201	912	2014	22985	41	51	11	11	8204	176	.0553905	.0465923	3.742987	3.357802	178.3772	221.8838	47.8573	47.8573	35	0	11	1
785	691201	34.17029	-118.2891	6143637	13278.35	91201	912	2015	23092	41	54	11	12	8204	176	.0553905	.0465923	3.742987	3.357802	177.5507	233.8472	51.96605	47.63554	35	0	11	1
785	691201	34.17029	-118.2891	6143637	13278.35	91201	912	2016	23510	40	45	14	12	8204	176	.0553905	.0465923	3.742987	3.357802	170.1404	191.4079	51.04211	59.54913	35	0	11	1
785	691201	34.17029	-118.2891	6143637	13278.35	91201	912	2017	23510	56	49	11	12	8204	176	.0553905	.0465923	3.742987	3.357802	238.1965	208.422	51.04211	46.7886	35	0	11	1
785	691201	34.17029	-118.2891	6143637	13278.35	91201	912	2018	23510	50	41	11	11	8204	176	.0553905	.0465923	3.742987	3.357802	212.6755	174.3939	46.7886	46.7886	35	0	11	1
806	691202	34.16787	-118.2684	5329896.5	11777.42	91202	912	2010	22830	50	41	11	14	6247	148	.0707063	.0616693	3.460611	3.150702	219.0101	179.5883	61.32282	48.18222	36	0	11	1
806	691202	34.16787	-118.2684	5329896.5	11777.42	91202	912	2011	22414	57	47	11	11	6247	148	.0707063	.0616693	3.460611	3.150702	254.3053	209.6904	49.07647	49.07647	36	0	11	1
806	691202	34.16787	-118.2684	5329896.5	11777.42	91202	912	2012	22533	36	35	11	11	6247	148	.0707063	.0616693	3.460611	3.150702	159.7657	155.3277	48.81729	48.81729	36	0	11	1
806	691202	34.16787	-118.2684	5329896.5	11777.42	91202	912	2013	22610	52	33	11	11	6247	148	.0707063	.0616693	3.460611	3.150702	229.9867	145.9531	48.65104	48.65104	36	0	11	1
806	691202	34.16787	-118.2684	5329896.5	11777.42	91202	912	2014	23007	49	47	11	11	6247	148	.0707063	.0616693	3.460611	3.150702	212.9787	204.2857	47.81153	47.81153	36	0	11	1
806	691202	34.16787	-118.2684	5329896.5	11777.42	91202	912	2015	23148	43	45	11	11	6247	148	.0707063	.0616693	3.460611	3.150702	185.7612	194.4012	47.52031	47.52031	36	0	11	1
806	691202	34.16787	-118.2684	5329896.5	11777.42	91202	912	2016	23219	65	41	11	14	6247	148	.0707063	.0616693	3.460611	3.150702	279.9431	176.5795	60.29545	47.375	36	0	11	1
806	691202	34.16787	-118.2684	5329896.5	11777.42	91202	912	2017	23219	59	32	11	11	6247	148	.0707063	.0616693	3.460611	3.150702	254.1022	137.8182	47.375	47.375	36	0	11	1
806	691202	34.16787	-118.2684	5329896.5	11777.42	91202	912	2018	23219	39	36	14	15	6247	148	.0707063	.0616693	3.460611	3.150702	167.9659	155.0454	64.60226	60.29545	36	0	11	1
618	691203	34.15292	-118.2641	2127361.3	6958.68	91203	912	2010	13220	28	15	11	11	2634	103	.0591895	.0509675	3.525014	3.254182	211.8003	113.4644	83.20726	83.20726	20	0	11	1
618	691203	34.15292	-118.2641	2127361.3	6958.68	91203	912	2011	13016	31	15	11	11	2634	103	.0591895	.0509675	3.525014	3.254182	238.1684	115.2428	84.51137	84.51137	20	0	11	1
618	691203	34.15292	-118.2641	2127361.3	6958.68	91203	912	2012	13360	20	26	11	11	2634	103	.0591895	.0509675	3.525014	3.254182	149.7006	194.6108	82.33533	82.33533	20	0	11	1
618	691203	34.15292	-118.2641	2127361.3	6958.68	91203	912	2013	13213	29	28	11	11	2634	103	.0591895	.0509675	3.525014	3.254182	219.4808	211.9125	83.25134	83.25134	20	0	11	1
618	691203	34.15292	-118.2641	2127361.3	6958.68	91203	912	2014	13740	21	26	11	11	2634	103	.0591895	.0509675	3.525014	3.254182	152.8384	189.2285	80.05823	80.05823	20	0	11	1
618	691203	34.15292	-118.2641	2127361.3	6958.68	91203	912	2015	13680	24	37	11	11	2634	103	.0591895	.0509675	3.525014	3.254182	175.4386	270.4678	80.40936	80.40936	20	0	11	1
618	691203	34.15292	-118.2641	2127361.3	6958.68	91203	912	2016	14051	25	31	11	11	2634	103	.0591895	.0509675	3.525014	3.254182	177.9233	220.6249	78.28624	78.28624	20	0	11	1
618	691203	34.15292	-118.2641	2127361.3	6958.68	91203	912	2017	14051	28	20	11	11	2634	103	.0591895	.0509675	3.525014	3.254182	199.2741	142.3386	78.28624	78.28624	20	0	11	1
618	691203	34.15292	-118.2641	2127361.3	6958.68	91203	912	2018	14051	28	29	12	11	2634	103	.0591895	.0509675	3.525014	3.254182	199.2741	206.391	78.28624	85.40318	20	0	11	1
1185	691204	34.13619	-118.2609	2911125	10701.28	91204	912	2010	16032	39	26	11	11	4046	119	.0505411	.0399209	3.654402	3.255991	243.2635	162.1756	68.61278	68.61278	30	0	11	1
1185	691204	34.13619	-118.2609	2911125	10701.28	91204	912	2011	15830	37	33	11	11	4046	119	.0505411	.0399209	3.654402	3.255991	233.7334	208.4649	69.48831	69.48831	30	0	11	1
1185	691204	34.13619	-118.2609	2911125	10701.28	91204	912	2012	16241	38	32	11	11	4046	119	.0505411	.0399209	3.654402	3.255991	233.9757	197.0322	67.72982	67.72982	30	0	11	1
1185	691204	34.13619	-118.2609	2911125	10701.28	91204	912	2013	15924	36	27	11	11	4046	119	.0505411	.0399209	3.654402	3.255991	226.0739	169.5554	69.07812	69.07812	30	0	11	1
1185	691204	34.13619	-118.2609	2911125	10701.28	91204	912	2014	16292	30	35	11	11	4046	119	.0505411	.0399209	3.654402	3.255991	184.1395	214.8294	67.5178	67.5178	30	0	11	1
1185	691204	34.13619	-118.2609	2911125	10701.28	91204	912	2015	17053	39	35	15	11	4046	119	.0505411	.0399209	3.654402	3.255991	228.6988	205.2425	64.50478	87.96106	30	0	11	1
1185	691204	34.13619	-118.2609	2911125	10701.28	91204	912	2016	17681	30	36	11	11	4046	119	.0505411	.0399209	3.654402	3.255991	169.6737	203.6084	62.21368	62.21368	30	0	11	1
1185	691204	34.13619	-118.2609	2911125	10701.28	91204	912	2017	17681	46	38	11	15	4046	119	.0505411	.0399209	3.654402	3.255991	260.1663	214.92	84.83683	62.21368	30	0	11	1
1185	691204	34.13619	-118.2609	2911125	10701.28	91204	912	2018	17681	43	22	11	11	4046	119	.0505411	.0399209	3.654402	3.255991	243.1989	124.4274	62.21368	62.21368	30	0	11	1
617	691205	34.13668	-118.2433	4898347	10273.92	91205	912	2010	37810	75	65	18	23	5458	162	.0501964	.042796	3.740942	3.307009	198.3602	171.9122	60.83047	47.60645	67	0	11	1
617	691205	34.13668	-118.2433	4898347	10273.92	91205	912	2011	38321	77	64	13	11	5458	162	.0501964	.042796	3.740942	3.307009	200.9342	167.0103	28.70489	33.92396	67	0	11	1
617	691205	34.13668	-118.2433	4898347	10273.92	91205	912	2012	38362	67	77	11	12	5458	162	.0501964	.042796	3.740942	3.307009	174.652	200.7195	31.28095	28.67421	67	0	11	1
617	691205	34.13668	-118.2433	4898347	10273.92	91205	912	2013	38504	76	56	11	14	5458	162	.0501964	.042796	3.740942	3.307009	197.3821	145.4394	36.35986	28.56846	67	0	11	1
617	691205	34.13668	-118.2433	4898347	10273.92	91205	912	2014	38138	84	71	15	14	5458	162	.0501964	.042796	3.740942	3.307009	220.2528	186.166	36.70879	39.33085	67	0	11	1
617	691205	34.13668	-118.2433	4898347	10273.92	91205	912	2015	38322	73	84	17	22	5458	162	.0501964	.042796	3.740942	3.307009	190.4911	219.1952	57.40828	44.36094	67	0	11	1
617	691205	34.13668	-118.2433	4898347	10273.92	91205	912	2016	37664	89	70	13	23	5458	162	.0501964	.042796	3.740942	3.307009	236.2999	185.8539	61.06627	34.51572	67	0	11	1
617	691205	34.13668	-118.2433	4898347	10273.92	91205	912	2017	37664	94	81	27	19	5458	162	.0501964	.042796	3.740942	3.307009	249.5752	215.0595	50.44605	71.68649	67	0	11	1
617	691205	34.13668	-118.2433	4898347	10273.92	91205	912	2018	37664	86	64	19	18	5458	162	.0501964	.042796	3.740942	3.307009	228.3347	169.9235	47.79099	50.44605	67	0	11	1
1372	691206	34.16068	-118.2134	15275176	24411.19	91206	912	2010	33065	64	69	11	22	7313	188	.0524412	.0361189	3.886139	3.387308	193.5581	208.6799	66.53561	33.26781	64	0	11	1
1372	691206	34.16068	-118.2134	15275176	24411.19	91206	912	2011	32674	77	66	13	13	7313	188	.0524412	.0361189	3.886139	3.387308	235.6614	201.9955	39.78699	39.78699	64	0	11	1
1372	691206	34.16068	-118.2134	15275176	24411.19	91206	912	2012	32474	75	67	15	14	7313	188	.0524412	.0361189	3.886139	3.387308	230.954	206.3189	43.11141	46.1908	64	0	11	1
1372	691206	34.16068	-118.2134	15275176	24411.19	91206	912	2013	33014	84	54	13	13	7313	188	.0524412	.0361189	3.886139	3.387308	254.4375	163.567	39.37724	39.37724	64	0	11	1
1372	691206	34.16068	-118.2134	15275176	24411.19	91206	912	2014	33706	81	73	11	11	7313	188	.0524412	.0361189	3.886139	3.387308	240.3133	216.5786	32.63514	32.63514	64	0	11	1
1372	691206	34.16068	-118.2134	15275176	24411.19	91206	912	2015	34038	81	68	15	13	7313	188	.0524412	.0361189	3.886139	3.387308	237.9693	199.7767	38.19261	44.06839	64	0	11	1
1372	691206	34.16068	-118.2134	15275176	24411.19	91206	912	2016	34247	68	70	21	20	7313	188	.0524412	.0361189	3.886139	3.387308	198.5575	204.3975	58.39928	61.31924	64	0	11	1
1372	691206	34.16068	-118.2134	15275176	24411.19	91206	912	2017	34247	93	62	11	17	7313	188	.0524412	.0361189	3.886139	3.387308	271.5566	181.0378	49.63939	32.1196	64	0	11	1
1372	691206	34.16068	-118.2134	15275176	24411.19	91206	912	2018	34247	80	74	11	18	7313	188	.0524412	.0361189	3.886139	3.387308	233.5971	216.0773	52.55935	32.1196	64	0	11	1
986	691207	34.18363	-118.2587	11841351	22472.16	91207	912	2010	10506	27	17	11	11	4911	144	.0665347	.0515982	3.560143	3.179435	256.996	161.8123	104.7021	104.7021	19	0	11	1
986	691207	34.18363	-118.2587	11841351	22472.16	91207	912	2011	10566	22	15	11	11	4911	144	.0665347	.0515982	3.560143	3.179435	208.215	141.9648	104.1075	104.1075	19	0	11	1
986	691207	34.18363	-118.2587	11841351	22472.16	91207	912	2012	10613	30	18	11	11	4911	144	.0665347	.0515982	3.560143	3.179435	282.6722	169.6033	103.6465	103.6465	19	0	11	1
986	691207	34.18363	-118.2587	11841351	22472.16	91207	912	2013	10435	23	24	11	11	4911	144	.0665347	.0515982	3.560143	3.179435	220.4121	229.9952	105.4145	105.4145	19	0	11	1
986	691207	34.18363	-118.2587	11841351	22472.16	91207	912	2014	10334	27	17	11	11	4911	144	.0665347	.0515982	3.560143	3.179435	261.2735	164.5055	106.4447	106.4447	19	0	11	1
986	691207	34.18363	-118.2587	11841351	22472.16	91207	912	2015	10359	19	18	11	11	4911	144	.0665347	.0515982	3.560143	3.179435	183.4154	173.7619	106.1879	106.1879	19	0	11	1
986	691207	34.18363	-118.2587	11841351	22472.16	91207	912	2016	10071	25	27	11	11	4911	144	.0665347	.0515982	3.560143	3.179435	248.2375	268.0965	109.2245	109.2245	19	0	11	1
986	691207	34.18363	-118.2587	11841351	22472.16	91207	912	2017	10071	34	21	11	11	4911	144	.0665347	.0515982	3.560143	3.179435	337.603	208.5195	109.2245	109.2245	19	0	11	1
986	691207	34.18363	-118.2587	11841351	22472.16	91207	912	2018	10071	26	17	11	11	4911	144	.0665347	.0515982	3.560143	3.179435	258.167	168.8015	109.2245	109.2245	19	0	11	1
592	691208	34.19249	-118.2365	18014802	28079.75	91208	912	2010	16245	27	47	11	11	7257	187	.070167	.0475588	3.817458	3.322392	166.205	289.3198	67.71314	67.71314	22	0	11	1
592	691208	34.19249	-118.2365	18014802	28079.75	91208	912	2011	15672	32	41	11	11	7257	187	.070167	.0475588	3.817458	3.322392	204.1858	261.6131	70.18887	70.18887	22	0	11	1
592	691208	34.19249	-118.2365	18014802	28079.75	91208	912	2012	15655	33	24	11	11	7257	187	.070167	.0475588	3.817458	3.322392	210.7953	153.3056	70.26509	70.26509	22	0	11	1
592	691208	34.19249	-118.2365	18014802	28079.75	91208	912	2013	15962	28	31	11	11	7257	187	.070167	.0475588	3.817458	3.322392	175.4166	194.2113	68.91367	68.91367	22	0	11	1
592	691208	34.19249	-118.2365	18014802	28079.75	91208	912	2014	16548	41	27	11	11	7257	187	.070167	.0475588	3.817458	3.322392	247.7641	163.1617	66.47329	66.47329	22	0	11	1
592	691208	34.19249	-118.2365	18014802	28079.75	91208	912	2015	17164	29	29	11	11	7257	187	.070167	.0475588	3.817458	3.322392	168.9583	168.9583	64.08762	64.08762	22	0	11	1
592	691208	34.19249	-118.2365	18014802	28079.75	91208	912	2016	17180	27	24	11	11	7257	187	.070167	.0475588	3.817458	3.322392	157.1595	139.6973	64.02794	64.02794	22	0	11	1
592	691208	34.19249	-118.2365	18014802	28079.75	91208	912	2017	17180	22	23	11	11	7257	187	.070167	.0475588	3.817458	3.322392	128.0559	133.8766	64.02794	64.02794	22	0	11	1
592	691208	34.19249	-118.2365	18014802	28079.75	91208	912	2018	17180	41	34	11	11	7257	187	.070167	.0475588	3.817458	3.322392	238.6496	197.9045	64.02794	64.02794	22	0	11	1
805	691214	34.23672	-118.2493	19598820	32670.61	91214	912	2010	30356	49	39	11	11	4103	163	.0997606	.086399	3.4735	3.022302	161.4178	128.4754	36.23666	36.23666	30	0	11	1
805	691214	34.23672	-118.2493	19598820	32670.61	91214	912	2011	31642	46	41	11	11	4103	163	.0997606	.086399	3.4735	3.022302	145.3764	129.5746	34.76392	34.76392	30	0	11	1
805	691214	34.23672	-118.2493	19598820	32670.61	91214	912	2012	31479	41	47	11	21	4103	163	.0997606	.086399	3.4735	3.022302	130.2456	149.3059	66.71114	34.94393	30	0	11	1
805	691214	34.23672	-118.2493	19598820	32670.61	91214	912	2013	31653	49	54	14	11	4103	163	.0997606	.086399	3.4735	3.022302	154.8036	170.5999	34.75184	44.22961	30	0	11	1
805	691214	34.23672	-118.2493	19598820	32670.61	91214	912	2014	31078	55	51	11	11	4103	163	.0997606	.086399	3.4735	3.022302	176.9741	164.1032	35.39481	35.39481	30	0	11	1
805	691214	34.23672	-118.2493	19598820	32670.61	91214	912	2015	30965	46	47	19	11	4103	163	.0997606	.086399	3.4735	3.022302	148.5548	151.7843	35.52398	61.3596	30	0	11	1
805	691214	34.23672	-118.2493	19598820	32670.61	91214	912	2016	30935	30	54	12	13	4103	163	.0997606	.086399	3.4735	3.022302	96.97753	174.5596	42.0236	38.79101	30	0	11	1
805	691214	34.23672	-118.2493	19598820	32670.61	91214	912	2017	30935	58	49	11	17	4103	163	.0997606	.086399	3.4735	3.022302	187.4899	158.3966	54.95394	35.55843	30	0	11	1
805	691214	34.23672	-118.2493	19598820	32670.61	91214	912	2018	30935	46	51	11	11	4103	163	.0997606	.086399	3.4735	3.022302	148.6989	164.8618	35.55843	35.55843	30	0	11	1
600	691301	34.12273	-118.7573	88628536	55069.99	91301	913	2010	25488	39	29	11	11	6730	160	.0887802	.0446093	3.676179	3.045362	153.0132	113.779	43.15757	43.15757	31	0	11	1
600	691301	34.12273	-118.7573	88628536	55069.99	91301	913	2011	25343	37	28	11	11	6730	160	.0887802	.0446093	3.676179	3.045362	145.9969	110.4842	43.40449	43.40449	31	0	11	1
600	691301	34.12273	-118.7573	88628536	55069.99	91301	913	2012	25834	31	42	11	11	6730	160	.0887802	.0446093	3.676179	3.045362	119.9969	162.5764	42.57955	42.57955	31	0	11	1
600	691301	34.12273	-118.7573	88628536	55069.99	91301	913	2013	26218	33	30	11	11	6730	160	.0887802	.0446093	3.676179	3.045362	125.8677	114.4252	41.95591	41.95591	31	0	11	1
600	691301	34.12273	-118.7573	88628536	55069.99	91301	913	2014	26439	41	32	11	11	6730	160	.0887802	.0446093	3.676179	3.045362	155.0739	121.0333	41.60521	41.60521	31	0	11	1
600	691301	34.12273	-118.7573	88628536	55069.99	91301	913	2015	26293	37	36	11	11	6730	160	.0887802	.0446093	3.676179	3.045362	140.7219	136.9186	41.83623	41.83623	31	0	11	1
600	691301	34.12273	-118.7573	88628536	55069.99	91301	913	2016	26007	48	45	11	12	6730	160	.0887802	.0446093	3.676179	3.045362	184.5657	173.0303	46.14142	42.29631	31	0	11	1
600	691301	34.12273	-118.7573	88628536	55069.99	91301	913	2017	26007	47	33	11	11	6730	160	.0887802	.0446093	3.676179	3.045362	180.7206	126.8889	42.29631	42.29631	31	0	11	1
600	691301	34.12273	-118.7573	88628536	55069.99	91301	913	2018	26007	39	40	11	11	6730	160	.0887802	.0446093	3.676179	3.045362	149.9596	153.8047	42.29631	42.29631	31	0	11	1
612	691302	34.12426	-118.6701	69273368	58967	91302	913	2010	25709	24	38	11	11	7959	166	.1038431	.0850958	3.457151	2.880414	93.35252	147.8082	42.78657	42.78657	16	0	11	1
612	691302	34.12426	-118.6701	69273368	58967	91302	913	2011	25802	22	40	11	11	7959	166	.1038431	.0850958	3.457151	2.880414	85.26471	155.0267	42.63235	42.63235	16	0	11	1
612	691302	34.12426	-118.6701	69273368	58967	91302	913	2012	24910	16	35	11	11	7959	166	.1038431	.0850958	3.457151	2.880414	64.23123	140.5058	44.15897	44.15897	16	0	11	1
612	691302	34.12426	-118.6701	69273368	58967	91302	913	2013	25070	36	45	11	11	7959	166	.1038431	.0850958	3.457151	2.880414	143.5979	179.4974	43.87714	43.87714	16	0	11	1
612	691302	34.12426	-118.6701	69273368	58967	91302	913	2014	25165	23	29	11	11	7959	166	.1038431	.0850958	3.457151	2.880414	91.39678	115.2394	43.71151	43.71151	16	0	11	1
612	691302	34.12426	-118.6701	69273368	58967	91302	913	2015	25431	35	27	11	11	7959	166	.1038431	.0850958	3.457151	2.880414	137.6273	106.1696	43.2543	43.2543	16	0	11	1
612	691302	34.12426	-118.6701	69273368	58967	91302	913	2016	25906	32	37	11	11	7959	166	.1038431	.0850958	3.457151	2.880414	123.5235	142.8241	42.4612	42.4612	16	0	11	1
612	691302	34.12426	-118.6701	69273368	58967	91302	913	2017	25906	33	47	11	11	7959	166	.1038431	.0850958	3.457151	2.880414	127.3836	181.4252	42.4612	42.4612	16	0	11	1
612	691302	34.12426	-118.6701	69273368	58967	91302	913	2018	25906	49	47	11	11	7959	166	.1038431	.0850958	3.457151	2.880414	189.1454	181.4252	42.4612	42.4612	16	0	11	1
598	691303	34.19792	-118.6015	5644978.5	10508.17	91303	913	2010	26855	35	20	11	11	336	13	.1492878	.1492878	2.144458	2.144458	130.3295	74.47403	40.96072	40.96072	23	0	11	1
598	691303	34.19792	-118.6015	5644978.5	10508.17	91303	913	2011	26308	33	18	11	11	336	13	.1492878	.1492878	2.144458	2.144458	125.4371	68.42025	41.81238	41.81238	23	0	11	1
598	691303	34.19792	-118.6015	5644978.5	10508.17	91303	913	2012	26613	35	28	11	11	336	13	.1492878	.1492878	2.144458	2.144458	131.5147	105.2117	41.33318	41.33318	23	0	11	1
598	691303	34.19792	-118.6015	5644978.5	10508.17	91303	913	2013	26744	33	30	11	11	336	13	.1492878	.1492878	2.144458	2.144458	123.3922	112.1747	41.13072	41.13072	23	0	11	1
598	691303	34.19792	-118.6015	5644978.5	10508.17	91303	913	2014	27827	23	31	11	11	336	13	.1492878	.1492878	2.144458	2.144458	82.65354	111.4026	39.52995	39.52995	23	0	11	1
598	691303	34.19792	-118.6015	5644978.5	10508.17	91303	913	2015	29471	37	32	11	11	336	13	.1492878	.1492878	2.144458	2.144458	125.5471	108.5813	37.32483	37.32483	23	0	11	1
598	691303	34.19792	-118.6015	5644978.5	10508.17	91303	913	2016	29668	37	23	11	11	336	13	.1492878	.1492878	2.144458	2.144458	124.7135	77.5246	37.07698	37.07698	23	0	11	1
598	691303	34.19792	-118.6015	5644978.5	10508.17	91303	913	2017	29668	31	22	11	11	336	13	.1492878	.1492878	2.144458	2.144458	104.4897	74.15397	37.07698	37.07698	23	0	11	1
598	691303	34.19792	-118.6015	5644978.5	10508.17	91303	913	2018	29668	26	27	11	11	336	13	.1492878	.1492878	2.144458	2.144458	87.63651	91.00715	37.07698	37.07698	23	0	11	1
807	691304	34.22462	-118.6325	24409412	35335.51	91304	913	2010	50231	85	66	14	16	221	29	.0976843	.0763498	2.92406	2.4915	169.2182	131.393	31.85284	27.87123	83	0	11	1
807	691304	34.22462	-118.6325	24409412	35335.51	91304	913	2011	52249	89	70	17	15	221	29	.0976843	.0763498	2.92406	2.4915	170.3382	133.9739	28.70868	32.53651	83	0	11	1
807	691304	34.22462	-118.6325	24409412	35335.51	91304	913	2012	52907	102	72	14	17	221	29	.0976843	.0763498	2.92406	2.4915	192.7911	136.0878	32.13186	26.46153	83	0	11	1
807	691304	34.22462	-118.6325	24409412	35335.51	91304	913	2013	53194	83	68	19	20	221	29	.0976843	.0763498	2.92406	2.4915	156.0326	127.834	37.59822	35.71832	83	0	11	1
807	691304	34.22462	-118.6325	24409412	35335.51	91304	913	2014	53517	85	82	22	11	221	29	.0976843	.0763498	2.92406	2.4915	158.828	153.2223	20.55422	41.10843	83	0	11	1
807	691304	34.22462	-118.6325	24409412	35335.51	91304	913	2015	53853	92	67	19	18	221	29	.0976843	.0763498	2.92406	2.4915	170.8354	124.4128	33.42432	35.28123	83	0	11	1
807	691304	34.22462	-118.6325	24409412	35335.51	91304	913	2016	52846	90	61	20	19	221	29	.0976843	.0763498	2.92406	2.4915	170.3062	115.4297	35.95353	37.84582	83	0	11	1
807	691304	34.22462	-118.6325	24409412	35335.51	91304	913	2017	52846	110	94	11	16	221	29	.0976843	.0763498	2.92406	2.4915	208.152	177.8753	30.27665	20.8152	83	0	11	1
807	691304	34.22462	-118.6325	24409412	35335.51	91304	913	2018	52846	116	82	11	18	221	29	.0976843	.0763498	2.92406	2.4915	219.5057	155.1678	34.06123	20.8152	83	0	11	1
369	691306	34.20927	-118.5754	10781265	16717.63	91306	913	2010	45061	68	43	19	12	38	4	.4473684	.4473684	.9879179	.9879179	150.9066	95.4262	26.63057	42.16507	56	0	11	1
369	691306	34.20927	-118.5754	10781265	16717.63	91306	913	2011	47235	71	70	11	11	38	4	.4473684	.4473684	.9879179	.9879179	150.3123	148.1952	23.28782	23.28782	56	0	11	1
369	691306	34.20927	-118.5754	10781265	16717.63	91306	913	2012	47048	56	62	14	23	38	4	.4473684	.4473684	.9879179	.9879179	119.0274	131.7803	48.88625	29.75684	56	0	11	1
369	691306	34.20927	-118.5754	10781265	16717.63	91306	913	2013	47879	65	49	11	11	38	4	.4473684	.4473684	.9879179	.9879179	135.7589	102.3413	22.97458	22.97458	56	0	11	1
369	691306	34.20927	-118.5754	10781265	16717.63	91306	913	2014	48707	76	59	15	17	38	4	.4473684	.4473684	.9879179	.9879179	156.0351	121.1325	34.90258	30.79639	56	0	11	1
369	691306	34.20927	-118.5754	10781265	16717.63	91306	913	2015	49532	70	60	14	18	38	4	.4473684	.4473684	.9879179	.9879179	141.3228	121.1338	36.34015	28.26456	56	0	11	1
369	691306	34.20927	-118.5754	10781265	16717.63	91306	913	2016	49043	70	49	12	12	38	4	.4473684	.4473684	.9879179	.9879179	142.7319	99.91232	24.46832	24.46832	56	0	11	1
369	691306	34.20927	-118.5754	10781265	16717.63	91306	913	2017	49043	83	68	14	20	38	4	.4473684	.4473684	.9879179	.9879179	169.2392	138.6538	40.78054	28.54638	56	0	11	1
369	691306	34.20927	-118.5754	10781265	16717.63	91306	913	2018	49043	79	66	15	15	38	4	.4473684	.4473684	.9879179	.9879179	161.0831	134.5758	30.58541	30.58541	56	0	11	1
1586	691307	34.2016	-118.6622	20860390	29611.97	91307	913	2010	24474	64	45	11	11	385	19	.2512599	.2512599	1.819723	1.805226	261.502	183.8686	44.94566	44.94566	52	0	11	1
1586	691307	34.2016	-118.6622	20860390	29611.97	91307	913	2011	24506	59	52	11	14	385	19	.2512599	.2512599	1.819723	1.805226	240.7574	212.1929	57.12887	44.88697	52	0	11	1
1586	691307	34.2016	-118.6622	20860390	29611.97	91307	913	2012	24983	52	47	11	17	385	19	.2512599	.2512599	1.819723	1.805226	208.1415	188.1279	68.04627	44.02994	52	0	11	1
1586	691307	34.2016	-118.6622	20860390	29611.97	91307	913	2013	25496	58	53	13	11	385	19	.2512599	.2512599	1.819723	1.805226	227.4867	207.8757	43.14402	50.98839	52	0	11	1
1586	691307	34.2016	-118.6622	20860390	29611.97	91307	913	2014	25597	53	50	11	11	385	19	.2512599	.2512599	1.819723	1.805226	207.0555	195.3354	42.97379	42.97379	52	0	11	1
1586	691307	34.2016	-118.6622	20860390	29611.97	91307	913	2015	26219	52	45	11	11	385	19	.2512599	.2512599	1.819723	1.805226	198.3295	171.6313	41.95431	41.95431	52	0	11	1
1586	691307	34.2016	-118.6622	20860390	29611.97	91307	913	2016	26703	62	61	17	11	385	19	.2512599	.2512599	1.819723	1.805226	232.1837	228.4388	41.19387	63.66326	52	0	11	1
1586	691307	34.2016	-118.6622	20860390	29611.97	91307	913	2017	26703	66	60	11	15	385	19	.2512599	.2512599	1.819723	1.805226	247.1632	224.6938	56.17346	41.19387	52	0	11	1
1586	691307	34.2016	-118.6622	20860390	29611.97	91307	913	2018	26703	65	39	12	19	385	19	.2512599	.2512599	1.819723	1.805226	243.4183	146.051	71.15305	44.93877	52	0	11	1
383	691311	34.28937	-118.6074	85493416	64637.83	91311	913	2010	36557	80	80	17	11	676	53	.0744809	.0622396	3.221992	2.605074	218.8363	218.8363	30.09	46.50272	80	0	11	1
383	691311	34.28937	-118.6074	85493416	64637.83	91311	913	2011	37504	81	89	14	13	676	53	.0744809	.0622396	3.221992	2.605074	215.977	237.308	34.66297	37.32935	80	0	11	1
383	691311	34.28937	-118.6074	85493416	64637.83	91311	913	2012	37945	80	75	13	11	676	53	.0744809	.0622396	3.221992	2.605074	210.8315	197.6545	28.98933	34.26011	80	0	11	1
383	691311	34.28937	-118.6074	85493416	64637.83	91311	913	2013	38117	85	79	18	25	676	53	.0744809	.0622396	3.221992	2.605074	222.9976	207.2566	65.58753	47.22302	80	0	11	1
383	691311	34.28937	-118.6074	85493416	64637.83	91311	913	2014	37769	90	65	15	13	676	53	.0744809	.0622396	3.221992	2.605074	238.2907	172.0988	34.41976	39.71511	80	0	11	1
383	691311	34.28937	-118.6074	85493416	64637.83	91311	913	2015	38505	97	76	17	20	676	53	.0744809	.0622396	3.221992	2.605074	251.9153	197.377	51.94131	44.15011	80	0	11	1
383	691311	34.28937	-118.6074	85493416	64637.83	91311	913	2016	38479	85	72	23	19	676	53	.0744809	.0622396	3.221992	2.605074	220.8997	187.1151	49.37758	59.77286	80	0	11	1
383	691311	34.28937	-118.6074	85493416	64637.83	91311	913	2017	38479	97	78	21	15	676	53	.0744809	.0622396	3.221992	2.605074	252.0856	202.708	38.9823	54.57522	80	0	11	1
383	691311	34.28937	-118.6074	85493416	64637.83	91311	913	2018	38479	80	87	12	21	676	53	.0744809	.0622396	3.221992	2.605074	207.9056	226.0974	54.57522	31.18584	80	0	11	1
788	691316	34.16041	-118.5167	13661458	23146.25	91316	913	2010	26898	55	65	11	11	132	21	.1021579	.1014692	2.577211	2.205271	204.4762	241.6537	40.89523	40.89523	55	0	11	1
788	691316	34.16041	-118.5167	13661458	23146.25	91316	913	2011	26586	58	42	11	11	132	21	.1021579	.1014692	2.577211	2.205271	218.1599	157.9779	41.37516	41.37516	55	0	11	1
788	691316	34.16041	-118.5167	13661458	23146.25	91316	913	2012	26368	56	45	11	13	132	21	.1021579	.1014692	2.577211	2.205271	212.3786	170.6614	49.30219	41.71723	55	0	11	1
788	691316	34.16041	-118.5167	13661458	23146.25	91316	913	2013	27736	56	58	11	11	132	21	.1021579	.1014692	2.577211	2.205271	201.9037	209.1145	39.65965	39.65965	55	0	11	1
788	691316	34.16041	-118.5167	13661458	23146.25	91316	913	2014	28190	55	61	11	11	132	21	.1021579	.1014692	2.577211	2.205271	195.1046	216.3888	39.02093	39.02093	55	0	11	1
788	691316	34.16041	-118.5167	13661458	23146.25	91316	913	2015	28837	70	64	11	11	132	21	.1021579	.1014692	2.577211	2.205271	242.7437	221.9371	38.14544	38.14544	55	0	11	1
788	691316	34.16041	-118.5167	13661458	23146.25	91316	913	2016	29485	69	46	11	11	132	21	.1021579	.1014692	2.577211	2.205271	234.0173	156.0115	37.30711	37.30711	55	0	11	1
788	691316	34.16041	-118.5167	13661458	23146.25	91316	913	2017	29485	57	63	11	11	132	21	.1021579	.1014692	2.577211	2.205271	193.3186	213.668	37.30711	37.30711	55	0	11	1
788	691316	34.16041	-118.5167	13661458	23146.25	91316	913	2018	29485	56	70	11	15	132	21	.1021579	.1014692	2.577211	2.205271	189.9271	237.4089	50.87333	37.30711	55	0	11	1
1131	691320	34.17597	-118.9451	47261328	39849.15	91320	913	2010	44274	49	53	11	14	3294	97	.0735622	.0453617	3.585667	2.758037	110.6744	119.7091	31.62127	24.84528	49	0	11	1
1131	691320	34.17597	-118.9451	47261328	39849.15	91320	913	2011	45205	65	66	11	13	3294	97	.0735622	.0453617	3.585667	2.758037	143.7894	146.0015	28.75788	24.33359	49	0	11	1
1131	691320	34.17597	-118.9451	47261328	39849.15	91320	913	2012	45433	52	61	18	13	3294	97	.0735622	.0453617	3.585667	2.758037	114.4542	134.2636	28.61356	39.61878	49	0	11	1
1131	691320	34.17597	-118.9451	47261328	39849.15	91320	913	2013	45060	64	52	11	11	3294	97	.0735622	.0453617	3.585667	2.758037	142.0329	115.4017	24.4119	24.4119	49	0	11	1
1131	691320	34.17597	-118.9451	47261328	39849.15	91320	913	2014	44958	51	48	15	12	3294	97	.0735622	.0453617	3.585667	2.758037	113.4392	106.7663	26.69158	33.36448	49	0	11	1
1131	691320	34.17597	-118.9451	47261328	39849.15	91320	913	2015	44952	50	61	11	12	3294	97	.0735622	.0453617	3.585667	2.758037	111.2298	135.7003	26.69514	24.47055	49	0	11	1
1131	691320	34.17597	-118.9451	47261328	39849.15	91320	913	2016	45502	54	78	11	14	3294	97	.0735622	.0453617	3.585667	2.758037	118.6761	171.421	30.76788	24.17476	49	0	11	1
1131	691320	34.17597	-118.9451	47261328	39849.15	91320	913	2017	45502	73	55	11	11	3294	97	.0735622	.0453617	3.585667	2.758037	160.4325	120.8738	24.17476	24.17476	49	0	11	1
1131	691320	34.17597	-118.9451	47261328	39849.15	91320	913	2018	45502	51	76	18	15	3294	97	.0735622	.0453617	3.585667	2.758037	112.083	167.0256	32.96558	39.5587	49	0	11	1
801	691321	34.36909	-118.486	67096532	65868.61	91321	913	2010	34882	72	52	11	14	934	60	.0626189	.0549753	3.325461	2.767656	206.4102	149.074	40.13531	31.53489	61	0	11	1
801	691321	34.36909	-118.486	67096532	65868.61	91321	913	2011	34948	61	49	17	16	934	60	.0626189	.0549753	3.325461	2.767656	174.545	140.2083	45.78231	48.6437	61	0	11	1
801	691321	34.36909	-118.486	67096532	65868.61	91321	913	2012	35148	68	62	14	20	934	60	.0626189	.0549753	3.325461	2.767656	193.4676	176.397	56.90224	39.83157	61	0	11	1
801	691321	34.36909	-118.486	67096532	65868.61	91321	913	2013	35243	63	51	12	11	934	60	.0626189	.0549753	3.325461	2.767656	178.7589	144.7096	31.21187	34.04932	61	0	11	1
801	691321	34.36909	-118.486	67096532	65868.61	91321	913	2014	34576	69	66	12	11	934	60	.0626189	.0549753	3.325461	2.767656	199.5604	190.8839	31.81397	34.70615	61	0	11	1
801	691321	34.36909	-118.486	67096532	65868.61	91321	913	2015	34178	65	51	11	20	934	60	.0626189	.0549753	3.325461	2.767656	190.1808	149.2188	58.51717	32.18444	61	0	11	1
801	691321	34.36909	-118.486	67096532	65868.61	91321	913	2016	34664	64	54	16	13	934	60	.0626189	.0549753	3.325461	2.767656	184.6296	155.7812	37.50288	46.1574	61	0	11	1
801	691321	34.36909	-118.486	67096532	65868.61	91321	913	2017	34664	67	56	13	18	934	60	.0626189	.0549753	3.325461	2.767656	193.2841	161.5509	51.92707	37.50288	61	0	11	1
801	691321	34.36909	-118.486	67096532	65868.61	91321	913	2018	34664	64	48	11	13	934	60	.0626189	.0549753	3.325461	2.767656	184.6296	138.4722	37.50288	31.73321	61	0	11	1
1615	691324	34.23899	-118.5496	11437335	20085.87	91324	913	2010	27669	48	52	11	11	360	28	.0963426	.0952778	2.63146	1.938108	173.4793	187.936	39.75568	39.75568	44	0	11	1
1615	691324	34.23899	-118.5496	11437335	20085.87	91324	913	2011	26853	44	56	11	11	360	28	.0963426	.0952778	2.63146	1.938108	163.8551	208.5428	40.96376	40.96376	44	0	11	1
1615	691324	34.23899	-118.5496	11437335	20085.87	91324	913	2012	26742	58	37	16	11	360	28	.0963426	.0952778	2.63146	1.938108	216.8873	138.3591	41.1338	59.83098	44	0	11	1
1615	691324	34.23899	-118.5496	11437335	20085.87	91324	913	2013	27304	69	45	11	11	360	28	.0963426	.0952778	2.63146	1.938108	252.7102	164.811	40.28714	40.28714	44	0	11	1
1615	691324	34.23899	-118.5496	11437335	20085.87	91324	913	2014	29178	56	44	13	11	360	28	.0963426	.0952778	2.63146	1.938108	191.9254	150.7986	37.69964	44.55412	44	0	11	1
1615	691324	34.23899	-118.5496	11437335	20085.87	91324	913	2015	28497	79	47	15	12	360	28	.0963426	.0952778	2.63146	1.938108	277.2222	164.9296	42.1097	52.63712	44	0	11	1
1615	691324	34.23899	-118.5496	11437335	20085.87	91324	913	2016	29689	74	52	14	11	360	28	.0963426	.0952778	2.63146	1.938108	249.2506	175.149	37.05076	47.15551	44	0	11	1
1615	691324	34.23899	-118.5496	11437335	20085.87	91324	913	2017	29689	75	56	14	12	360	28	.0963426	.0952778	2.63146	1.938108	252.6188	188.6221	40.41901	47.15551	44	0	11	1
1615	691324	34.23899	-118.5496	11437335	20085.87	91324	913	2018	29689	64	61	13	15	360	28	.0963426	.0952778	2.63146	1.938108	215.5681	205.4633	50.52376	43.78726	44	0	11	1
988	691325	34.23603	-118.5176	12494339	25967.12	91325	913	2010	32417	79	60	11	12	172	17	.1658329	.1543402	2.097902	1.998544	243.6993	185.0881	37.01761	33.93281	68	0	11	1
988	691325	34.23603	-118.5176	12494339	25967.12	91325	913	2011	32497	73	44	11	11	172	17	.1658329	.1543402	2.097902	1.998544	224.6361	135.3971	33.84928	33.84928	68	0	11	1
988	691325	34.23603	-118.5176	12494339	25967.12	91325	913	2012	33268	69	53	11	11	172	17	.1658329	.1543402	2.097902	1.998544	207.4065	159.3123	33.06481	33.06481	68	0	11	1
988	691325	34.23603	-118.5176	12494339	25967.12	91325	913	2013	33121	68	60	11	11	172	17	.1658329	.1543402	2.097902	1.998544	205.3078	181.1539	33.21156	33.21156	68	0	11	1
988	691325	34.23603	-118.5176	12494339	25967.12	91325	913	2014	32823	80	54	11	11	172	17	.1658329	.1543402	2.097902	1.998544	243.7315	164.5188	33.51308	33.51308	68	0	11	1
988	691325	34.23603	-118.5176	12494339	25967.12	91325	913	2015	33197	83	58	13	11	172	17	.1658329	.1543402	2.097902	1.998544	250.0226	174.7146	33.13552	39.16016	68	0	11	1
988	691325	34.23603	-118.5176	12494339	25967.12	91325	913	2016	33558	74	40	13	14	172	17	.1658329	.1543402	2.097902	1.998544	220.5137	119.1966	41.71881	38.7389	68	0	11	1
988	691325	34.23603	-118.5176	12494339	25967.12	91325	913	2017	33558	78	56	11	14	172	17	.1658329	.1543402	2.097902	1.998544	232.4334	166.8753	41.71881	32.77907	68	0	11	1
988	691325	34.23603	-118.5176	12494339	25967.12	91325	913	2018	33558	85	65	11	11	172	17	.1658329	.1543402	2.097902	1.998544	253.2928	193.6945	32.77907	32.77907	68	0	11	1
627	691326	34.28047	-118.5576	21152752	25007.47	91326	913	2010	33708	62	53	11	11	125	12	.157248	.147008	2.123935	2.123935	183.9326	157.2327	32.6332	32.6332	46	0	11	1
627	691326	34.28047	-118.5576	21152752	25007.47	91326	913	2011	34468	58	56	11	16	125	12	.157248	.147008	2.123935	2.123935	168.272	162.4695	46.41987	31.91366	46	0	11	1
627	691326	34.28047	-118.5576	21152752	25007.47	91326	913	2012	35691	55	61	11	14	125	12	.157248	.147008	2.123935	2.123935	154.1005	170.9114	39.22557	30.8201	46	0	11	1
627	691326	34.28047	-118.5576	21152752	25007.47	91326	913	2013	35900	46	54	11	13	125	12	.157248	.147008	2.123935	2.123935	128.1337	150.4178	36.2117	30.64067	46	0	11	1
627	691326	34.28047	-118.5576	21152752	25007.47	91326	913	2014	36024	58	49	11	11	125	12	.157248	.147008	2.123935	2.123935	161.0038	136.0204	30.5352	30.5352	46	0	11	1
627	691326	34.28047	-118.5576	21152752	25007.47	91326	913	2015	36921	61	47	11	12	125	12	.157248	.147008	2.123935	2.123935	165.2176	127.2988	32.50183	29.79334	46	0	11	1
627	691326	34.28047	-118.5576	21152752	25007.47	91326	913	2016	36168	66	54	11	12	125	12	.157248	.147008	2.123935	2.123935	182.4818	149.3033	33.1785	30.41363	46	0	11	1
627	691326	34.28047	-118.5576	21152752	25007.47	91326	913	2017	36168	62	69	11	19	125	12	.157248	.147008	2.123935	2.123935	171.4223	190.7764	52.53263	30.41363	46	0	11	1
627	691326	34.28047	-118.5576	21152752	25007.47	91326	913	2018	36168	65	71	11	18	125	12	.157248	.147008	2.123935	2.123935	179.7169	196.3061	49.76775	30.41363	46	0	11	1
987	691331	34.25562	-118.4208	23048774	25890.9	91331	913	2010	103689	111	83	11	21	259	27	.1040086	.0763107	2.792652	2.466111	107.0509	80.04707	20.25287	10.60865	83	0	17	0
987	691331	34.25562	-118.4208	23048774	25890.9	91331	913	2011	97523	110	81	22	19	259	27	.1040086	.0763107	2.792652	2.466111	112.7939	83.05733	19.48258	22.55878	83	0	17	0
987	691331	34.25562	-118.4208	23048774	25890.9	91331	913	2012	96965	95	75	11	21	259	27	.1040086	.0763107	2.792652	2.466111	97.9735	77.3475	21.6573	11.3443	83	0	17	0
987	691331	34.25562	-118.4208	23048774	25890.9	91331	913	2013	100535	119	84	12	24	259	27	.1040086	.0763107	2.792652	2.466111	118.3667	83.55299	23.87228	11.93614	83	0	17	0
987	691331	34.25562	-118.4208	23048774	25890.9	91331	913	2014	102367	83	82	13	32	259	27	.1040086	.0763107	2.792652	2.466111	81.08082	80.10394	31.26007	12.6994	83	0	17	0
987	691331	34.25562	-118.4208	23048774	25890.9	91331	913	2015	102266	108	98	11	19	259	27	.1040086	.0763107	2.792652	2.466111	105.6069	95.82853	18.579	10.75626	83	0	17	0
987	691331	34.25562	-118.4208	23048774	25890.9	91331	913	2016	101536	114	106	16	33	259	27	.1040086	.0763107	2.792652	2.466111	112.2755	104.3965	32.50079	15.75796	83	0	17	0
987	691331	34.25562	-118.4208	23048774	25890.9	91331	913	2017	101536	118	99	20	17	259	27	.1040086	.0763107	2.792652	2.466111	116.2149	97.50237	16.74283	19.69745	83	0	17	0
987	691331	34.25562	-118.4208	23048774	25890.9	91331	913	2018	101536	120	110	14	30	259	27	.1040086	.0763107	2.792652	2.466111	118.1847	108.336	29.54617	13.78821	83	0	17	0
782	691335	34.20105	-118.5407	17083034	17186.29	91335	913	2010	74363	139	100	31	30	177	33	.0697437	.0687861	3.009789	2.754585	186.9209	134.4755	40.34264	41.6874	127	0	22	0
782	691335	34.20105	-118.5407	17083034	17186.29	91335	913	2011	75267	127	110	32	24	177	33	.0697437	.0687861	3.009789	2.754585	168.7327	146.1464	31.88648	42.51531	127	0	22	0
782	691335	34.20105	-118.5407	17083034	17186.29	91335	913	2012	74641	152	111	23	27	177	33	.0697437	.0687861	3.009789	2.754585	203.6414	148.7118	36.17315	30.81416	127	0	22	0
782	691335	34.20105	-118.5407	17083034	17186.29	91335	913	2013	76616	165	121	34	29	177	33	.0697437	.0687861	3.009789	2.754585	215.3597	157.9305	37.8511	44.37716	127	0	22	0
782	691335	34.20105	-118.5407	17083034	17186.29	91335	913	2014	77952	145	112	30	24	177	33	.0697437	.0687861	3.009789	2.754585	186.0119	143.6782	30.78818	38.48522	127	0	22	0
782	691335	34.20105	-118.5407	17083034	17186.29	91335	913	2015	78230	150	119	22	29	177	33	.0697437	.0687861	3.009789	2.754585	191.7423	152.1156	37.07018	28.1222	127	0	22	0
782	691335	34.20105	-118.5407	17083034	17186.29	91335	913	2016	80161	165	120	35	42	177	33	.0697437	.0687861	3.009789	2.754585	205.8358	149.6987	52.39455	43.66213	127	0	22	0
782	691335	34.20105	-118.5407	17083034	17186.29	91335	913	2017	80161	186	133	38	22	177	33	.0697437	.0687861	3.009789	2.754585	232.033	165.9161	27.44477	47.4046	127	0	22	0
782	691335	34.20105	-118.5407	17083034	17186.29	91335	913	2018	80161	174	129	28	26	177	33	.0697437	.0687861	3.009789	2.754585	217.0632	160.9261	32.43473	34.9297	127	0	22	0
1621	691340	34.28669	-118.4351	8756161	14447.26	91340	913	2010	34188	29	26	11	11	5757	128	.0716691	.0537694	3.459922	3.075858	84.82509	76.05008	32.17503	32.17503	29	0	11	1
1621	691340	34.28669	-118.4351	8756161	14447.26	91340	913	2011	34516	43	28	11	11	5757	128	.0716691	.0537694	3.459922	3.075858	124.5799	81.1218	31.86928	31.86928	29	0	11	1
1621	691340	34.28669	-118.4351	8756161	14447.26	91340	913	2012	35207	29	34	11	12	5757	128	.0716691	.0537694	3.459922	3.075858	82.36998	96.5717	34.08413	31.24379	29	0	11	1
1621	691340	34.28669	-118.4351	8756161	14447.26	91340	913	2013	35161	35	35	11	11	5757	128	.0716691	.0537694	3.459922	3.075858	99.54211	99.54211	31.28466	31.28466	29	0	11	1
1621	691340	34.28669	-118.4351	8756161	14447.26	91340	913	2014	35455	50	27	11	11	5757	128	.0716691	.0537694	3.459922	3.075858	141.0238	76.15287	31.02524	31.02524	29	0	11	1
1621	691340	34.28669	-118.4351	8756161	14447.26	91340	913	2015	35481	43	42	11	12	5757	128	.0716691	.0537694	3.459922	3.075858	121.1916	118.3732	33.82092	31.00251	29	0	11	1
1621	691340	34.28669	-118.4351	8756161	14447.26	91340	913	2016	35681	46	31	11	11	5757	128	.0716691	.0537694	3.459922	3.075858	128.9202	86.88097	30.82873	30.82873	29	0	11	1
1621	691340	34.28669	-118.4351	8756161	14447.26	91340	913	2017	35681	43	48	11	12	5757	128	.0716691	.0537694	3.459922	3.075858	120.5123	134.5254	33.63134	30.82873	29	0	11	1
1621	691340	34.28669	-118.4351	8756161	14447.26	91340	913	2018	35681	42	23	11	11	5757	128	.0716691	.0537694	3.459922	3.075858	117.7097	64.46008	30.82873	30.82873	29	0	11	1
997	691342	34.31515	-118.3851	1.434e+08	100478.6	91342	913	2010	91725	141	115	15	31	294	55	.0531029	.0403304	3.510239	3.065376	153.7204	125.3748	33.79668	16.35323	115	0	21	0
997	691342	34.31515	-118.3851	1.434e+08	100478.6	91342	913	2011	87707	136	91	30	23	294	55	.0531029	.0403304	3.510239	3.065376	155.0617	103.7545	26.22368	34.2048	115	0	21	0
997	691342	34.31515	-118.3851	1.434e+08	100478.6	91342	913	2012	89001	159	122	23	26	294	55	.0531029	.0403304	3.510239	3.065376	178.6497	137.0771	29.21316	25.84241	115	0	21	0
997	691342	34.31515	-118.3851	1.434e+08	100478.6	91342	913	2013	89686	125	107	19	21	294	55	.0531029	.0403304	3.510239	3.065376	139.3752	119.3051	23.41503	21.18502	115	0	21	0
997	691342	34.31515	-118.3851	1.434e+08	100478.6	91342	913	2014	91701	116	112	28	34	294	55	.0531029	.0403304	3.510239	3.065376	126.4981	122.1361	37.07702	30.53402	115	0	21	0
997	691342	34.31515	-118.3851	1.434e+08	100478.6	91342	913	2015	93466	151	111	30	26	294	55	.0531029	.0403304	3.510239	3.065376	161.5561	118.7598	27.8176	32.09723	115	0	21	0
997	691342	34.31515	-118.3851	1.434e+08	100478.6	91342	913	2016	95222	136	117	19	24	294	55	.0531029	.0403304	3.510239	3.065376	142.8241	122.8708	25.20426	19.95337	115	0	21	0
997	691342	34.31515	-118.3851	1.434e+08	100478.6	91342	913	2017	95222	115	146	23	24	294	55	.0531029	.0403304	3.510239	3.065376	120.7704	153.3259	25.20426	24.15408	115	0	21	0
997	691342	34.31515	-118.3851	1.434e+08	100478.6	91342	913	2018	95222	151	124	24	34	294	55	.0531029	.0403304	3.510239	3.065376	158.5768	130.222	35.70604	25.20426	115	0	21	0
1620	691344	34.29392	-118.5075	43401924	35576.23	91344	913	2010	51747	111	96	13	18	234	22	.1470524	.1099788	2.506101	2.182331	214.5052	185.518	34.78463	25.12223	95	0	18	0
1620	691344	34.29392	-118.5075	43401924	35576.23	91344	913	2011	53134	129	83	27	28	234	22	.1470524	.1099788	2.506101	2.182331	242.7824	156.2088	52.69696	50.81492	95	0	18	0
1620	691344	34.29392	-118.5075	43401924	35576.23	91344	913	2012	53014	107	110	17	24	234	22	.1470524	.1099788	2.506101	2.182331	201.8335	207.4924	45.27106	32.067	95	0	18	0
1620	691344	34.29392	-118.5075	43401924	35576.23	91344	913	2013	52892	114	113	22	19	234	22	.1470524	.1099788	2.506101	2.182331	215.5335	213.6429	35.92226	41.59419	95	0	18	0
1620	691344	34.29392	-118.5075	43401924	35576.23	91344	913	2014	53165	101	103	19	25	234	22	.1470524	.1099788	2.506101	2.182331	189.9746	193.7365	47.02342	35.7378	95	0	18	0
1620	691344	34.29392	-118.5075	43401924	35576.23	91344	913	2015	54566	122	103	24	25	234	22	.1470524	.1099788	2.506101	2.182331	223.5824	188.7622	45.81607	43.98343	95	0	18	0
1620	691344	34.29392	-118.5075	43401924	35576.23	91344	913	2016	53290	106	122	32	26	234	22	.1470524	.1099788	2.506101	2.182331	198.9116	228.936	48.78964	60.04879	95	0	18	0
1620	691344	34.29392	-118.5075	43401924	35576.23	91344	913	2017	53290	95	113	25	28	234	22	.1470524	.1099788	2.506101	2.182331	178.2699	212.0473	52.54269	46.91312	95	0	18	0
1620	691344	34.29392	-118.5075	43401924	35576.23	91344	913	2018	53290	127	97	38	22	234	22	.1470524	.1099788	2.506101	2.182331	238.3186	182.0229	41.28354	71.30794	95	0	18	0
75	691350	34.43359	-118.5007	43948940	46322.41	91350	913	2010	33348	32	36	12	11	5513	136	.0701971	.038177	3.752043	3.01786	95.95778	107.9525	32.98549	35.98417	29	0	11	1
75	691350	34.43359	-118.5007	43948940	46322.41	91350	913	2011	32449	49	40	11	11	5513	136	.0701971	.038177	3.752043	3.01786	151.0062	123.2704	33.89935	33.89935	29	0	11	1
75	691350	34.43359	-118.5007	43948940	46322.41	91350	913	2012	34293	29	42	11	11	5513	136	.0701971	.038177	3.752043	3.01786	84.56536	122.474	32.07652	32.07652	29	0	11	1
75	691350	34.43359	-118.5007	43948940	46322.41	91350	913	2013	35410	40	45	12	11	5513	136	.0701971	.038177	3.752043	3.01786	112.9624	127.0827	31.06467	33.88873	29	0	11	1
75	691350	34.43359	-118.5007	43948940	46322.41	91350	913	2014	35826	40	60	11	11	5513	136	.0701971	.038177	3.752043	3.01786	111.6508	167.4761	30.70396	30.70396	29	0	11	1
75	691350	34.43359	-118.5007	43948940	46322.41	91350	913	2015	36520	43	57	11	20	5513	136	.0701971	.038177	3.752043	3.01786	117.7437	156.0789	54.76451	30.12048	29	0	11	1
75	691350	34.43359	-118.5007	43948940	46322.41	91350	913	2016	37400	50	53	12	11	5513	136	.0701971	.038177	3.752043	3.01786	133.6898	141.7112	29.41176	32.08556	29	0	11	1
75	691350	34.43359	-118.5007	43948940	46322.41	91350	913	2017	37400	39	39	17	11	5513	136	.0701971	.038177	3.752043	3.01786	104.2781	104.2781	29.41176	45.45454	29	0	11	1
75	691350	34.43359	-118.5007	43948940	46322.41	91350	913	2018	37400	59	48	11	11	5513	136	.0701971	.038177	3.752043	3.01786	157.754	128.3422	29.41176	29.41176	29	0	11	1
1377	691351	34.43322	-118.4629	24793112	30541.32	91351	913	2010	32362	42	37	11	11	4328	113	.0550917	.0361066	3.671097	3.072143	129.7818	114.3316	33.99048	33.99048	33	0	11	1
1377	691351	34.43322	-118.4629	24793112	30541.32	91351	913	2011	31596	42	39	11	11	4328	113	.0550917	.0361066	3.671097	3.072143	132.9282	123.4333	34.81453	34.81453	33	0	11	1
1377	691351	34.43322	-118.4629	24793112	30541.32	91351	913	2012	31936	39	50	11	12	4328	113	.0550917	.0361066	3.671097	3.072143	122.1192	156.5631	37.57515	34.44389	33	0	11	1
1377	691351	34.43322	-118.4629	24793112	30541.32	91351	913	2013	31773	44	43	12	11	4328	113	.0550917	.0361066	3.671097	3.072143	138.4824	135.335	34.62059	37.76792	33	0	11	1
1377	691351	34.43322	-118.4629	24793112	30541.32	91351	913	2014	32433	40	35	11	11	4328	113	.0550917	.0361066	3.671097	3.072143	123.3312	107.9148	33.91607	33.91607	33	0	11	1
1377	691351	34.43322	-118.4629	24793112	30541.32	91351	913	2015	33071	44	43	11	11	4328	113	.0550917	.0361066	3.671097	3.072143	133.0471	130.0233	33.26177	33.26177	33	0	11	1
1377	691351	34.43322	-118.4629	24793112	30541.32	91351	913	2016	33247	38	43	19	11	4328	113	.0550917	.0361066	3.671097	3.072143	114.296	129.335	33.08569	57.14801	33	0	11	1
1377	691351	34.43322	-118.4629	24793112	30541.32	91351	913	2017	33247	48	45	11	11	4328	113	.0550917	.0361066	3.671097	3.072143	144.3739	135.3506	33.08569	33.08569	33	0	11	1
1377	691351	34.43322	-118.4629	24793112	30541.32	91351	913	2018	33247	33	44	11	11	4328	113	.0550917	.0361066	3.671097	3.072143	99.25707	132.3428	33.08569	33.08569	33	0	11	1
382	691352	34.2319	-118.3664	30813312	39883.66	91352	913	2010	47807	69	51	11	11	54	8	.2064472	.2064472	1.786555	1.786555	144.3303	106.6789	23.00918	23.00918	64	0	11	1
382	691352	34.2319	-118.3664	30813312	39883.66	91352	913	2011	46561	77	44	11	14	54	8	.2064472	.2064472	1.786555	1.786555	165.3745	94.49969	30.06808	23.62492	64	0	11	1
382	691352	34.2319	-118.3664	30813312	39883.66	91352	913	2012	45494	74	58	11	11	54	8	.2064472	.2064472	1.786555	1.786555	162.6588	127.4893	24.17901	24.17901	64	0	11	1
382	691352	34.2319	-118.3664	30813312	39883.66	91352	913	2013	46334	64	56	15	17	54	8	.2064472	.2064472	1.786555	1.786555	138.1275	120.8616	36.69012	32.37363	64	0	11	1
382	691352	34.2319	-118.3664	30813312	39883.66	91352	913	2014	46874	68	56	11	13	54	8	.2064472	.2064472	1.786555	1.786555	145.0698	119.4692	27.73392	23.46717	64	0	11	1
382	691352	34.2319	-118.3664	30813312	39883.66	91352	913	2015	47543	70	57	17	14	54	8	.2064472	.2064472	1.786555	1.786555	147.2351	119.8915	29.44703	35.7571	64	0	11	1
382	691352	34.2319	-118.3664	30813312	39883.66	91352	913	2016	47079	71	62	12	18	54	8	.2064472	.2064472	1.786555	1.786555	150.8103	131.6935	38.23361	25.48907	64	0	11	1
382	691352	34.2319	-118.3664	30813312	39883.66	91352	913	2017	47079	73	58	15	16	54	8	.2064472	.2064472	1.786555	1.786555	155.0585	123.1972	33.98543	31.86134	64	0	11	1
382	691352	34.2319	-118.3664	30813312	39883.66	91352	913	2018	47079	69	63	24	17	54	8	.2064472	.2064472	1.786555	1.786555	146.5622	133.8176	36.10952	50.97814	64	0	11	1
1378	691354	34.46491	-118.5543	22600198	26441.12	91354	913	2010	28722	13	22	11	11	6034	135	.0533858	.0326083	3.835742	3.072366	45.26147	76.59634	38.29817	38.29817	13	0	11	1
1378	691354	34.46491	-118.5543	22600198	26441.12	91354	913	2011	28330	25	30	11	11	6034	135	.0533858	.0326083	3.835742	3.072366	88.24567	105.8948	38.8281	38.8281	13	0	11	1
1378	691354	34.46491	-118.5543	22600198	26441.12	91354	913	2012	28392	20	25	11	11	6034	135	.0533858	.0326083	3.835742	3.072366	70.44238	88.05297	38.74331	38.74331	13	0	11	1
1378	691354	34.46491	-118.5543	22600198	26441.12	91354	913	2013	29487	23	28	11	11	6034	135	.0533858	.0326083	3.835742	3.072366	78.00047	94.9571	37.30457	37.30457	13	0	11	1
1378	691354	34.46491	-118.5543	22600198	26441.12	91354	913	2014	29034	30	34	11	11	6034	135	.0533858	.0326083	3.835742	3.072366	103.3271	117.1041	37.88662	37.88662	13	0	11	1
1378	691354	34.46491	-118.5543	22600198	26441.12	91354	913	2015	29340	27	34	11	11	6034	135	.0533858	.0326083	3.835742	3.072366	92.02454	115.8828	37.49148	37.49148	13	0	11	1
1378	691354	34.46491	-118.5543	22600198	26441.12	91354	913	2016	30058	18	43	11	11	6034	135	.0533858	.0326083	3.835742	3.072366	59.88422	143.0568	36.59591	36.59591	13	0	11	1
1378	691354	34.46491	-118.5543	22600198	26441.12	91354	913	2017	30058	32	26	11	11	6034	135	.0533858	.0326083	3.835742	3.072366	106.4609	86.49944	36.59591	36.59591	13	0	11	1
1378	691354	34.46491	-118.5543	22600198	26441.12	91354	913	2018	30058	35	43	11	11	6034	135	.0533858	.0326083	3.835742	3.072366	116.4415	143.0568	36.59591	36.59591	13	0	11	1
74	691355	34.42466	-118.5892	40487244	53015.13	91355	913	2010	32605	41	43	11	12	3238	91	.0777247	.0333818	3.787929	2.935622	125.7476	131.8816	36.80417	33.73716	40	0	11	1
74	691355	34.42466	-118.5892	40487244	53015.13	91355	913	2011	32104	45	35	11	13	3238	91	.0777247	.0333818	3.787929	2.935622	140.1694	109.0207	40.4934	34.26364	40	0	11	1
74	691355	34.42466	-118.5892	40487244	53015.13	91355	913	2012	33203	49	46	11	11	3238	91	.0777247	.0333818	3.787929	2.935622	147.577	138.5417	33.12954	33.12954	40	0	11	1
74	691355	34.42466	-118.5892	40487244	53015.13	91355	913	2013	32282	47	50	12	11	3238	91	.0777247	.0333818	3.787929	2.935622	145.592	154.8851	34.07471	37.17242	40	0	11	1
74	691355	34.42466	-118.5892	40487244	53015.13	91355	913	2014	33635	40	45	11	11	3238	91	.0777247	.0333818	3.787929	2.935622	118.9237	133.7892	32.70403	32.70403	40	0	11	1
74	691355	34.42466	-118.5892	40487244	53015.13	91355	913	2015	34188	47	46	14	11	3238	91	.0777247	.0333818	3.787929	2.935622	137.4751	134.5501	32.17503	40.95004	40	0	11	1
74	691355	34.42466	-118.5892	40487244	53015.13	91355	913	2016	33129	50	47	15	11	3238	91	.0777247	.0333818	3.787929	2.935622	150.9252	141.8697	33.20354	45.27755	40	0	11	1
74	691355	34.42466	-118.5892	40487244	53015.13	91355	913	2017	33129	60	45	13	14	3238	91	.0777247	.0333818	3.787929	2.935622	181.1102	135.8327	42.25905	39.24054	40	0	11	1
74	691355	34.42466	-118.5892	40487244	53015.13	91355	913	2018	33129	42	67	11	16	3238	91	.0777247	.0333818	3.787929	2.935622	126.7772	202.2397	48.29605	33.20354	40	0	11	1
596	691356	34.1551	-118.5476	18996184	20835.54	91356	913	2010	29458	60	57	12	20	149	32	.0673393	.064907	3.036512	2.395677	203.6798	193.4958	67.89327	40.73596	58	0	11	1
596	691356	34.1551	-118.5476	18996184	20835.54	91356	913	2011	29905	59	53	11	15	149	32	.0673393	.064907	3.036512	2.395677	197.2914	177.2279	50.15884	36.78315	58	0	11	1
596	691356	34.1551	-118.5476	18996184	20835.54	91356	913	2012	29590	65	60	13	11	149	32	.0673393	.064907	3.036512	2.395677	219.6688	202.7712	37.17472	43.93376	58	0	11	1
596	691356	34.1551	-118.5476	18996184	20835.54	91356	913	2013	30090	71	61	15	12	149	32	.0673393	.064907	3.036512	2.395677	235.9588	202.7252	39.88036	49.85045	58	0	11	1
596	691356	34.1551	-118.5476	18996184	20835.54	91356	913	2014	29847	67	43	11	15	149	32	.0673393	.064907	3.036512	2.395677	224.4782	144.0681	50.25631	36.85463	58	0	11	1
596	691356	34.1551	-118.5476	18996184	20835.54	91356	913	2015	29467	84	59	18	14	149	32	.0673393	.064907	3.036512	2.395677	285.0646	200.224	47.51078	61.08528	58	0	11	1
596	691356	34.1551	-118.5476	18996184	20835.54	91356	913	2016	29728	58	68	11	13	149	32	.0673393	.064907	3.036512	2.395677	195.1023	228.7406	43.72982	37.00215	58	0	11	1
596	691356	34.1551	-118.5476	18996184	20835.54	91356	913	2017	29728	62	49	11	13	149	32	.0673393	.064907	3.036512	2.395677	208.5576	164.8278	43.72982	37.00215	58	0	11	1
596	691356	34.1551	-118.5476	18996184	20835.54	91356	913	2018	29728	73	50	11	11	149	32	.0673393	.064907	3.036512	2.395677	245.5597	168.1916	37.00215	37.00215	58	0	11	1
1132	691360	34.2128	-118.8822	37627044	30101.93	91360	913	2010	42402	100	85	16	21	2074	110	.0571692	.0386639	3.797137	3.085931	235.8379	200.4622	49.52597	37.73407	87	0	21	0
1132	691360	34.2128	-118.8822	37627044	30101.93	91360	913	2011	42083	90	81	16	29	2074	110	.0571692	.0386639	3.797137	3.085931	213.8631	192.4768	68.91144	38.0201	87	0	21	0
1132	691360	34.2128	-118.8822	37627044	30101.93	91360	913	2012	42937	121	70	25	25	2074	110	.0571692	.0386639	3.797137	3.085931	281.8082	163.0296	58.22484	58.22484	87	0	21	0
1132	691360	34.2128	-118.8822	37627044	30101.93	91360	913	2013	43767	88	95	25	22	2074	110	.0571692	.0386639	3.797137	3.085931	201.0647	217.0585	50.26618	57.12066	87	0	21	0
1132	691360	34.2128	-118.8822	37627044	30101.93	91360	913	2014	44208	108	91	21	26	2074	110	.0571692	.0386639	3.797137	3.085931	244.2997	205.8451	58.81289	47.50272	87	0	21	0
1132	691360	34.2128	-118.8822	37627044	30101.93	91360	913	2015	43948	123	95	15	23	2074	110	.0571692	.0386639	3.797137	3.085931	279.8762	216.1646	52.33458	34.13124	87	0	21	0
1132	691360	34.2128	-118.8822	37627044	30101.93	91360	913	2016	43222	87	90	27	29	2074	110	.0571692	.0386639	3.797137	3.085931	201.2864	208.2273	67.09546	62.46819	87	0	21	0
1132	691360	34.2128	-118.8822	37627044	30101.93	91360	913	2017	43222	119	100	23	27	2074	110	.0571692	.0386639	3.797137	3.085931	275.3228	231.3637	62.46819	53.21364	87	0	21	0
1132	691360	34.2128	-118.8822	37627044	30101.93	91360	913	2018	43222	124	82	29	24	2074	110	.0571692	.0386639	3.797137	3.085931	286.8909	189.7182	55.52728	67.09546	87	0	21	0
1589	691361	34.13652	-118.889	88474120	64474.31	91361	913	2010	20438	43	42	11	11	5095	126	.0665619	.0386573	3.851199	3.007392	210.3924	205.4996	53.82131	53.82131	35	0	11	1
1589	691361	34.13652	-118.889	88474120	64474.31	91361	913	2011	20193	44	48	12	11	5095	126	.0665619	.0386573	3.851199	3.007392	217.8973	237.7061	54.47432	59.42653	35	0	11	1
1589	691361	34.13652	-118.889	88474120	64474.31	91361	913	2012	19731	51	49	13	11	5095	126	.0665619	.0386573	3.851199	3.007392	258.4765	248.3402	55.74984	65.88617	35	0	11	1
1589	691361	34.13652	-118.889	88474120	64474.31	91361	913	2013	20631	37	44	11	11	5095	126	.0665619	.0386573	3.851199	3.007392	179.3418	213.2713	53.31782	53.31782	35	0	11	1
1589	691361	34.13652	-118.889	88474120	64474.31	91361	913	2014	20266	52	55	11	11	5095	126	.0665619	.0386573	3.851199	3.007392	256.5874	271.3905	54.2781	54.2781	35	0	11	1
1589	691361	34.13652	-118.889	88474120	64474.31	91361	913	2015	20831	46	49	11	11	5095	126	.0665619	.0386573	3.851199	3.007392	220.8247	235.2263	52.80592	52.80592	35	0	11	1
1589	691361	34.13652	-118.889	88474120	64474.31	91361	913	2016	20808	35	31	11	14	5095	126	.0665619	.0386573	3.851199	3.007392	168.2045	148.9812	67.28181	52.86428	35	0	11	1
1589	691361	34.13652	-118.889	88474120	64474.31	91361	913	2017	20808	46	48	11	17	5095	126	.0665619	.0386573	3.851199	3.007392	221.0688	230.6805	81.69935	52.86428	35	0	11	1
1589	691361	34.13652	-118.889	88474120	64474.31	91361	913	2018	20808	42	40	11	14	5095	126	.0665619	.0386573	3.851199	3.007392	201.8454	192.2337	67.28181	52.86428	35	0	11	1
601	691362	34.19333	-118.8187	50808108	36575.32	91362	913	2010	36045	57	53	11	11	3189	115	.064028	.0306711	3.892493	3.012223	158.1357	147.0384	30.51741	30.51741	42	0	11	1
601	691362	34.19333	-118.8187	50808108	36575.32	91362	913	2011	35267	58	57	11	12	3189	115	.064028	.0306711	3.892493	3.012223	164.4597	161.6242	34.02614	31.19063	42	0	11	1
601	691362	34.19333	-118.8187	50808108	36575.32	91362	913	2012	35485	45	47	11	15	3189	115	.064028	.0306711	3.892493	3.012223	126.8141	132.4503	42.27138	30.99901	42	0	11	1
601	691362	34.19333	-118.8187	50808108	36575.32	91362	913	2013	35093	58	54	11	11	3189	115	.064028	.0306711	3.892493	3.012223	165.2751	153.8768	31.34528	31.34528	42	0	11	1
601	691362	34.19333	-118.8187	50808108	36575.32	91362	913	2014	35564	50	70	11	14	3189	115	.064028	.0306711	3.892493	3.012223	140.5916	196.8282	39.36565	30.93015	42	0	11	1
601	691362	34.19333	-118.8187	50808108	36575.32	91362	913	2015	35546	48	58	11	16	3189	115	.064028	.0306711	3.892493	3.012223	135.0363	163.1689	45.0121	30.94582	42	0	11	1
601	691362	34.19333	-118.8187	50808108	36575.32	91362	913	2016	35862	67	53	12	12	3189	115	.064028	.0306711	3.892493	3.012223	186.8273	147.7887	33.4616	33.4616	42	0	11	1
601	691362	34.19333	-118.8187	50808108	36575.32	91362	913	2017	35862	55	69	11	15	3189	115	.064028	.0306711	3.892493	3.012223	153.3657	192.4042	41.827	30.67314	42	0	11	1
601	691362	34.19333	-118.8187	50808108	36575.32	91362	913	2018	35862	42	54	11	16	3189	115	.064028	.0306711	3.892493	3.012223	117.1156	150.5772	44.61547	30.67314	42	0	11	1
309	691364	34.15478	-118.5951	19680216	25064	91364	913	2010	25851	66	57	11	11	274	46	.0618307	.0560499	3.219884	2.725555	255.3093	220.4944	42.55154	42.55154	59	0	11	1
309	691364	34.15478	-118.5951	19680216	25064	91364	913	2011	25087	62	52	18	13	274	46	.0618307	.0560499	3.219884	2.725555	247.14	207.2787	51.81967	71.75031	59	0	11	1
309	691364	34.15478	-118.5951	19680216	25064	91364	913	2012	25947	70	60	11	18	274	46	.0618307	.0560499	3.219884	2.725555	269.7807	231.2406	69.37218	42.39411	59	0	11	1
309	691364	34.15478	-118.5951	19680216	25064	91364	913	2013	25971	66	55	19	15	274	46	.0618307	.0560499	3.219884	2.725555	254.1296	211.7747	57.75673	73.15852	59	0	11	1
309	691364	34.15478	-118.5951	19680216	25064	91364	913	2014	26975	61	49	12	11	274	46	.0618307	.0560499	3.219884	2.725555	226.1353	181.6497	40.7785	44.48563	59	0	11	1
309	691364	34.15478	-118.5951	19680216	25064	91364	913	2015	27100	63	60	12	15	274	46	.0618307	.0560499	3.219884	2.725555	232.4723	221.4022	55.35055	44.28044	59	0	11	1
309	691364	34.15478	-118.5951	19680216	25064	91364	913	2016	27607	81	56	11	18	274	46	.0618307	.0560499	3.219884	2.725555	293.4038	202.8471	65.20085	39.84497	59	0	11	1
309	691364	34.15478	-118.5951	19680216	25064	91364	913	2017	27607	72	64	13	19	274	46	.0618307	.0560499	3.219884	2.725555	260.8034	231.8253	68.82313	47.08951	59	0	11	1
309	691364	34.15478	-118.5951	19680216	25064	91364	913	2018	27607	59	57	14	14	274	46	.0618307	.0560499	3.219884	2.725555	213.7139	206.4694	50.71178	50.71178	59	0	11	1
1354	691367	34.17706	-118.6154	19304390	28279.41	91367	913	2010	39499	68	89	15	11	2444	90	.0559321	.046073	3.518873	2.880435	172.1563	225.3222	27.84881	37.97564	68	0	11	1
1354	691367	34.17706	-118.6154	19304390	28279.41	91367	913	2011	39503	71	76	11	19	2444	90	.0559321	.046073	3.518873	2.880435	179.7332	192.3905	48.09761	27.84599	68	0	11	1
1354	691367	34.17706	-118.6154	19304390	28279.41	91367	913	2012	40323	76	86	13	11	2444	90	.0559321	.046073	3.518873	2.880435	188.478	213.2778	27.27972	32.23967	68	0	11	1
1354	691367	34.17706	-118.6154	19304390	28279.41	91367	913	2013	40506	106	85	15	13	2444	90	.0559321	.046073	3.518873	2.880435	261.6896	209.8455	32.09401	37.03155	68	0	11	1
1354	691367	34.17706	-118.6154	19304390	28279.41	91367	913	2014	42029	71	71	15	15	2444	90	.0559321	.046073	3.518873	2.880435	168.931	168.931	35.68964	35.68964	68	0	11	1
1354	691367	34.17706	-118.6154	19304390	28279.41	91367	913	2015	42578	95	97	15	14	2444	90	.0559321	.046073	3.518873	2.880435	223.1199	227.8172	32.88083	35.22946	68	0	11	1
1354	691367	34.17706	-118.6154	19304390	28279.41	91367	913	2016	42319	88	75	19	13	2444	90	.0559321	.046073	3.518873	2.880435	207.9444	177.2254	30.71906	44.89709	68	0	11	1
1354	691367	34.17706	-118.6154	19304390	28279.41	91367	913	2017	42319	80	80	15	15	2444	90	.0559321	.046073	3.518873	2.880435	189.0404	189.0404	35.44507	35.44507	68	0	11	1
1354	691367	34.17706	-118.6154	19304390	28279.41	91367	913	2018	42319	96	93	16	21	2444	90	.0559321	.046073	3.518873	2.880435	226.8485	219.7594	49.6231	37.80807	68	0	11	1
378	691384	34.53071	-118.6864	2.904e+08	113566.5	91384	913	2010	29855	21	24	11	11	234	17	.4682226	.4678574	1.422371	1.355451	70.33997	80.38854	36.84475	36.84475	13	0	11	1
378	691384	34.53071	-118.6864	2.904e+08	113566.5	91384	913	2011	29617	25	15	11	11	234	17	.4682226	.4678574	1.422371	1.355451	84.41098	50.64659	37.14083	37.14083	13	0	11	1
378	691384	34.53071	-118.6864	2.904e+08	113566.5	91384	913	2012	29155	30	21	11	11	234	17	.4682226	.4678574	1.422371	1.355451	102.8983	72.02881	37.72938	37.72938	13	0	11	1
378	691384	34.53071	-118.6864	2.904e+08	113566.5	91384	913	2013	29189	19	28	11	11	234	17	.4682226	.4678574	1.422371	1.355451	65.09302	95.92654	37.68543	37.68543	13	0	11	1
378	691384	34.53071	-118.6864	2.904e+08	113566.5	91384	913	2014	28949	18	25	11	11	234	17	.4682226	.4678574	1.422371	1.355451	62.17831	86.35877	37.99786	37.99786	13	0	11	1
378	691384	34.53071	-118.6864	2.904e+08	113566.5	91384	913	2015	29788	19	33	11	11	234	17	.4682226	.4678574	1.422371	1.355451	63.78407	110.7829	36.92762	36.92762	13	0	11	1
378	691384	34.53071	-118.6864	2.904e+08	113566.5	91384	913	2016	29676	26	46	11	11	234	17	.4682226	.4678574	1.422371	1.355451	87.61288	155.0074	37.06699	37.06699	13	0	11	1
378	691384	34.53071	-118.6864	2.904e+08	113566.5	91384	913	2017	29676	13	31	11	11	234	17	.4682226	.4678574	1.422371	1.355451	43.80644	104.4615	37.06699	37.06699	13	0	11	1
378	691384	34.53071	-118.6864	2.904e+08	113566.5	91384	913	2018	29676	28	26	11	11	234	17	.4682226	.4678574	1.422371	1.355451	94.35234	87.61288	37.06699	37.06699	13	0	11	1
76	691387	34.39879	-118.3732	1.285e+08	85746.38	91387	913	2010	40328	36	35	11	11	1191	50	.1587085	.1000288	2.833301	2.307876	89.26801	86.78834	27.27633	27.27633	32	0	11	1
76	691387	34.39879	-118.3732	1.285e+08	85746.38	91387	913	2011	39991	35	42	11	11	1191	50	.1587085	.1000288	2.833301	2.307876	87.51969	105.0236	27.50619	27.50619	32	0	11	1
76	691387	34.39879	-118.3732	1.285e+08	85746.38	91387	913	2012	40375	36	44	13	11	1191	50	.1587085	.1000288	2.833301	2.307876	89.16409	108.9783	27.24458	32.19814	32	0	11	1
76	691387	34.39879	-118.3732	1.285e+08	85746.38	91387	913	2013	41058	36	36	11	11	1191	50	.1587085	.1000288	2.833301	2.307876	87.68084	87.68084	26.79137	26.79137	32	0	11	1
76	691387	34.39879	-118.3732	1.285e+08	85746.38	91387	913	2014	42518	32	47	11	11	1191	50	.1587085	.1000288	2.833301	2.307876	75.26225	110.5414	25.8714	25.8714	32	0	11	1
76	691387	34.39879	-118.3732	1.285e+08	85746.38	91387	913	2015	43502	41	45	13	11	1191	50	.1587085	.1000288	2.833301	2.307876	94.24854	103.4435	25.28619	29.88368	32	0	11	1
76	691387	34.39879	-118.3732	1.285e+08	85746.38	91387	913	2016	44106	42	49	12	11	1191	50	.1587085	.1000288	2.833301	2.307876	95.22514	111.096	24.93992	27.20718	32	0	11	1
76	691387	34.39879	-118.3732	1.285e+08	85746.38	91387	913	2017	44106	33	45	11	11	1191	50	.1587085	.1000288	2.833301	2.307876	74.81976	102.0269	24.93992	24.93992	32	0	11	1
76	691387	34.39879	-118.3732	1.285e+08	85746.38	91387	913	2018	44106	45	50	11	13	1191	50	.1587085	.1000288	2.833301	2.307876	102.0269	113.3633	29.47445	24.93992	32	0	11	1
1368	691390	34.52287	-118.3921	3.732e+08	171068.4	91390	913	2010	19786	25	25	11	11	2407	88	.0666293	.058477	3.337862	3.018812	126.352	126.352	55.59486	55.59486	19	0	11	1
1368	691390	34.52287	-118.3921	3.732e+08	171068.4	91390	913	2011	19348	20	30	11	11	2407	88	.0666293	.058477	3.337862	3.018812	103.3699	155.0548	56.85342	56.85342	19	0	11	1
1368	691390	34.52287	-118.3921	3.732e+08	171068.4	91390	913	2012	20050	22	32	11	11	2407	88	.0666293	.058477	3.337862	3.018812	109.7257	159.601	54.86284	54.86284	19	0	11	1
1368	691390	34.52287	-118.3921	3.732e+08	171068.4	91390	913	2013	20875	33	23	11	11	2407	88	.0666293	.058477	3.337862	3.018812	158.0838	110.1796	52.69461	52.69461	19	0	11	1
1368	691390	34.52287	-118.3921	3.732e+08	171068.4	91390	913	2014	19691	21	15	11	11	2407	88	.0666293	.058477	3.337862	3.018812	106.6477	76.17693	55.86308	55.86308	19	0	11	1
1368	691390	34.52287	-118.3921	3.732e+08	171068.4	91390	913	2015	20473	26	27	11	11	2407	88	.0666293	.058477	3.337862	3.018812	126.9965	131.881	53.7293	53.7293	19	0	11	1
1368	691390	34.52287	-118.3921	3.732e+08	171068.4	91390	913	2016	20546	25	24	11	11	2407	88	.0666293	.058477	3.337862	3.018812	121.6782	116.8111	53.5384	53.5384	19	0	11	1
1368	691390	34.52287	-118.3921	3.732e+08	171068.4	91390	913	2017	20546	19	24	11	11	2407	88	.0666293	.058477	3.337862	3.018812	92.47542	116.8111	53.5384	53.5384	19	0	11	1
1368	691390	34.52287	-118.3921	3.732e+08	171068.4	91390	913	2018	20546	34	31	11	11	2407	88	.0666293	.058477	3.337862	3.018812	165.4823	150.881	53.5384	53.5384	19	0	11	1
79	691402	34.22408	-118.4448	9730355	16670.38	91402	914	2010	69817	78	66	11	13	16	2	.8828125	.8828125	.2337917	.2337917	111.7206	94.53285	18.62011	15.75548	70	0	11	1
79	691402	34.22408	-118.4448	9730355	16670.38	91402	914	2011	70676	77	64	12	17	16	2	.8828125	.8828125	.2337917	.2337917	108.9479	90.55408	24.05343	16.97889	70	0	11	1
79	691402	34.22408	-118.4448	9730355	16670.38	91402	914	2012	70749	80	79	11	11	16	2	.8828125	.8828125	.2337917	.2337917	113.0758	111.6624	15.54792	15.54792	70	0	11	1
79	691402	34.22408	-118.4448	9730355	16670.38	91402	914	2013	71486	84	71	11	11	16	2	.8828125	.8828125	.2337917	.2337917	117.5055	99.32014	15.38763	15.38763	70	0	11	1
79	691402	34.22408	-118.4448	9730355	16670.38	91402	914	2014	70781	72	59	11	16	16	2	.8828125	.8828125	.2337917	.2337917	101.7222	83.35571	22.60494	15.54089	70	0	11	1
79	691402	34.22408	-118.4448	9730355	16670.38	91402	914	2015	71894	83	74	13	12	16	2	.8828125	.8828125	.2337917	.2337917	115.4477	102.9293	16.69124	18.08218	70	0	11	1
79	691402	34.22408	-118.4448	9730355	16670.38	91402	914	2016	71765	70	73	13	23	16	2	.8828125	.8828125	.2337917	.2337917	97.54058	101.7209	32.04905	18.11468	70	0	11	1
79	691402	34.22408	-118.4448	9730355	16670.38	91402	914	2017	71765	77	77	12	23	16	2	.8828125	.8828125	.2337917	.2337917	107.2946	107.2946	32.04905	16.72124	70	0	11	1
79	691402	34.22408	-118.4448	9730355	16670.38	91402	914	2018	71765	102	78	24	12	16	2	.8828125	.8828125	.2337917	.2337917	142.1306	108.6881	16.72124	33.44249	70	0	11	1
985	691403	34.14656	-118.4628	9443614	20326.19	91403	914	2010	23484	44	34	11	11	85	16	.1056055	.1056055	2.448566	1.75822	187.3616	144.7794	46.8404	46.8404	35	0	11	1
985	691403	34.14656	-118.4628	9443614	20326.19	91403	914	2011	23551	38	33	11	11	85	16	.1056055	.1056055	2.448566	1.75822	161.352	140.1214	46.70715	46.70715	35	0	11	1
985	691403	34.14656	-118.4628	9443614	20326.19	91403	914	2012	23377	35	41	11	11	85	16	.1056055	.1056055	2.448566	1.75822	149.7198	175.3861	47.0548	47.0548	35	0	11	1
985	691403	34.14656	-118.4628	9443614	20326.19	91403	914	2013	23672	45	37	11	11	85	16	.1056055	.1056055	2.448566	1.75822	190.098	156.3028	46.4684	46.4684	35	0	11	1
985	691403	34.14656	-118.4628	9443614	20326.19	91403	914	2014	24353	42	40	11	11	85	16	.1056055	.1056055	2.448566	1.75822	172.4633	164.2508	45.16897	45.16897	35	0	11	1
985	691403	34.14656	-118.4628	9443614	20326.19	91403	914	2015	24613	53	49	11	11	85	16	.1056055	.1056055	2.448566	1.75822	215.3334	199.0818	44.69183	44.69183	35	0	11	1
985	691403	34.14656	-118.4628	9443614	20326.19	91403	914	2016	24579	45	42	11	11	85	16	.1056055	.1056055	2.448566	1.75822	183.0831	170.8776	44.75365	44.75365	35	0	11	1
985	691403	34.14656	-118.4628	9443614	20326.19	91403	914	2017	24579	44	39	11	11	85	16	.1056055	.1056055	2.448566	1.75822	179.0146	158.672	44.75365	44.75365	35	0	11	1
985	691403	34.14656	-118.4628	9443614	20326.19	91403	914	2018	24579	45	38	11	11	85	16	.1056055	.1056055	2.448566	1.75822	183.0831	154.6035	44.75365	44.75365	35	0	11	1
593	691405	34.20116	-118.4481	8587853	15012.86	91405	914	2010	51145	85	66	11	13	22	1	1	1	0	0	166.1942	129.0449	25.41793	21.50748	78	0	11	1
593	691405	34.20116	-118.4481	8587853	15012.86	91405	914	2011	53395	95	45	11	11	22	1	1	1	0	0	177.9193	84.27756	20.60118	20.60118	78	0	11	1
593	691405	34.20116	-118.4481	8587853	15012.86	91405	914	2012	54185	105	59	13	14	22	1	1	1	0	0	193.7806	108.8862	25.83741	23.99188	78	0	11	1
593	691405	34.20116	-118.4481	8587853	15012.86	91405	914	2013	54435	101	62	12	14	22	1	1	1	0	0	185.5424	113.8973	25.71875	22.04464	78	0	11	1
593	691405	34.20116	-118.4481	8587853	15012.86	91405	914	2014	53406	81	66	11	13	22	1	1	1	0	0	151.6684	123.5816	24.34184	20.59694	78	0	11	1
593	691405	34.20116	-118.4481	8587853	15012.86	91405	914	2015	53347	88	57	12	13	22	1	1	1	0	0	164.9577	106.8476	24.36876	22.49424	78	0	11	1
593	691405	34.20116	-118.4481	8587853	15012.86	91405	914	2016	54356	78	61	15	11	22	1	1	1	0	0	143.4984	112.2231	20.23696	27.59585	78	0	11	1
593	691405	34.20116	-118.4481	8587853	15012.86	91405	914	2017	54356	92	39	11	21	22	1	1	1	0	0	169.2545	71.74921	38.63419	20.23696	78	0	11	1
593	691405	34.20116	-118.4481	8587853	15012.86	91405	914	2018	54356	81	81	19	16	22	1	1	1	0	0	149.0176	149.0176	29.43557	34.95474	78	0	11	1
594	691406	34.19816	-118.4898	21102156	25261.51	91406	914	2010	51558	90	48	13	17	142	29	.0958143	.0937314	2.762035	2.499007	174.5607	93.09904	32.97258	25.21432	68	0	11	1
594	691406	34.19816	-118.4898	21102156	25261.51	91406	914	2011	52955	68	55	14	14	142	29	.0958143	.0937314	2.762035	2.499007	128.4109	103.8618	26.43754	26.43754	68	0	11	1
594	691406	34.19816	-118.4898	21102156	25261.51	91406	914	2012	53129	80	76	11	11	142	29	.0958143	.0937314	2.762035	2.499007	150.5769	143.048	20.70432	20.70432	68	0	11	1
594	691406	34.19816	-118.4898	21102156	25261.51	91406	914	2013	52682	73	66	11	11	142	29	.0958143	.0937314	2.762035	2.499007	138.5672	125.28	20.88	20.88	68	0	11	1
594	691406	34.19816	-118.4898	21102156	25261.51	91406	914	2014	53528	68	70	15	20	142	29	.0958143	.0937314	2.762035	2.499007	127.0363	130.7727	37.36362	28.02272	68	0	11	1
594	691406	34.19816	-118.4898	21102156	25261.51	91406	914	2015	54364	76	51	11	15	142	29	.0958143	.0937314	2.762035	2.499007	139.7984	93.81208	27.59179	20.23398	68	0	11	1
594	691406	34.19816	-118.4898	21102156	25261.51	91406	914	2016	55385	80	83	17	11	142	29	.0958143	.0937314	2.762035	2.499007	144.4434	149.8601	19.86097	30.69423	68	0	11	1
594	691406	34.19816	-118.4898	21102156	25261.51	91406	914	2017	55385	92	51	12	12	142	29	.0958143	.0937314	2.762035	2.499007	166.11	92.0827	21.66652	21.66652	68	0	11	1
594	691406	34.19816	-118.4898	21102156	25261.51	91406	914	2018	55385	91	67	11	23	142	29	.0958143	.0937314	2.762035	2.499007	164.3044	120.9714	41.52749	19.86097	68	0	11	1
1585	691411	34.17852	-118.4592	5289574.5	13135.34	91411	914	2010	24628	68	26	11	11	495	40	.1570493	.1556862	2.558763	2.293102	276.1085	105.5709	44.66461	44.66461	39	0	11	1
1585	691411	34.17852	-118.4592	5289574.5	13135.34	91411	914	2011	23520	51	31	12	11	495	40	.1570493	.1556862	2.558763	2.293102	216.8367	131.8027	46.76871	51.02041	39	0	11	1
1585	691411	34.17852	-118.4592	5289574.5	13135.34	91411	914	2012	23708	61	34	11	12	495	40	.1570493	.1556862	2.558763	2.293102	257.2971	143.4115	50.61583	46.39784	39	0	11	1
1585	691411	34.17852	-118.4592	5289574.5	13135.34	91411	914	2013	24546	51	40	11	11	495	40	.1570493	.1556862	2.558763	2.293102	207.7732	162.9593	44.81382	44.81382	39	0	11	1
1585	691411	34.17852	-118.4592	5289574.5	13135.34	91411	914	2014	24146	39	32	11	11	495	40	.1570493	.1556862	2.558763	2.293102	161.5174	132.5271	45.5562	45.5562	39	0	11	1
1585	691411	34.17852	-118.4592	5289574.5	13135.34	91411	914	2015	25370	44	40	11	11	495	40	.1570493	.1556862	2.558763	2.293102	173.4332	157.6665	43.3583	43.3583	39	0	11	1
1585	691411	34.17852	-118.4592	5289574.5	13135.34	91411	914	2016	25290	39	17	11	11	495	40	.1570493	.1556862	2.558763	2.293102	154.2112	67.22025	43.49545	43.49545	39	0	11	1
1585	691411	34.17852	-118.4592	5289574.5	13135.34	91411	914	2017	25290	48	30	11	11	495	40	.1570493	.1556862	2.558763	2.293102	189.7983	118.624	43.49545	43.49545	39	0	11	1
1585	691411	34.17852	-118.4592	5289574.5	13135.34	91411	914	2018	25290	52	21	11	11	495	40	.1570493	.1556862	2.558763	2.293102	205.6149	83.03677	43.49545	43.49545	39	0	11	1
1371	691423	34.1485	-118.4327	11361299	19748.74	91423	914	2010	30991	58	53	13	14	70	19	.0755102	.0755102	2.738646	2.386007	187.1511	171.0174	45.1744	41.94766	39	0	11	1
1371	691423	34.1485	-118.4327	11361299	19748.74	91423	914	2011	30268	60	63	11	11	70	19	.0755102	.0755102	2.738646	2.386007	198.2292	208.1406	36.34201	36.34201	39	0	11	1
1371	691423	34.1485	-118.4327	11361299	19748.74	91423	914	2012	30946	63	40	11	11	70	19	.0755102	.0755102	2.738646	2.386007	203.5804	129.2574	35.54579	35.54579	39	0	11	1
1371	691423	34.1485	-118.4327	11361299	19748.74	91423	914	2013	31466	57	47	11	11	70	19	.0755102	.0755102	2.738646	2.386007	181.1479	149.3676	34.95837	34.95837	39	0	11	1
1371	691423	34.1485	-118.4327	11361299	19748.74	91423	914	2014	32130	44	44	11	11	70	19	.0755102	.0755102	2.738646	2.386007	136.9437	136.9437	34.23592	34.23592	39	0	11	1
1371	691423	34.1485	-118.4327	11361299	19748.74	91423	914	2015	33347	39	48	11	18	70	19	.0755102	.0755102	2.738646	2.386007	116.952	143.941	53.97787	32.98648	39	0	11	1
1371	691423	34.1485	-118.4327	11361299	19748.74	91423	914	2016	34140	54	51	11	11	70	19	.0755102	.0755102	2.738646	2.386007	158.1722	149.3849	32.22027	32.22027	39	0	11	1
1371	691423	34.1485	-118.4327	11361299	19748.74	91423	914	2017	34140	55	49	11	12	70	19	.0755102	.0755102	2.738646	2.386007	161.1013	143.5267	35.14938	32.22027	39	0	11	1
1371	691423	34.1485	-118.4327	11361299	19748.74	91423	914	2018	34140	48	59	11	11	70	19	.0755102	.0755102	2.738646	2.386007	140.5975	172.8178	32.22027	32.22027	39	0	11	1
1186	691436	34.15086	-118.4923	14891787	23245.25	91436	914	2010	14372	28	37	11	11	63	17	.2663139	.2632905	2.027001	1.593968	194.8233	257.445	76.53771	76.53771	23	0	11	1
1186	691436	34.15086	-118.4923	14891787	23245.25	91436	914	2011	14294	40	38	11	11	63	17	.2663139	.2632905	2.027001	1.593968	279.8377	265.8458	76.95537	76.95537	23	0	11	1
1186	691436	34.15086	-118.4923	14891787	23245.25	91436	914	2012	14508	31	33	12	11	63	17	.2663139	.2632905	2.027001	1.593968	213.6752	227.4607	75.82024	82.71298	23	0	11	1
1186	691436	34.15086	-118.4923	14891787	23245.25	91436	914	2013	14147	32	33	11	11	63	17	.2663139	.2632905	2.027001	1.593968	226.1964	233.265	77.755	77.755	23	0	11	1
1186	691436	34.15086	-118.4923	14891787	23245.25	91436	914	2014	14563	34	31	11	11	63	17	.2663139	.2632905	2.027001	1.593968	233.4684	212.8682	75.53389	75.53389	23	0	11	1
1186	691436	34.15086	-118.4923	14891787	23245.25	91436	914	2015	13970	39	33	11	14	63	17	.2663139	.2632905	2.027001	1.593968	279.1696	236.2205	100.2147	78.74016	23	0	11	1
1186	691436	34.15086	-118.4923	14891787	23245.25	91436	914	2016	14353	38	31	11	11	63	17	.2663139	.2632905	2.027001	1.593968	264.753	215.9827	76.63903	76.63903	23	0	11	1
1186	691436	34.15086	-118.4923	14891787	23245.25	91436	914	2017	14353	34	29	11	11	63	17	.2663139	.2632905	2.027001	1.593968	236.8843	202.0484	76.63903	76.63903	23	0	11	1
1186	691436	34.15086	-118.4923	14891787	23245.25	91436	914	2018	14353	23	32	11	11	63	17	.2663139	.2632905	2.027001	1.593968	160.2452	222.9499	76.63903	76.63903	23	0	11	1
781	691501	34.2005	-118.2958	10303982	15165.8	91501	915	2010	20849	33	27	11	11	4571	124	.0789032	.0698774	3.310273	2.929964	158.281	129.5026	52.76032	52.76032	26	0	11	1
781	691501	34.2005	-118.2958	10303982	15165.8	91501	915	2011	20860	32	31	11	11	4571	124	.0789032	.0698774	3.310273	2.929964	153.4036	148.6098	52.7325	52.7325	26	0	11	1
781	691501	34.2005	-118.2958	10303982	15165.8	91501	915	2012	20546	37	41	11	11	4571	124	.0789032	.0698774	3.310273	2.929964	180.0837	199.5522	53.5384	53.5384	26	0	11	1
781	691501	34.2005	-118.2958	10303982	15165.8	91501	915	2013	20398	31	28	11	11	4571	124	.0789032	.0698774	3.310273	2.929964	151.9757	137.2684	53.92686	53.92686	26	0	11	1
781	691501	34.2005	-118.2958	10303982	15165.8	91501	915	2014	19829	26	35	11	11	4571	124	.0789032	.0698774	3.310273	2.929964	131.1211	176.5092	55.4743	55.4743	26	0	11	1
781	691501	34.2005	-118.2958	10303982	15165.8	91501	915	2015	20855	46	26	11	11	4571	124	.0789032	.0698774	3.310273	2.929964	220.5706	124.6703	52.74514	52.74514	26	0	11	1
781	691501	34.2005	-118.2958	10303982	15165.8	91501	915	2016	20110	32	32	11	12	4571	124	.0789032	.0698774	3.310273	2.929964	159.1248	159.1248	59.67181	54.69915	26	0	11	1
781	691501	34.2005	-118.2958	10303982	15165.8	91501	915	2017	20110	28	41	11	11	4571	124	.0789032	.0698774	3.310273	2.929964	139.2342	203.8787	54.69915	54.69915	26	0	11	1
781	691501	34.2005	-118.2958	10303982	15165.8	91501	915	2018	20110	40	38	11	11	4571	124	.0789032	.0698774	3.310273	2.929964	198.906	188.9607	54.69915	54.69915	26	0	11	1
786	691502	34.17688	-118.3093	3485087.8	9153.23	91502	915	2010	11371	25	25	11	11	2291	81	.0954416	.0926837	3.067101	2.668733	219.8575	219.8575	96.73731	96.73731	16	0	11	1
786	691502	34.17688	-118.3093	3485087.8	9153.23	91502	915	2011	11134	16	21	11	11	2291	81	.0954416	.0926837	3.067101	2.668733	143.704	188.6115	98.79648	98.79648	16	0	11	1
786	691502	34.17688	-118.3093	3485087.8	9153.23	91502	915	2012	11340	30	19	11	11	2291	81	.0954416	.0926837	3.067101	2.668733	264.5503	167.5485	97.00176	97.00176	16	0	11	1
786	691502	34.17688	-118.3093	3485087.8	9153.23	91502	915	2013	11420	30	20	11	11	2291	81	.0954416	.0926837	3.067101	2.668733	262.697	175.1313	96.32224	96.32224	16	0	11	1
786	691502	34.17688	-118.3093	3485087.8	9153.23	91502	915	2014	12605	23	24	11	11	2291	81	.0954416	.0926837	3.067101	2.668733	182.4673	190.4006	87.26696	87.26696	16	0	11	1
786	691502	34.17688	-118.3093	3485087.8	9153.23	91502	915	2015	12011	22	30	11	11	2291	81	.0954416	.0926837	3.067101	2.668733	183.1654	249.771	91.58272	91.58272	16	0	11	1
786	691502	34.17688	-118.3093	3485087.8	9153.23	91502	915	2016	12080	22	22	11	11	2291	81	.0954416	.0926837	3.067101	2.668733	182.1192	182.1192	91.0596	91.0596	16	0	11	1
786	691502	34.17688	-118.3093	3485087.8	9153.23	91502	915	2017	12080	23	22	11	11	2291	81	.0954416	.0926837	3.067101	2.668733	190.3974	182.1192	91.0596	91.0596	16	0	11	1
786	691502	34.17688	-118.3093	3485087.8	9153.23	91502	915	2018	12080	23	24	11	11	2291	81	.0954416	.0926837	3.067101	2.668733	190.3974	198.6755	91.0596	91.0596	16	0	11	1
55	691504	34.20452	-118.327	12812971	16676.42	91504	915	2010	24939	48	46	11	11	6517	141	.0729389	.0697263	3.37128	3.000764	192.4696	184.4501	44.10762	44.10762	36	0	11	1
55	691504	34.20452	-118.327	12812971	16676.42	91504	915	2011	25370	47	41	11	11	6517	141	.0729389	.0697263	3.37128	3.000764	185.2582	161.6082	43.3583	43.3583	36	0	11	1
55	691504	34.20452	-118.327	12812971	16676.42	91504	915	2012	25527	59	34	11	11	6517	141	.0729389	.0697263	3.37128	3.000764	231.1278	133.1923	43.09163	43.09163	36	0	11	1
55	691504	34.20452	-118.327	12812971	16676.42	91504	915	2013	25228	51	46	11	11	6517	141	.0729389	.0697263	3.37128	3.000764	202.1563	182.3371	43.60235	43.60235	36	0	11	1
55	691504	34.20452	-118.327	12812971	16676.42	91504	915	2014	25544	36	43	11	11	6517	141	.0729389	.0697263	3.37128	3.000764	140.9333	168.337	43.06295	43.06295	36	0	11	1
55	691504	34.20452	-118.327	12812971	16676.42	91504	915	2015	25469	47	40	11	11	6517	141	.0729389	.0697263	3.37128	3.000764	184.5381	157.0537	43.18976	43.18976	36	0	11	1
55	691504	34.20452	-118.327	12812971	16676.42	91504	915	2016	26833	65	49	11	11	6517	141	.0729389	.0697263	3.37128	3.000764	242.239	182.611	40.9943	40.9943	36	0	11	1
55	691504	34.20452	-118.327	12812971	16676.42	91504	915	2017	26833	55	36	11	14	6517	141	.0729389	.0697263	3.37128	3.000764	204.9715	134.1632	52.17456	40.9943	36	0	11	1
55	691504	34.20452	-118.327	12812971	16676.42	91504	915	2018	26833	51	50	11	15	6517	141	.0729389	.0697263	3.37128	3.000764	190.0645	186.3377	55.90131	40.9943	36	0	11	1
599	691505	34.17476	-118.3468	13062723	22297.66	91505	915	2010	30778	60	61	12	11	12026	160	.0637323	.0599072	3.475844	3.121847	194.9444	198.1935	35.73981	38.98889	52	0	11	1
599	691505	34.17476	-118.3468	13062723	22297.66	91505	915	2011	29835	54	61	13	13	12026	160	.0637323	.0599072	3.475844	3.121847	180.9955	204.4579	43.57299	43.57299	52	0	11	1
599	691505	34.17476	-118.3468	13062723	22297.66	91505	915	2012	30563	52	62	14	11	12026	160	.0637323	.0599072	3.475844	3.121847	170.1404	202.8597	35.99123	45.80702	52	0	11	1
599	691505	34.17476	-118.3468	13062723	22297.66	91505	915	2013	31636	54	50	11	11	12026	160	.0637323	.0599072	3.475844	3.121847	170.6916	158.0478	34.77052	34.77052	52	0	11	1
599	691505	34.17476	-118.3468	13062723	22297.66	91505	915	2014	31133	59	40	11	12	12026	160	.0637323	.0599072	3.475844	3.121847	189.5095	128.481	38.54431	35.33228	52	0	11	1
599	691505	34.17476	-118.3468	13062723	22297.66	91505	915	2015	31273	62	54	17	15	12026	160	.0637323	.0599072	3.475844	3.121847	198.2541	172.6729	47.9647	54.35999	52	0	11	1
599	691505	34.17476	-118.3468	13062723	22297.66	91505	915	2016	30985	67	66	17	11	12026	160	.0637323	.0599072	3.475844	3.121847	216.2337	213.0063	35.50105	54.86526	52	0	11	1
599	691505	34.17476	-118.3468	13062723	22297.66	91505	915	2017	30985	58	55	11	11	12026	160	.0637323	.0599072	3.475844	3.121847	187.1873	177.5052	35.50105	35.50105	52	0	11	1
599	691505	34.17476	-118.3468	13062723	22297.66	91505	915	2018	30985	54	55	11	12	12026	160	.0637323	.0599072	3.475844	3.121847	174.2779	177.5052	38.72842	35.50105	52	0	11	1
789	691506	34.17119	-118.3239	6339632	13073.36	91506	915	2010	18904	46	33	13	12	7404	155	.0582325	.0526873	3.503008	3.078915	243.3347	174.5662	63.47863	68.76852	35	0	11	1
789	691506	34.17119	-118.3239	6339632	13073.36	91506	915	2011	19039	53	38	11	11	7404	155	.0582325	.0526873	3.503008	3.078915	278.376	199.5903	57.77614	57.77614	35	0	11	1
789	691506	34.17119	-118.3239	6339632	13073.36	91506	915	2012	18906	40	33	11	11	7404	155	.0582325	.0526873	3.503008	3.078915	211.573	174.5478	58.18259	58.18259	35	0	11	1
789	691506	34.17119	-118.3239	6339632	13073.36	91506	915	2013	18260	41	33	11	11	7404	155	.0582325	.0526873	3.503008	3.078915	224.5345	180.7229	60.24096	60.24096	35	0	11	1
789	691506	34.17119	-118.3239	6339632	13073.36	91506	915	2014	18428	46	41	11	12	7404	155	.0582325	.0526873	3.503008	3.078915	249.6201	222.4875	65.1183	59.69177	35	0	11	1
789	691506	34.17119	-118.3239	6339632	13073.36	91506	915	2015	18272	50	35	11	11	7404	155	.0582325	.0526873	3.503008	3.078915	273.6427	191.5499	60.2014	60.2014	35	0	11	1
789	691506	34.17119	-118.3239	6339632	13073.36	91506	915	2016	18125	38	36	11	13	7404	155	.0582325	.0526873	3.503008	3.078915	209.6552	198.6207	71.72414	60.68966	35	0	11	1
789	691506	34.17119	-118.3239	6339632	13073.36	91506	915	2017	18125	45	30	11	16	7404	155	.0582325	.0526873	3.503008	3.078915	248.2759	165.5172	88.27586	60.68966	35	0	11	1
789	691506	34.17119	-118.3239	6339632	13073.36	91506	915	2018	18125	35	29	11	11	7404	155	.0582325	.0526873	3.503008	3.078915	193.1035	160	60.68966	60.68966	35	0	11	1
381	691601	34.16854	-118.3726	6865015	16072.09	91601	916	2010	37180	51	38	11	11	50	13	.1648	.164	2.133897	2.067981	137.1705	102.2055	29.5858	29.5858	36	0	11	1
381	691601	34.16854	-118.3726	6865015	16072.09	91601	916	2011	35830	47	37	11	11	50	13	.1648	.164	2.133897	2.067981	131.175	103.2654	30.70053	30.70053	36	0	11	1
381	691601	34.16854	-118.3726	6865015	16072.09	91601	916	2012	37090	36	38	11	11	50	13	.1648	.164	2.133897	2.067981	97.0612	102.4535	29.65759	29.65759	36	0	11	1
381	691601	34.16854	-118.3726	6865015	16072.09	91601	916	2013	37807	50	40	11	11	50	13	.1648	.164	2.133897	2.067981	132.2506	105.8005	29.09514	29.09514	36	0	11	1
381	691601	34.16854	-118.3726	6865015	16072.09	91601	916	2014	38781	51	53	11	11	50	13	.1648	.164	2.133897	2.067981	131.5077	136.6649	28.3644	28.3644	36	0	11	1
381	691601	34.16854	-118.3726	6865015	16072.09	91601	916	2015	38754	46	31	11	11	50	13	.1648	.164	2.133897	2.067981	118.6974	79.99174	28.38417	28.38417	36	0	11	1
381	691601	34.16854	-118.3726	6865015	16072.09	91601	916	2016	39318	38	57	11	12	50	13	.1648	.164	2.133897	2.067981	96.64784	144.9718	30.52037	27.97701	36	0	11	1
381	691601	34.16854	-118.3726	6865015	16072.09	91601	916	2017	39318	45	38	11	15	50	13	.1648	.164	2.133897	2.067981	114.4514	96.64784	38.15047	27.97701	36	0	11	1
381	691601	34.16854	-118.3726	6865015	16072.09	91601	916	2018	39318	46	45	12	11	50	13	.1648	.164	2.133897	2.067981	116.9948	114.4514	27.97701	30.52037	36	0	11	1
1613	691602	34.15102	-118.3663	5370814.5	12749.28	91602	916	2010	17473	27	19	11	11	30	10	.1777778	.1777778	1.989636	1.763202	154.5241	108.7392	62.95427	62.95427	19	0	11	1
1613	691602	34.15102	-118.3663	5370814.5	12749.28	91602	916	2011	17342	35	20	11	11	30	10	.1777778	.1777778	1.989636	1.763202	201.8222	115.327	63.42982	63.42982	19	0	11	1
1613	691602	34.15102	-118.3663	5370814.5	12749.28	91602	916	2012	17115	22	29	11	11	30	10	.1777778	.1777778	1.989636	1.763202	128.5422	169.442	64.27111	64.27111	19	0	11	1
1613	691602	34.15102	-118.3663	5370814.5	12749.28	91602	916	2013	17771	24	20	11	11	30	10	.1777778	.1777778	1.989636	1.763202	135.0515	112.5429	61.8986	61.8986	19	0	11	1
1613	691602	34.15102	-118.3663	5370814.5	12749.28	91602	916	2014	18315	25	30	11	11	30	10	.1777778	.1777778	1.989636	1.763202	136.5001	163.8002	60.06006	60.06006	19	0	11	1
1613	691602	34.15102	-118.3663	5370814.5	12749.28	91602	916	2015	18304	19	29	11	11	30	10	.1777778	.1777778	1.989636	1.763202	103.8024	158.4353	60.09615	60.09615	19	0	11	1
1613	691602	34.15102	-118.3663	5370814.5	12749.28	91602	916	2016	18615	27	23	11	11	30	10	.1777778	.1777778	1.989636	1.763202	145.0443	123.5563	59.09213	59.09213	19	0	11	1
1613	691602	34.15102	-118.3663	5370814.5	12749.28	91602	916	2017	18615	27	20	11	11	30	10	.1777778	.1777778	1.989636	1.763202	145.0443	107.4402	59.09213	59.09213	19	0	11	1
1613	691602	34.15102	-118.3663	5370814.5	12749.28	91602	916	2018	18615	29	25	11	11	30	10	.1777778	.1777778	1.989636	1.763202	155.7883	134.3003	59.09213	59.09213	19	0	11	1
78	691604	34.13881	-118.3935	13534047	22832.39	91604	916	2010	29034	58	39	11	16	539	30	.1310232	.1287515	2.390288	2.11747	199.7658	134.3253	55.1078	37.88662	41	0	11	1
78	691604	34.13881	-118.3935	13534047	22832.39	91604	916	2011	27107	75	39	11	15	539	30	.1310232	.1287515	2.390288	2.11747	276.6813	143.8743	55.33626	40.57993	41	0	11	1
78	691604	34.13881	-118.3935	13534047	22832.39	91604	916	2012	28323	56	46	14	11	539	30	.1310232	.1287515	2.390288	2.11747	197.7192	162.4122	38.83769	49.42979	41	0	11	1
78	691604	34.13881	-118.3935	13534047	22832.39	91604	916	2013	28468	52	41	11	13	539	30	.1310232	.1287515	2.390288	2.11747	182.6612	144.0214	45.66531	38.63988	41	0	11	1
78	691604	34.13881	-118.3935	13534047	22832.39	91604	916	2014	29072	47	51	11	11	539	30	.1310232	.1287515	2.390288	2.11747	161.6676	175.4265	37.83709	37.83709	41	0	11	1
78	691604	34.13881	-118.3935	13534047	22832.39	91604	916	2015	30269	59	50	11	11	539	30	.1310232	.1287515	2.390288	2.11747	194.9189	165.1855	36.34081	36.34081	41	0	11	1
78	691604	34.13881	-118.3935	13534047	22832.39	91604	916	2016	30386	52	57	11	13	539	30	.1310232	.1287515	2.390288	2.11747	171.1314	187.5864	42.78286	36.20088	41	0	11	1
78	691604	34.13881	-118.3935	13534047	22832.39	91604	916	2017	30386	41	45	11	14	539	30	.1310232	.1287515	2.390288	2.11747	134.9306	148.0945	46.07385	36.20088	41	0	11	1
78	691604	34.13881	-118.3935	13534047	22832.39	91604	916	2018	30386	46	38	14	11	539	30	.1310232	.1287515	2.390288	2.11747	151.3855	125.0576	36.20088	46.07385	41	0	11	1
1353	691605	34.20716	-118.4003	14189677	20490.31	91605	916	2010	56343	83	57	13	13	174	21	.1126305	.1075439	2.537402	2.281675	147.312	101.1661	23.07296	23.07296	75	0	11	1
1353	691605	34.20716	-118.4003	14189677	20490.31	91605	916	2011	54052	85	58	11	22	174	21	.1126305	.1075439	2.537402	2.281675	157.256	107.3041	40.70155	20.35077	75	0	11	1
1353	691605	34.20716	-118.4003	14189677	20490.31	91605	916	2012	55313	75	59	11	20	174	21	.1126305	.1075439	2.537402	2.281675	135.592	106.6657	36.15786	19.88683	75	0	11	1
1353	691605	34.20716	-118.4003	14189677	20490.31	91605	916	2013	55793	94	57	11	12	174	21	.1126305	.1075439	2.537402	2.281675	168.4799	102.1634	21.50807	19.71573	75	0	11	1
1353	691605	34.20716	-118.4003	14189677	20490.31	91605	916	2014	56060	87	66	11	11	174	21	.1126305	.1075439	2.537402	2.281675	155.1909	117.731	19.62183	19.62183	75	0	11	1
1353	691605	34.20716	-118.4003	14189677	20490.31	91605	916	2015	55665	87	67	14	17	174	21	.1126305	.1075439	2.537402	2.281675	156.2921	120.3629	30.53984	25.15045	75	0	11	1
1353	691605	34.20716	-118.4003	14189677	20490.31	91605	916	2016	55377	91	80	12	21	174	21	.1126305	.1075439	2.537402	2.281675	164.3282	144.4643	37.92188	21.66965	75	0	11	1
1353	691605	34.20716	-118.4003	14189677	20490.31	91605	916	2017	55377	91	61	13	16	174	21	.1126305	.1075439	2.537402	2.281675	164.3282	110.154	28.89286	23.47545	75	0	11	1
1353	691605	34.20716	-118.4003	14189677	20490.31	91605	916	2018	55377	86	73	11	14	174	21	.1126305	.1075439	2.537402	2.281675	155.2991	131.8237	25.28125	19.86384	75	0	11	1
1614	691607	34.16615	-118.4001	6376441.5	14223.38	91607	916	2010	27927	57	45	11	11	161	16	.2477142	.2471741	1.87084	1.355723	204.1036	161.1344	39.3884	39.3884	54	0	11	1
1614	691607	34.16615	-118.4001	6376441.5	14223.38	91607	916	2011	28346	65	41	11	13	161	16	.2477142	.2471741	1.87084	1.355723	229.3092	144.6412	45.86185	38.80618	54	0	11	1
1614	691607	34.16615	-118.4001	6376441.5	14223.38	91607	916	2012	28821	75	37	11	19	161	16	.2477142	.2471741	1.87084	1.355723	260.2269	128.3786	65.92416	38.16661	54	0	11	1
1614	691607	34.16615	-118.4001	6376441.5	14223.38	91607	916	2013	28993	67	46	11	12	161	16	.2477142	.2471741	1.87084	1.355723	231.0903	158.659	41.3893	37.94019	54	0	11	1
1614	691607	34.16615	-118.4001	6376441.5	14223.38	91607	916	2014	29591	54	45	11	12	161	16	.2477142	.2471741	1.87084	1.355723	182.4879	152.0733	40.55287	37.17347	54	0	11	1
1614	691607	34.16615	-118.4001	6376441.5	14223.38	91607	916	2015	30231	56	36	11	12	161	16	.2477142	.2471741	1.87084	1.355723	185.2403	119.0831	39.69436	36.38649	54	0	11	1
1614	691607	34.16615	-118.4001	6376441.5	14223.38	91607	916	2016	31405	65	45	11	13	161	16	.2477142	.2471741	1.87084	1.355723	206.9734	143.2893	41.39468	35.02627	54	0	11	1
1614	691607	34.16615	-118.4001	6376441.5	14223.38	91607	916	2017	31405	69	53	11	13	161	16	.2477142	.2471741	1.87084	1.355723	219.7102	168.7629	41.39468	35.02627	54	0	11	1
1614	691607	34.16615	-118.4001	6376441.5	14223.38	91607	916	2018	31405	68	43	15	13	161	16	.2477142	.2471741	1.87084	1.355723	216.526	136.9209	41.39468	47.7631	54	0	11	1
1691	691701	34.13756	-117.6	18829144	28407.49	91701	917	2010	38976	86	58	18	11	468	50	.0825122	.0494981	3.312705	2.659965	220.6486	148.8095	28.2225	46.18227	56	0	11	1
1691	691701	34.13756	-117.6	18829144	28407.49	91701	917	2011	40394	76	66	15	13	468	50	.0825122	.0494981	3.312705	2.659965	188.1468	163.3906	32.183	37.13423	56	0	11	1
1691	691701	34.13756	-117.6	18829144	28407.49	91701	917	2012	40553	71	65	13	11	468	50	.0825122	.0494981	3.312705	2.659965	175.0795	160.2841	27.125	32.05682	56	0	11	1
1691	691701	34.13756	-117.6	18829144	28407.49	91701	917	2013	40270	57	68	11	11	468	50	.0825122	.0494981	3.312705	2.659965	141.5446	168.8602	27.31562	27.31562	56	0	11	1
1691	691701	34.13756	-117.6	18829144	28407.49	91701	917	2014	40822	62	58	21	14	468	50	.0825122	.0494981	3.312705	2.659965	151.8789	142.0802	34.29523	51.44285	56	0	11	1
1691	691701	34.13756	-117.6	18829144	28407.49	91701	917	2015	40546	65	69	17	13	468	50	.0825122	.0494981	3.312705	2.659965	160.3117	170.1771	32.06235	41.92769	56	0	11	1
1691	691701	34.13756	-117.6	18829144	28407.49	91701	917	2016	40870	93	64	20	21	468	50	.0825122	.0494981	3.312705	2.659965	227.5508	156.5941	51.38243	48.93565	56	0	11	1
1691	691701	34.13756	-117.6	18829144	28407.49	91701	917	2017	40870	79	71	16	14	468	50	.0825122	.0494981	3.312705	2.659965	193.2958	173.7216	34.25496	39.14852	56	0	11	1
1691	691701	34.13756	-117.6	18829144	28407.49	91701	917	2018	40870	56	55	15	21	468	50	.0825122	.0494981	3.312705	2.659965	137.0198	134.573	51.38243	36.70174	56	0	11	1
66	691702	34.26559	-117.8673	4.426e+08	166535.9	91702	917	2010	59705	62	64	19	14	15210	226	.0408037	.0289458	4.076018	3.550259	103.8439	107.1937	23.44862	31.82313	61	0	11	1
66	691702	34.26559	-117.8673	4.426e+08	166535.9	91702	917	2011	59967	65	68	19	11	15210	226	.0408037	.0289458	4.076018	3.550259	108.393	113.3957	18.34342	31.68409	61	0	11	1
66	691702	34.26559	-117.8673	4.426e+08	166535.9	91702	917	2012	60284	90	79	13	13	15210	226	.0408037	.0289458	4.076018	3.550259	149.2934	131.0464	21.56459	21.56459	61	0	11	1
66	691702	34.26559	-117.8673	4.426e+08	166535.9	91702	917	2013	60036	86	67	21	19	15210	226	.0408037	.0289458	4.076018	3.550259	143.2474	111.5997	31.64768	34.97901	61	0	11	1
66	691702	34.26559	-117.8673	4.426e+08	166535.9	91702	917	2014	60475	72	70	16	11	15210	226	.0408037	.0289458	4.076018	3.550259	119.0575	115.7503	18.18933	26.45721	61	0	11	1
66	691702	34.26559	-117.8673	4.426e+08	166535.9	91702	917	2015	61170	68	87	20	18	15210	226	.0408037	.0289458	4.076018	3.550259	111.1656	142.2266	29.42619	32.69577	61	0	11	1
66	691702	34.26559	-117.8673	4.426e+08	166535.9	91702	917	2016	61968	68	90	12	11	15210	226	.0408037	.0289458	4.076018	3.550259	109.734	145.2363	17.7511	19.36483	61	0	11	1
66	691702	34.26559	-117.8673	4.426e+08	166535.9	91702	917	2017	61968	61	69	11	16	15210	226	.0408037	.0289458	4.076018	3.550259	98.4379	111.3478	25.81978	17.7511	61	0	11	1
66	691702	34.26559	-117.8673	4.426e+08	166535.9	91702	917	2018	61968	79	75	11	21	15210	226	.0408037	.0289458	4.076018	3.550259	127.4852	121.0302	33.88846	17.7511	61	0	11	1
606	691706	34.09641	-117.9682	37020936	37326.68	91706	917	2010	76571	80	100	24	21	10524	206	.0595917	.0542508	3.727833	3.26737	104.4782	130.5977	27.42553	31.34346	74	0	14	0
606	691706	34.09641	-117.9682	37020936	37326.68	91706	917	2011	77012	84	81	21	19	10524	206	.0595917	.0542508	3.727833	3.26737	109.0739	105.1784	24.67148	27.26848	74	0	14	0
606	691706	34.09641	-117.9682	37020936	37326.68	91706	917	2012	77028	89	86	17	14	10524	206	.0595917	.0542508	3.727833	3.26737	115.5424	111.6477	18.17521	22.0699	74	0	14	0
606	691706	34.09641	-117.9682	37020936	37326.68	91706	917	2013	77192	77	85	18	30	10524	206	.0595917	.0542508	3.727833	3.26737	99.75127	110.115	38.86413	23.31848	74	0	14	0
606	691706	34.09641	-117.9682	37020936	37326.68	91706	917	2014	77692	93	79	25	22	10524	206	.0595917	.0542508	3.727833	3.26737	119.7035	101.6836	28.31694	32.17834	74	0	14	0
606	691706	34.09641	-117.9682	37020936	37326.68	91706	917	2015	77877	74	90	14	26	10524	206	.0595917	.0542508	3.727833	3.26737	95.02164	115.5669	33.38598	17.97707	74	0	14	0
606	691706	34.09641	-117.9682	37020936	37326.68	91706	917	2016	77667	85	89	16	26	10524	206	.0595917	.0542508	3.727833	3.26737	109.4416	114.5918	33.47625	20.60077	74	0	14	0
606	691706	34.09641	-117.9682	37020936	37326.68	91706	917	2017	77667	92	90	16	22	10524	206	.0595917	.0542508	3.727833	3.26737	118.4544	115.8793	28.32606	20.60077	74	0	14	0
606	691706	34.09641	-117.9682	37020936	37326.68	91706	917	2018	77667	91	102	29	33	10524	206	.0595917	.0542508	3.727833	3.26737	117.1669	131.3299	42.48909	37.33889	74	0	14	0
482	691709	33.96433	-117.736	88696864	47809.13	91709	917	2010	74796	58	72	15	11	42528	229	.0740716	.0393996	3.826744	3.127432	77.54425	96.26183	14.70667	20.05455	58	0	11	1
482	691709	33.96433	-117.736	88696864	47809.13	91709	917	2011	74765	77	82	11	11	42528	229	.0740716	.0393996	3.826744	3.127432	102.9894	109.677	14.71277	14.71277	58	0	11	1
482	691709	33.96433	-117.736	88696864	47809.13	91709	917	2012	75211	72	81	11	15	42528	229	.0740716	.0393996	3.826744	3.127432	95.73067	107.697	19.94389	14.62552	58	0	11	1
482	691709	33.96433	-117.736	88696864	47809.13	91709	917	2013	75551	65	88	26	14	42528	229	.0740716	.0393996	3.826744	3.127432	86.0346	116.4776	18.53053	34.41384	58	0	11	1
482	691709	33.96433	-117.736	88696864	47809.13	91709	917	2014	76187	58	84	14	20	42528	229	.0740716	.0393996	3.826744	3.127432	76.12847	110.255	26.2512	18.37584	58	0	11	1
482	691709	33.96433	-117.736	88696864	47809.13	91709	917	2015	76796	72	83	20	20	42528	229	.0740716	.0393996	3.826744	3.127432	93.75488	108.0785	26.04302	26.04302	58	0	11	1
482	691709	33.96433	-117.736	88696864	47809.13	91709	917	2016	77266	63	80	14	16	42528	229	.0740716	.0393996	3.826744	3.127432	81.53651	103.5384	20.70769	18.11922	58	0	11	1
482	691709	33.96433	-117.736	88696864	47809.13	91709	917	2017	77266	95	97	11	21	42528	229	.0740716	.0393996	3.826744	3.127432	122.9519	125.5403	27.17884	14.23653	58	0	11	1
482	691709	33.96433	-117.736	88696864	47809.13	91709	917	2018	77266	87	84	14	20	42528	229	.0740716	.0393996	3.826744	3.127432	112.598	108.7153	25.88461	18.11922	58	0	11	1
1455	691710	34.00447	-117.6847	55706480	48266.27	91710	917	2010	80358	87	97	23	15	1980	59	.0680821	.0638909	3.140456	2.963113	108.2655	120.7098	18.66647	28.62192	87	0	12	0
[truncated: 5,714 more rows]
