# Supplementary material for: Urban forest biodiversity and cardiovascular disease: Potential health benefits from California’s street trees
Source: PLoS One. 2021 Nov 3;16(11):e0254973. doi: 10.1371/journal.pone.0254973 (PMC8565780; doi:10.1371/journal.pone.0254973)
Supplement: S2 File — (CSV) [file pone.0254973.s008.csv]

county	y2009	y2010	y2011	y2012	y2013	y2014	y2015	y2016	y2017	y2018	TOTAL	Incidenceper100000personye
alameda	1	2	2	4	0	4	9	9	12	4	47	0.30
alpine	0	0	0	0	0	0	0	0	0	0	0	0.00
amador	0	0	0	0	1	0	2	0	0	0	3	0.79
butte	2	0	0	0	0	1	0	2	0	0	5	0.22
calaveras	0	0	0	0	0	0	1	0	1	0	2	0.44
colusa	0	0	0	0	0	0	0	0	0	0	0	0.00
contra costa	0	1	1	4	5	2	4	6	12	10	45	0.41
del norte	0	0	0	0	0	0	0	0	0	0	0	0.00
el dorado	2	1	0	2	0	2	2	1	2	0	12	0.66
fresno	0	1	1	4	0	1	1	1	0	1	10	0.10
glenn	0	0	0	0	0	1	0	0	0	0	1	0.35
humboldt	4	4	5	4	4	4	6	4	3	1	39	2.88
imperial	0	0	0	0	0	0	0	0	0	0	0	0.00
inyo	0	0	0	0	0	0	0	0	0	0	0	0.00
kern	1	1	0	0	0	0	1	1	0	0	4	0.05
kings	1	0	0	0	1	0	0	1	0	0	3	0.20
lake	0	0	0	0	0	0	1	1	0	0	2	0.31
lassen	0	0	0	0	0	0	0	1	0	0	1	0.31
los angeles	3	1	8	2	17	6	6	1	3	2	49	0.05
madera	0	0	1	0	0	0	0	0	0	0	1	0.07
marin	1	1	1	3	6	5	5	3	0	1	26	1.00
mariposa	0	0	0	1	1	1	1	0	0	0	4	2.20
mendocino	5	1	3	4	0	1	0	1	1	0	16	1.81
merced	0	0	1	0	0	0	0	0	0	0	1	0.04
modoc	0	0	0	0	0	0	0	0	0	0	0	0.00
mono	0	0	0	0	1	0	0	0	0	0	1	0.72
monterey	0	1	1	1	1	0	0	1	0	0	5	0.12
napa	1	0	1	1	0	2	2	2	0	1	10	0.72
nevada	1	3	6	2	1	1	1	2	0	2	19	1.93
orange	0	0	6	0	0	0	0	1	0	0	7	0.02
placer	2	0	1	2	1	0	0	2	3	0	11	0.30
plumas	0	0	0	0	0	1	0	0	0	0	1	0.50
riverside	4	0	4	0	2	1	1	3	1	1	17	0.07
sacramento	1	0	1	2	0	0	0	1	1	2	8	0.05
san benito	0	0	0	0	0	0	1	0	0	0	1	0.18
san bernardino	0	0	2	0	1	0	1	0	0	0	4	0.02
san diego	7	4	8	7	8	8	9	7	1	9	68	0.21
san francisco	1	1	1	2	5	0	0	0	10	15	35	0.41
san joaquin	0	0	0	1	0	1	0	1	0	1	4	0.06
san luis obispo	0	0	0	1	4	3	3	2	1	1	15	0.55
san mateo	0	3	0	1	3	6	5	5	4	0	27	0.36
santa barbara	0	1	3	0	6	0	4	7	3	3	27	0.62
santa clara	2	2	11	4	13	5	10	11	7	5	70	0.37
santa cruz	3	8	9	5	5	6	8	7	15	10	76	2.81
shasta	0	0	1	1	0	0	0	0	0	0	2	0.11
sierra	0	0	0	1	0	0	0	0	0	1	2	6.22
siskiyou	0	0	0	1	1	0	1	1	1	1	6	1.34
solano	0	0	0	0	0	0	0	3	2	2	7	0.16
sonoma	8	2	6	12	7	11	12	11	8	8	85	1.72
stanislaus	1	0	0	0	0	0	1	1	2	2	7	0.13
sutter	0	0	0	0	0	0	0	0	0	0	0	0.00
tehama	0	0	0	0	0	0	0	3	1	0	4	0.63
trinity	0	0	2	1	0	1	1	0	0	0	5	3.65
tulare	0	0	0	1	0	0	1	1	0	0	3	0.07
tuolumne	0	0	0	0	0	0	1	0	0	0	1	0.18
ventura	0	0	0	3	2	0	0	3	3	2	13	0.15
yolo	0	0	0	1	1	0	1	1	3	0	7	0.33
yuba	0	1	0	2	0	1	0	0	0	0	4	0.54
total	51	39	86	80	97	75	102	108	100	85	823	0.21
state of california california department of public health 9
table 3.1: reported confirmed lyme disease cases by county of residence, california, 2009-2018
