# Supplementary material for: Urban forest biodiversity and cardiovascular disease: Potential health benefits from California’s street trees
Source: PLoS One. 2021 Nov 3;16(11):e0254973. doi: 10.1371/journal.pone.0254973 (PMC8565780; doi:10.1371/journal.pone.0254973)
Supplement: S3 File — (CSV) [file pone.0254973.s009.csv]

OBJECTID	ZCTA_KEY	LATITUDE	LONGITUDE	Shape_area	Shape_len	zipc	zipc_3	year	population	HTD	CAN	CLD	STK	num_obs	num_spec	hhi_genus	hhi_species	tot_pop	mean11	mean16	mean_diff	dbh	palm	shannon_spec	shannon_genus	HTDx	CANx	STKx	CLDx	HTDmin	HTDcut	STKmin	STKcut	HTDl	STKl	standHTDx	standSTKx	stand_S	stand_count	lncount	treec	numtree_4_HTD	numtree_4_STK	shannon_4_HTD	shannon_4_STK	treec_4_HTD	treec_4_STK
1619	0690001	33.97402729	-118.24950897	9071374	13970.969	90001	900	2010	57110	57	56	11	14	43	10	.17577069	.17577069	57110	.68935412	.68935412	0	21.192308	3	2.0012951	2.0012951	99.807388	98.056381	24.514095	19.261076	55	0	11	1	4.6032424	3.1992483	-.78578758	-.55102533	-1.2943163	-.85526747	3.7612002	75.293297	1		1		1
1619	0690001	33.97402729	-118.24950897	9071374	13970.969	90001	900	2011	54760	67	39	12	17	43	10	.17577069	.17577069	57110	.68935412	.68935412	0	21.192308	3	2.0012951	2.0012951	122.35208	71.219872	31.044558	21.913805	55	0	11	1	4.8069029	3.4354236	-.5672459	-.44670856	-1.2943163	-.85526747	3.7612002	78.524467	1		1		1
1619	0690001	33.97402729	-118.24950897	9071374	13970.969	90001	900	2012	54480	61	56	11	15	43	10	.17577069	.17577069	57110	.68935412	.68935412	0	21.192308	3	2.0012951	2.0012951	111.9677	102.79002	27.533039	20.190895	55	0	11	1	4.7182102	3.3153868	-.66790909	-.50280112	-1.2943163	-.85526747	3.7612002	78.928047	1		1		1
1619	0690001	33.97402729	-118.24950897	9071374	13970.969	90001	900	2013	54760	64	31	11	11	43	10	.17577069	.17577069	57110	.68935412	.68935412	0	21.192308	3	2.0012951	2.0012951	116.87363	56.610664	20.087656	20.087656	55	0	11	1	4.7610931	3.0001054	-.62035245	-.62173277	-1.2943163	-.85526747	3.7612002	78.524467	1		1		1
1619	0690001	33.97402729	-118.24950897	9071374	13970.969	90001	900	2014	56314	57	58	11	16	43	10	.17577069	.17577069	57110	.68935412	.68935412	0	21.192308	3	2.0012951	2.0012951	101.21817	102.99393	28.412117	19.533331	55	0	11	1	4.6172781	3.3468158	-.77211189	-.48875883	-1.2943163	-.85526747	3.7612002	76.357567	1		1		1
1619	0690001	33.97402729	-118.24950897	9071374	13970.969	90001	900	2015	57227	55	52	11	17	43	10	.17577069	.17577069	57110	.68935412	.68935412	0	21.192308	3	2.0012951	2.0012951	96.108482	90.866203	29.706257	19.221697	55	0	11	1	4.5654774	3.3913577	-.82164371	-.46808639	-1.2943163	-.85526747	3.7612002	75.139359	1		1		1
1619	0690001	33.97402729	-118.24950897	9071374	13970.969	90001	900	2016	57942	77	39	11	12	43	10	.17577069	.17577069	57110	.68935412	.68935412	0	21.192308	3	2.0012951	2.0012951	132.89151	67.308685	20.710365	18.984501	55	0	11	1	4.889533	3.0306344	-.46507978	-.61178565	-1.2943163	-.85526747	3.7612002	74.212143	1		1		1
1619	0690001	33.97402729	-118.24950897	9071374	13970.969	90001	900	2017	57942	79	50	11	25	43	10	.17577069	.17577069	57110	.68935412	.68935412	0	21.192308	3	2.0012951	2.0012951	136.34325	86.29319	43.146595	18.984501	55	0	11	1	4.9151754	3.7646036	-.43161964	-.2533921	-1.2943163	-.85526747	3.7612002	74.212143	1		1		1
1619	0690001	33.97402729	-118.24950897	9071374	13970.969	90001	900	2018	57942	58	44	12	21	43	10	.17577069	.17577069	57110	.68935412	.68935412	0	21.192308	3	2.0012951	2.0012951	100.1001	75.938004	36.243141	20.710365	55	0	11	1	4.6061707	3.5902503	-.78295016	-.36366701	-1.2943163	-.85526747	3.7612002	74.212143	1		1		1
1380	0690002	33.94909876	-118.24673723	7930684	14601.142	90002	900	2010	51223	70	48	11	15	228	27	.10514773	.087411508	51223	1.2076286	1.2076286	0	22.134869	1	2.7900307	2.1428347	136.65736	93.707901	29.28372	21.474728	52	0	11	1	4.9174767	3.3770318	-.42857468	-.47483596	-1.1261694	-.82709366	5.4293456	445.11255	1		1		1
1380	0690002	33.94909876	-118.24673723	7930684	14601.142	90002	900	2011	46509	69	41	11	12	228	27	.10514773	.087411508	51223	1.2076286	1.2076286	0	22.134869	1	2.7900307	2.1428347	148.35838	88.154984	25.801458	23.651337	52	0	11	1	4.9996309	3.2504311	-.31514841	-.53046119	-1.1261694	-.82709366	5.4293456	490.22769	1		1		1
1380	0690002	33.94909876	-118.24673723	7930684	14601.142	90002	900	2012	48613	81	55	11	19	228	27	.10514773	.087411508	51223	1.2076286	1.2076286	0	22.134869	1	2.7900307	2.1428347	166.6221	113.13846	39.084194	22.627691	52	0	11	1	5.1157284	3.6657181	-.13810527	-.31828439	-1.1261694	-.82709366	5.4293456	469.01035	1		1		1
1380	0690002	33.94909876	-118.24673723	7930684	14601.142	90002	900	2013	49475	68	60	11	15	228	27	.10514773	.087411508	51223	1.2076286	1.2076286	0	22.134869	1	2.7900307	2.1428347	137.44315	121.27337	30.318342	22.233452	52	0	11	1	4.9232101	3.4117529	-.42095754	-.45830902	-1.1261694	-.82709366	5.4293456	460.83881	1		1		1
1380	0690002	33.94909876	-118.24673723	7930684	14601.142	90002	900	2014	50098	52	60	13	11	228	27	.10514773	.087411508	51223	1.2076286	1.2076286	0	22.134869	1	2.7900307	2.1428347	103.79656	119.76526	21.956964	25.949141	52	0	11	1	4.6424327	3.0890844	-.7471177	-.59187263	-1.1261694	-.82709366	5.4293456	455.108	1		1		1
1380	0690002	33.94909876	-118.24673723	7930684	14601.142	90002	900	2015	50626	67	60	11	19	228	27	.10514773	.087411508	51223	1.2076286	1.2076286	0	22.134869	1	2.7900307	2.1428347	132.34306	118.51617	37.530125	21.727966	52	0	11	1	4.8853974	3.625144	-.47039625	-.34310889	-1.1261694	-.82709366	5.4293456	450.36148	1		1		1
1380	0690002	33.94909876	-118.24673723	7930684	14601.142	90002	900	2016	51826	68	58	12	19	228	27	.10514773	.087411508	51223	1.2076286	1.2076286	0	22.134869	1	2.7900307	2.1428347	131.20827	111.91294	36.661137	23.154402	52	0	11	1	4.8767858	3.6017172	-.48139665	-.35699001	-1.1261694	-.82709366	5.4293456	439.93362	1		1		1
1380	0690002	33.94909876	-118.24673723	7930684	14601.142	90002	900	2017	51826	55	51	12	15	228	27	.10514773	.087411508	51223	1.2076286	1.2076286	0	22.134869	1	2.7900307	2.1428347	106.12434	98.406204	28.943001	23.154402	52	0	11	1	4.6646113	3.3653283	-.72455293	-.48027855	-1.1261694	-.82709366	5.4293456	439.93362	1		1		1
1380	0690002	33.94909876	-118.24673723	7930684	14601.142	90002	900	2018	51826	65	45	11	21	228	27	.10514773	.087411508	51223	1.2076286	1.2076286	0	22.134869	1	2.7900307	2.1428347	125.41967	86.829002	40.520203	21.224869	52	0	11	1	4.8316655	3.7018006	-.53750962	-.29534575	-1.1261694	-.82709366	5.4293456	439.93362	1		1		1
85	0690003	33.96413596	-118.27371904	9198032	16235.758	90003	900	2010	66266	74	74	17	12	156	14	.15581854	.15581854	66266	.40651599	.40651599	0	12	59	2.1419108	2.1022785	111.67114	111.67114	18.108833	25.654182	74	0	12	0	4.7155585	2.8963997	-.67078382	-.65334225	-1.1743497	-.83805859	5.0498562	235.41484	1	1	1	1	1	1
85	0690003	33.96413596	-118.27371904	9198032	16235.758	90003	900	2011	66183	88	80	12	20	156	14	.15581854	.15581854	66266	.40651599	.40651599	0	12	59	2.1419108	2.1022785	132.96466	120.87696	30.21924	18.131544	74	0	12	0	4.8900833	3.4084787	-.46437067	-.45989206	-1.1743497	-.83805859	5.0498562	235.71008	1	1	1	1	1	1
85	0690003	33.96413596	-118.27371904	9198032	16235.758	90003	900	2012	67226	92	63	14	13	156	14	.15581854	.15581854	66266	.40651599	.40651599	0	12	59	2.1419108	2.1022785	136.85181	93.713745	19.337757	20.825275	74	0	12	0	4.9188986	2.9620595	-.4266898	-.63371152	-1.1743497	-.83805859	5.0498562	232.05307	1	1	1	1	1	1
85	0690003	33.96413596	-118.27371904	9198032	16235.758	90003	900	2013	66200	85	76	12	17	156	14	.15581854	.15581854	66266	.40651599	.40651599	0	12	59	2.1419108	2.1022785	128.39879	114.80363	25.679758	18.126888	74	0	12	0	4.8551412	3.245703	-.50863093	-.5324052	-1.1743497	-.83805859	5.0498562	235.64955	1	1	1	1	1	1
85	0690003	33.96413596	-118.27371904	9198032	16235.758	90003	900	2014	66913	81	78	11	15	156	14	.15581854	.15581854	66266	.40651599	.40651599	0	12	59	2.1419108	2.1022785	121.05271	116.56927	22.417168	16.439257	74	0	12	0	4.796226	3.109827	-.57984161	-.58452141	-1.1743497	-.83805859	5.0498562	233.13855	1	1	1	1	1	1
85	0690003	33.96413596	-118.27371904	9198032	16235.758	90003	900	2015	69502	76	77	16	16	156	14	.15581854	.15581854	66266	.40651599	.40651599	0	12	59	2.1419108	2.1022785	109.34937	110.78818	23.02092	23.02092	74	0	12	0	4.6945481	3.1364033	-.69329035	-.57487714	-1.1743497	-.83805859	5.0498562	224.45398	1	1	1	1	1	1
85	0690003	33.96413596	-118.27371904	9198032	16235.758	90003	900	2016	70208	101	71	11	18	156	14	.15581854	.15581854	66266	.40651599	.40651599	0	12	59	2.1419108	2.1022785	143.85825	101.12807	25.638103	15.66773	74	0	12	0	4.9688282	3.2440796	-.35877144	-.53307056	-1.1743497	-.83805859	5.0498562	222.1969	1	1	1	1	1	1
85	0690003	33.96413596	-118.27371904	9198032	16235.758	90003	900	2017	70208	99	86	12	24	156	14	.15581854	.15581854	66266	.40651599	.40651599	0	12	59	2.1419108	2.1022785	141.00957	122.49316	34.184139	17.09207	74	0	12	0	4.9488277	3.5317619	-.38638571	-.39655727	-1.1743497	-.83805859	5.0498562	222.1969	1	1	1	1	1	1
85	0690003	33.96413596	-118.27371904	9198032	16235.758	90003	900	2018	70208	80	65	20	23	156	14	.15581854	.15581854	66266	.40651599	.40651599	0	12	59	2.1419108	2.1022785	113.94713	92.582039	32.7598	28.486782	74	0	12	0	4.7357345	3.4892023	-.6487211	-.41930947	-1.1743497	-.83805859	5.0498562	222.1969	1	1	1	1	1	1
375	0690004	34.07619733	-118.31072241	7894534	16337.636	90004	900	2010	62180	66	69	11	17	356	42	.073554479	.068899132	62180	3.3886607	3.3886607	0	10.713235	25	3.1266873	2.5197728	106.14346	110.96815	27.339981	17.690577	56	0	11	1	4.6647916	3.3083501	-.72436762	-.505885	-.6783728	-.8076005	5.8749309	572.53137	1		2		1
375	0690004	34.07619733	-118.31072241	7894534	16337.636	90004	900	2011	63932	60	59	11	15	356	42	.073554479	.068899132	62180	3.3886607	3.3886607	0	10.713235	25	3.1266873	2.5197728	93.849716	92.285553	23.462429	17.205782	56	0	11	1	4.5416946	3.1554003	-.84353954	-.56782454	-.6783728	-.8076005	5.8749309	556.84161	1		2		1
375	0690004	34.07619733	-118.31072241	7894534	16337.636	90004	900	2012	62884	67	59	11	11	356	42	.073554479	.068899132	62180	3.3886607	3.3886607	0	10.713235	25	3.1266873	2.5197728	106.54539	93.823547	17.492525	17.492525	56	0	11	1	4.668571	2.8617737	-.72047138	-.66318703	-.6783728	-.8076005	5.8749309	566.12177	1		2		1
375	0690004	34.07619733	-118.31072241	7894534	16337.636	90004	900	2013	62760	86	59	11	13	356	42	.073554479	.068899132	62180	3.3886607	3.3886607	0	10.713235	25	3.1266873	2.5197728	137.02995	94.008926	20.713831	17.527088	56	0	11	1	4.9201994	3.0308015	-.42496291	-.61173028	-.6783728	-.8076005	5.8749309	567.2403	1		2		1
375	0690004	34.07619733	-118.31072241	7894534	16337.636	90004	900	2014	63547	56	54	11	11	356	42	.073554479	.068899132	62180	3.3886607	3.3886607	0	10.713235	25	3.1266873	2.5197728	88.123749	84.976471	17.310022	17.310022	56	0	11	1	4.4787421	2.8512857	-.89904535	-.66610235	-.6783728	-.8076005	5.8749309	560.21527	1		2		1
375	0690004	34.07619733	-118.31072241	7894534	16337.636	90004	900	2015	64008	80	61	11	17	356	42	.073554479	.068899132	62180	3.3886607	3.3886607	0	10.713235	25	3.1266873	2.5197728	124.98438	95.300591	26.559179	17.185352	56	0	11	1	4.8281889	3.2793753	-.54172921	-.51835746	-.6783728	-.8076005	5.8749309	556.18048	1		2		1
375	0690004	34.07619733	-118.31072241	7894534	16337.636	90004	900	2016	63095	73	78	14	15	356	42	.073554479	.068899132	62180	3.3886607	3.3886607	0	10.713235	25	3.1266873	2.5197728	115.69855	123.62311	23.773674	22.188763	56	0	11	1	4.750988	3.1685789	-.63174331	-.56285274	-.6783728	-.8076005	5.8749309	564.22852	1		2		1
375	0690004	34.07619733	-118.31072241	7894534	16337.636	90004	900	2017	63095	65	63	11	18	356	42	.073554479	.068899132	62180	3.3886607	3.3886607	0	10.713235	25	3.1266873	2.5197728	103.01926	99.849434	28.52841	17.434029	56	0	11	1	4.6349158	3.3509004	-.75465268	-.48690119	-.6783728	-.8076005	5.8749309	564.22852	1		2		1
375	0690004	34.07619733	-118.31072241	7894534	16337.636	90004	900	2018	63095	86	64	11	19	356	42	.073554479	.068899132	62180	3.3886607	3.3886607	0	10.713235	25	3.1266873	2.5197728	136.3024	101.43434	30.113321	17.434029	56	0	11	1	4.914876	3.4049675	-.43201563	-.461584	-.6783728	-.8076005	5.8749309	564.22852	1		2		1
1381	0690005	34.05916256	-118.30689233	2807561.3	18344.301	90005	900	2010	37681	49	42	11	11	89	11	.16601439	.16601439	37681	1.9757189	1.9757189	0	11.325843	7	1.9995435	1.7919352	130.03902	111.46201	29.19243	29.19243	33	0	11	1	4.8678346	3.3739095	-.492731	-.47629419	-1.5430326	-.84826207	4.4886365	236.19331	1		1		1
1381	0690005	34.05916256	-118.30689233	2807561.3	18344.301	90005	900	2011	41178	40	35	11	11	89	11	.16601439	.16601439	37681	1.9757189	1.9757189	0	11.325843	7	1.9995435	1.7919352	97.139252	84.996841	26.713293	26.713293	33	0	11	1	4.5761456	3.2851613	-.81165171	-.51589566	-1.5430326	-.84826207	4.4886365	216.13483	1		1		1
1381	0690005	34.05916256	-118.30689233	2807561.3	18344.301	90005	900	2012	39592	36	32	11	11	89	11	.16601439	.16601439	37681	1.9757189	1.9757189	0	11.325843	7	1.9995435	1.7919352	90.92746	80.824409	27.78339	27.78339	33	0	11	1	4.5100622	3.3244383	-.871867	-.49880204	-1.5430326	-.84826207	4.4886365	224.79289	1		1		1
1381	0690005	34.05916256	-118.30689233	2807561.3	18344.301	90005	900	2013	39548	47	57	11	11	89	11	.16601439	.16601439	37681	1.9757189	1.9757189	0	11.325843	7	1.9995435	1.7919352	118.84293	144.12865	27.814302	27.814302	33	0	11	1	4.7778025	3.3255503	-.60126263	-.49830824	-1.5430326	-.84826207	4.4886365	225.04298	1		1		1
1381	0690005	34.05916256	-118.30689233	2807561.3	18344.301	90005	900	2014	38638	33	37	11	15	89	11	.16601439	.16601439	37681	1.9757189	1.9757189	0	11.325843	7	1.9995435	1.7919352	85.40815	95.760651	38.821884	28.469383	33	0	11	1	4.4474416	3.6589842	-.92536962	-.32247448	-1.5430326	-.84826207	4.4886365	230.34319	1		1		1
1381	0690005	34.05916256	-118.30689233	2807561.3	18344.301	90005	900	2015	38979	48	43	11	11	89	11	.16601439	.16601439	37681	1.9757189	1.9757189	0	11.325843	7	1.9995435	1.7919352	123.14323	110.31581	28.220324	28.220324	33	0	11	1	4.8133483	3.3400424	-.55957669	-.49182251	-1.5430326	-.84826207	4.4886365	228.32808	1		1		1
1381	0690005	34.05916256	-118.30689233	2807561.3	18344.301	90005	900	2016	39338	49	42	11	11	89	11	.16601439	.16601439	37681	1.9757189	1.9757189	0	11.325843	7	1.9995435	1.7919352	124.56149	106.76699	27.962784	27.962784	33	0	11	1	4.8247995	3.3308744	-.54582852	-.49593642	-1.5430326	-.84826207	4.4886365	226.24434	1		1		1
1381	0690005	34.05916256	-118.30689233	2807561.3	18344.301	90005	900	2017	39338	44	42	11	11	89	11	.16601439	.16601439	37681	1.9757189	1.9757189	0	11.325843	7	1.9995435	1.7919352	111.85114	106.76699	27.962784	27.962784	33	0	11	1	4.7171688	3.3308744	-.66903901	-.49593642	-1.5430326	-.84826207	4.4886365	226.24434	1		1		1
1381	0690005	34.05916256	-118.30689233	2807561.3	18344.301	90005	900	2018	39338	54	38	11	16	89	11	.16601439	.16601439	37681	1.9757189	1.9757189	0	11.325843	7	1.9995435	1.7919352	137.27185	96.598709	40.673141	27.962784	33	0	11	1	4.9219632	3.7055681	-.42261803	-.29290274	-1.5430326	-.84826207	4.4886365	226.24434	1		1		1
615	0690006	34.04804137	-118.29417699	4972256	10112.79	90006	900	2010	59185	65	58	11	11	24	4	.4861111	.4861111	59185	.51927602	.51927602	0	16	0	.98308778	.28683597	109.82513	97.997803	18.585791	18.585791	64	0	11	1	4.6988893	2.9223974	-.68867856	-.64572334	-3.3310676	-.85816097	3.1780539	40.550816	1		1		1
615	0690006	34.04804137	-118.29417699	4972256	10112.79	90006	900	2011	57912	66	55	13	14	24	4	.4861111	.4861111	59185	.51927602	.51927602	0	16	0	.98308778	.28683597	113.96602	94.97168	24.17461	22.447851	64	0	11	1	4.7359004	3.185303	-.64853793	-.55644822	-3.3310676	-.85816097	3.1780539	41.442188	1		1		1
615	0690006	34.04804137	-118.29417699	4972256	10112.79	90006	900	2012	58849	66	69	11	14	24	4	.4861111	.4861111	59185	.51927602	.51927602	0	16	0	.98308778	.28683597	112.15144	117.24923	23.7897	18.691906	64	0	11	1	4.7198501	3.1692526	-.66612798	-.56259674	-3.3310676	-.85816097	3.1780539	40.782341	1		1		1
615	0690006	34.04804137	-118.29417699	4972256	10112.79	90006	900	2013	59498	75	55	11	14	24	4	.4861111	.4861111	59185	.51927602	.51927602	0	16	0	.98308778	.28683597	126.05466	92.440079	23.530203	18.488016	64	0	11	1	4.8367157	3.1582849	-.53135425	-.56674194	-3.3310676	-.85816097	3.1780539	40.33749	1		1		1
615	0690006	34.04804137	-118.29417699	4972256	10112.79	90006	900	2014	61419	64	50	11	11	24	4	.4861111	.4861111	59185	.51927602	.51927602	0	16	0	.98308778	.28683597	104.20229	81.408035	17.909767	17.909767	64	0	11	1	4.6463342	2.8853462	-.74318475	-.6565221	-3.3310676	-.85816097	3.1780539	39.075855	1		1		1
615	0690006	34.04804137	-118.29417699	4972256	10112.79	90006	900	2015	61625	83	48	11	21	24	4	.4861111	.4861111	59185	.51927602	.51927602	0	16	0	.98308778	.28683597	134.68559	77.890465	34.07708	17.849899	64	0	11	1	4.9029431	3.528625	-.44768846	-.39826742	-3.3310676	-.85816097	3.1780539	38.945232	1		1		1
615	0690006	34.04804137	-118.29417699	4972256	10112.79	90006	900	2016	61230	79	55	11	18	24	4	.4861111	.4861111	59185	.51927602	.51927602	0	16	0	.98308778	.28683597	129.02173	89.825249	29.397354	17.96505	64	0	11	1	4.8599811	3.3809047	-.50259233	-.47302076	-3.3310676	-.85816097	3.1780539	39.196472	1		1		1
615	0690006	34.04804137	-118.29417699	4972256	10112.79	90006	900	2017	61230	72	64	11	23	24	4	.4861111	.4861111	59185	.51927602	.51927602	0	16	0	.98308778	.28683597	117.58942	104.52393	37.563286	17.96505	64	0	11	1	4.767199	3.6260271	-.61341381	-.34257919	-3.3310676	-.85816097	3.1780539	39.196472	1		1		1
615	0690006	34.04804137	-118.29417699	4972256	10112.79	90006	900	2018	61230	77	43	11	15	24	4	.4861111	.4861111	59185	.51927602	.51927602	0	16	0	.98308778	.28683597	125.75535	70.227013	24.497795	17.96505	64	0	11	1	4.8343382	3.1985831	-.53425562	-.55128574	-3.3310676	-.85816097	3.1780539	39.196472	1		1		1
993	0690007	34.02813286	-118.28482837	6387020.5	17086.342	90007	900	2010	40920	30	29	11	11	1311	78	.05794134	.048153829	40920	1.017905	1.017905	0	13.687983	123	3.4524086	3.122457	73.313782	70.869987	26.88172	26.88172	24	0	11	1	4.2947488	3.2914464	-1.0426089	-.51320523	.037606876	-.66216296	7.1785455	3203.8123	2		3		2
993	0690007	34.02813286	-118.28482837	6387020.5	17086.342	90007	900	2011	42265	44	14	11	14	1311	78	.05794134	.048153829	40920	1.017905	1.017905	0	13.687983	123	3.4524086	3.122457	104.10505	33.124336	33.124336	26.026262	24	0	11	1	4.6454005	3.5002682	-.74412733	-.41348642	.037606876	-.66216296	7.1785455	3101.8574	2		3		2
993	0690007	34.02813286	-118.28482837	6387020.5	17086.342	90007	900	2012	43653	31	26	11	11	1311	78	.05794134	.048153829	40920	1.017905	1.017905	0	13.687983	123	3.4524086	3.122457	71.014595	59.560627	25.198727	25.198727	24	0	11	1	4.2628856	3.2267935	-1.0648965	-.54008913	.037606876	-.66216296	7.1785455	3003.23	2		3		2
993	0690007	34.02813286	-118.28482837	6387020.5	17086.342	90007	900	2013	43173	38	19	11	11	1311	78	.05794134	.048153829	40920	1.017905	1.017905	0	13.687983	123	3.4524086	3.122457	88.017975	44.008987	25.478888	25.478888	24	0	11	1	4.477541	3.2378502	-.90007073	-.53561389	.037606876	-.66216296	7.1785455	3036.6201	2		3		2
993	0690007	34.02813286	-118.28482837	6387020.5	17086.342	90007	900	2014	43779	36	31	11	11	1311	78	.05794134	.048153829	40920	1.017905	1.017905	0	13.687983	123	3.4524086	3.122457	82.231209	70.810204	25.126202	25.126202	24	0	11	1	4.4095349	3.2239113	-.95616591	-.54124767	.037606876	-.66216296	7.1785455	2994.5864	2		3		2
993	0690007	34.02813286	-118.28482837	6387020.5	17086.342	90007	900	2015	43426	36	31	11	12	1311	78	.05794134	.048153829	40920	1.017905	1.017905	0	13.687983	123	3.4524086	3.122457	82.899643	71.385803	27.633215	25.330448	24	0	11	1	4.4176307	3.3190186	-.94968635	-.50120091	.037606876	-.66216296	7.1785455	3018.9287	2		3		2
993	0690007	34.02813286	-118.28482837	6387020.5	17086.342	90007	900	2016	41979	24	34	11	13	1311	78	.05794134	.048153829	40920	1.017905	1.017905	0	13.687983	123	3.4524086	3.122457	57.171444	80.992874	30.967865	26.203577	24	0	11	1	4.0460544	3.43295	-1.199088	-.44793361	.037606876	-.66216296	7.1785455	3122.99	2		3		2
993	0690007	34.02813286	-118.28482837	6387020.5	17086.342	90007	900	2017	41979	27	33	11	11	1311	78	.05794134	.048153829	40920	1.017905	1.017905	0	13.687983	123	3.4524086	3.122457	64.317871	78.610733	26.203577	26.203577	24	0	11	1	4.1638374	3.2658958	-1.1298126	-.52403778	.037606876	-.66216296	7.1785455	3122.99	2		3		2
993	0690007	34.02813286	-118.28482837	6387020.5	17086.342	90007	900	2018	41979	44	35	11	11	1311	78	.05794134	.048153829	40920	1.017905	1.017905	0	13.687983	123	3.4524086	3.122457	104.81431	83.375023	26.203577	26.203577	24	0	11	1	4.6521902	3.2658958	-.737252	-.52403778	.037606876	-.66216296	7.1785455	3122.99	2		3		2
1618	0690008	34.00960521	-118.34706909	9581976	16266.937	90008	900	2010	32327	94	67	15	13	40	7	.15375	.15375	32327	3.4610903	3.4610903	0	3	0	1.9045372	1.9045372	290.77859	207.2571	40.214062	46.400841	85	0	12	0	5.6725621	3.6942167	1.0654315	-.30023602	-1.4092633	-.85572433	3.6888795	123.73558	1	1	1	1	1	1
1618	0690008	34.00960521	-118.34706909	9581976	16266.937	90008	900	2011	34429	89	79	13	18	40	7	.15375	.15375	32327	3.4610903	3.4610903	0	3	0	1.9045372	1.9045372	258.50302	229.45772	52.281506	37.758865	85	0	12	0	5.5549073	3.9566426	.75256151	-.10747215	-1.4092633	-.85572433	3.6888795	116.18113	1	1	1	1	1	1
1618	0690008	34.00960521	-118.34706909	9581976	16266.937	90008	900	2012	33754	85	81	19	12	40	7	.15375	.15375	32327	3.4610903	3.4610903	0	3	0	1.9045372	1.9045372	251.82201	239.97156	35.551342	56.289623	85	0	12	0	5.5287223	3.5709779	.68779773	-.37471774	-1.4092633	-.85572433	3.6888795	118.50447	1	1	1	1	1	1
1618	0690008	34.00960521	-118.34706909	9581976	16266.937	90008	900	2013	33280	97	67	11	15	40	7	.15375	.15375	32327	3.4610903	3.4610903	0	3	0	1.9045372	1.9045372	291.46634	201.32211	45.072117	33.052883	85	0	12	0	5.6749244	3.8082638	1.0720983	-.22263405	-1.4092633	-.85572433	3.6888795	120.19231	1	1	1	1	1	1
1618	0690008	34.00960521	-118.34706909	9581976	16266.937	90008	900	2014	33012	92	75	11	22	40	7	.15375	.15375	32327	3.4610903	3.4610903	0	3	0	1.9045372	1.9045372	278.68652	227.19011	66.642433	33.321217	85	0	12	0	5.6300874	4.1993413	.94821447	.12192754	-1.4092633	-.85572433	3.6888795	121.16806	1	1	1	1	1	1
1618	0690008	34.00960521	-118.34706909	9581976	16266.937	90008	900	2015	31837	98	70	12	24	40	7	.15375	.15375	32327	3.4610903	3.4610903	0	3	0	1.9045372	1.9045372	307.81796	219.86996	75.383987	37.691994	85	0	12	0	5.7295084	4.3225951	1.2306062	.26156405	-1.4092633	-.85572433	3.6888795	125.63998	1	1	1	1	1	1
1618	0690008	34.00960521	-118.34706909	9581976	16266.937	90008	900	2016	32060	87	74	13	19	40	7	.15375	.15375	32327	3.4610903	3.4610903	0	3	0	1.9045372	1.9045372	271.36618	230.81721	59.263882	40.548969	85	0	12	0	5.6034689	4.0820003	.87725323	.0040634619	-1.4092633	-.85572433	3.6888795	124.76606	1	1	1	1	1	1
1618	0690008	34.00960521	-118.34706909	9581976	16266.937	90008	900	2017	32060	101	73	21	27	40	7	.15375	.15375	32327	3.4610903	3.4610903	0	3	0	1.9045372	1.9045372	315.0343	227.69806	84.217094	65.502182	85	0	12	0	5.7526817	4.4333978	1.3005593	.40266302	-1.4092633	-.85572433	3.6888795	124.76606	1	1	1	1	1	1
1618	0690008	34.00960521	-118.34706909	9581976	16266.937	90008	900	2018	32060	90	81	21	22	40	7	.15375	.15375	32327	3.4610903	3.4610903	0	3	0	1.9045372	1.9045372	280.72363	252.65128	68.621338	65.502182	85	0	12	0	5.6373706	4.2286034	.96796167	.15353832	-1.4092633	-.85572433	3.6888795	124.76606	1	1	1	1	1	1
995	0690011	34.00706962	-118.25866986	11100950	17293.23	90011	900	2010	103892	86	74	11	22	13	4	.72781062	.37278107	103892	.92978758	.92978758	0	15.461538	0	1.118969	.53596103	82.778267	71.227814	21.175837	10.587918	73	0	15	0	4.4161654	3.0528607	-.95086294	-.60435027	-3.0351107	-.85983616	2.5649493	12.512994	1	1	1	1	1	1
995	0690011	34.00706962	-118.25866986	11100950	17293.23	90011	900	2011	101523	101	76	16	15	13	4	.72781062	.37278107	103892	.92978758	.92978758	0	15.461538	0	1.118969	.53596103	99.484848	74.859886	14.774977	15.759975	73	0	15	0	4.6000051	2.692935	-.7889142	-.70659685	-3.0351107	-.85983616	2.5649493	12.80498	1	1	1	1	1	1
995	0690011	34.00706962	-118.25866986	11100950	17293.23	90011	900	2012	100671	73	67	11	24	13	4	.72781062	.37278107	103892	.92978758	.92978758	0	15.461538	0	1.118969	.53596103	72.513435	66.553429	23.840033	10.926682	73	0	15	0	4.283772	3.1713662	-1.0503672	-.56179273	-3.0351107	-.85983616	2.5649493	12.913351	1	1	1	1	1	1
995	0690011	34.00706962	-118.25866986	11100950	17293.23	90011	900	2013	100882	85	68	13	22	13	4	.72781062	.37278107	103892	.92978758	.92978758	0	15.461538	0	1.118969	.53596103	84.256851	67.405487	21.807657	12.886342	73	0	15	0	4.4338698	3.0822611	-.93652993	-.59425765	-3.0351107	-.85983616	2.5649493	12.886342	1	1	1	1	1	1
995	0690011	34.00706962	-118.25866986	11100950	17293.23	90011	900	2014	102926	76	82	11	17	13	4	.72781062	.37278107	103892	.92978758	.92978758	0	15.461538	0	1.118969	.53596103	73.839455	79.668892	16.51672	10.68729	73	0	15	0	4.3018932	2.8043733	-1.0375131	-.67877442	-3.0351107	-.85983616	2.5649493	12.630433	1	1	1	1	1	1
995	0690011	34.00706962	-118.25866986	11100950	17293.23	90011	900	2015	104058	83	101	11	24	13	4	.72781062	.37278107	103892	.92978758	.92978758	0	15.461538	0	1.118969	.53596103	79.763206	97.061256	23.06406	10.571028	73	0	15	0	4.3790622	3.1382756	-.98009002	-.57418805	-3.0351107	-.85983616	2.5649493	12.493032	1	1	1	1	1	1
995	0690011	34.00706962	-118.25866986	11100950	17293.23	90011	900	2016	104762	109	107	14	15	13	4	.72781062	.37278107	103892	.92978758	.92978758	0	15.461538	0	1.118969	.53596103	104.04536	102.13627	14.318169	13.363625	73	0	15	0	4.6448269	2.6615293	-.74470598	-.71389383	-3.0351107	-.85983616	2.5649493	12.40908	1	1	1	1	1	1
995	0690011	34.00706962	-118.25866986	11100950	17293.23	90011	900	2017	104762	110	88	20	27	13	4	.72781062	.37278107	103892	.92978758	.92978758	0	15.461538	0	1.118969	.53596103	104.9999	83.999924	25.772703	19.090891	73	0	15	0	4.6539593	3.249316	-.73545289	-.53092051	-3.0351107	-.85983616	2.5649493	12.40908	1	1	1	1	1	1
995	0690011	34.00706962	-118.25866986	11100950	17293.23	90011	900	2018	104762	81	72	19	38	13	4	.72781062	.37278107	103892	.92978758	.92978758	0	15.461538	0	1.118969	.53596103	77.318115	68.727211	36.272694	18.136347	73	0	15	0	4.347928	3.5910652	-1.003792	-.36319494	-3.0351107	-.85983616	2.5649493	12.40908	1	1	1	1	1	1
799	0690012	34.06600953	-118.23821126	8528633	19262.299	90012	900	2010	31103	66	51	12	11	377	55	.047499102	.037972547	31103	3.2896347	3.2896347	0	12.201681	17	3.5425296	2.4111574	212.19818	163.97131	35.366364	38.581486	49	0	11	1	5.3575206	3.5657611	.30369592	-.37767255	-.80740625	-.80440241	5.9322453	1212.1017	1		1		1
799	0690012	34.06600953	-118.23821126	8528633	19262.299	90012	900	2011	29298	49	39	17	11	377	55	.047499102	.037972547	31103	3.2896347	3.2896347	0	12.201681	17	3.5425296	2.4111574	167.24692	133.11488	37.545223	58.024437	49	0	11	1	5.1194711	3.6255462	-.13204849	-.3428677	-.80740625	-.80440241	5.9322453	1286.7772	1		1		1
799	0690012	34.06600953	-118.23821126	8528633	19262.299	90012	900	2012	29164	55	48	17	11	377	55	.047499102	.037972547	31103	3.2896347	3.2896347	0	12.201681	17	3.5425296	2.4111574	188.58867	164.58647	37.717735	58.291042	49	0	11	1	5.2395682	3.6301305	.074832216	-.34011203	-.80740625	-.80440241	5.9322453	1292.6896	1		1		1
799	0690012	34.06600953	-118.23821126	8528633	19262.299	90012	900	2013	29528	65	43	11	11	377	55	.047499102	.037972547	31103	3.2896347	3.2896347	0	12.201681	17	3.5425296	2.4111574	220.13005	145.6245	37.252777	37.252777	49	0	11	1	5.3942184	3.6177266	.38058516	-.34753922	-.80740625	-.80440241	5.9322453	1276.7543	1		1		1
799	0690012	34.06600953	-118.23821126	8528633	19262.299	90012	900	2014	30029	55	47	11	11	377	55	.047499102	.037972547	31103	3.2896347	3.2896347	0	12.201681	17	3.5425296	2.4111574	183.15628	156.51537	36.631256	36.631256	49	0	11	1	5.2103395	3.6009018	.022172229	-.35746732	-.80740625	-.80440241	5.9322453	1255.453	1		1		1
799	0690012	34.06600953	-118.23821126	8528633	19262.299	90012	900	2015	30860	54	57	11	16	377	55	.047499102	.037972547	31103	3.2896347	3.2896347	0	12.201681	17	3.5425296	2.4111574	174.9838	184.70512	51.84705	35.644848	49	0	11	1	5.1646934	3.948298	-.057049457	-.1144121	-.80740625	-.80440241	5.9322453	1221.6461	1		1		1
799	0690012	34.06600953	-118.23821126	8528633	19262.299	90012	900	2016	32543	60	37	11	15	377	55	.047499102	.037972547	31103	3.2896347	3.2896347	0	12.201681	17	3.5425296	2.4111574	184.37144	113.69572	46.092861	33.801434	49	0	11	1	5.2169523	3.8306582	.033951677	-.20632879	-.80740625	-.80440241	5.9322453	1158.4673	1		1		1
799	0690012	34.06600953	-118.23821126	8528633	19262.299	90012	900	2017	32543	53	48	14	12	377	55	.047499102	.037972547	31103	3.2896347	3.2896347	0	12.201681	17	3.5425296	2.4111574	162.86145	147.49716	36.87429	43.020004	49	0	11	1	5.0928998	3.6075146	-.17455992	-.35358512	-.80740625	-.80440241	5.9322453	1158.4673	1		1		1
799	0690012	34.06600953	-118.23821126	8528633	19262.299	90012	900	2018	32543	62	45	11	12	377	55	.047499102	.037972547	31103	3.2896347	3.2896347	0	12.201681	17	3.5425296	2.4111574	190.51717	138.27858	36.87429	33.801434	49	0	11	1	5.2497425	3.6075146	.093526505	-.35358512	-.80740625	-.80440241	5.9322453	1158.4673	1		1		1
376	0690013	34.04487563	-118.24042095	1773763.9	9626.1396	90013	900	2010	11772	34	14	11	11	35	14	.10693877	.10693877	11772	.14692426	.14692426	0	17.785715	1	2.4160957	2.3518288	288.82092	118.92626	93.442062	93.442062	27	0	11	1	5.6658068	4.5373416	1.0464544	.55002153	-.87788761	-.85648578	3.5553482	297.31567	1		1		1
376	0690013	34.04487563	-118.24042095	1773763.9	9626.1396	90013	900	2011	8216	28	22	11	11	35	14	.10693877	.10693877	11772	.14692426	.14692426	0	17.785715	1	2.4160957	2.3518288	340.79843	267.7702	133.8851	133.8851	27	0	11	1	5.8312912	4.8969822	1.5503092	1.1960536	-.87788761	-.85648578	3.5553482	425.99805	1		1		1
376	0690013	34.04487563	-118.24042095	1773763.9	9626.1396	90013	900	2012	9318	27	20	11	11	35	14	.10693877	.10693877	11772	.14692426	.14692426	0	17.785715	1	2.4160957	2.3518288	289.76175	214.63834	118.05109	118.05109	27	0	11	1	5.6690588	4.7711177	1.0555745	.94312304	-.87788761	-.85648578	3.5553482	375.6171	1		1		1
376	0690013	34.04487563	-118.24042095	1773763.9	9626.1396	90013	900	2013	10256	34	13	11	11	35	14	.10693877	.10693877	11772	.14692426	.14692426	0	17.785715	1	2.4160957	2.3518288	331.51328	126.75507	107.25429	107.25429	27	0	11	1	5.803668	4.6752024	1.4603016	.77065629	-.87788761	-.85648578	3.5553482	341.26364	1		1		1
376	0690013	34.04487563	-118.24042095	1773763.9	9626.1396	90013	900	2014	10575	36	21	11	11	35	14	.10693877	.10693877	11772	.14692426	.14692426	0	17.785715	1	2.4160957	2.3518288	340.42554	198.58156	104.01891	104.01891	27	0	11	1	5.8301964	4.6445727	1.5466945	.71897483	-.87788761	-.85648578	3.5553482	330.96927	1		1		1
376	0690013	34.04487563	-118.24042095	1773763.9	9626.1396	90013	900	2015	11299	39	27	11	11	35	14	.10693877	.10693877	11772	.14692426	.14692426	0	17.785715	1	2.4160957	2.3518288	345.1633	238.9592	97.353745	97.353745	27	0	11	1	5.8440175	4.578351	1.592621	.61250627	-.87788761	-.85648578	3.5553482	309.76193	1		1		1
376	0690013	34.04487563	-118.24042095	1773763.9	9626.1396	90013	900	2016	11668	46	18	11	11	35	14	.10693877	.10693877	11772	.14692426	.14692426	0	17.785715	1	2.4160957	2.3518288	394.24066	154.26808	94.27494	94.27494	27	0	11	1	5.9769616	4.5462155	2.0683625	.56332582	-.87788761	-.85648578	3.5553482	299.96573	1		1		1
376	0690013	34.04487563	-118.24042095	1773763.9	9626.1396	90013	900	2017	11668	45	26	11	11	35	14	.10693877	.10693877	11772	.14692426	.14692426	0	17.785715	1	2.4160957	2.3518288	385.6702	222.83168	94.27494	94.27494	27	0	11	1	5.9549828	4.5462155	1.985283	.56332582	-.87788761	-.85648578	3.5553482	299.96573	1		1		1
376	0690013	34.04487563	-118.24042095	1773763.9	9626.1396	90013	900	2018	11668	51	21	11	11	35	14	.10693877	.10693877	11772	.14692426	.14692426	0	17.785715	1	2.4160957	2.3518288	437.0929	179.97943	94.27494	94.27494	27	0	11	1	6.0801458	4.5462155	2.4837596	.56332582	-.87788761	-.85648578	3.5553482	299.96573	1		1		1
1617	0690015	34.03937803	-118.2662993	4430190	14154.809	90015	900	2010	18986	16	17	11	11	567	29	.12929524	.10347788	18986	.30207065	.30207065	0	13.675182	176	2.62677	2.3749995	84.272621	89.539658	57.937428	57.937428	15	0	11	1	4.4340572	4.0593634	-.93637711	-.017125154	-.85036117	-.77546716	6.3403592	2986.4111	2		1		2
1617	0690015	34.03937803	-118.2662993	4430190	14154.809	90015	900	2011	17957	15	22	11	11	567	29	.12929524	.10347788	18986	.30207065	.30207065	0	13.675182	176	2.62677	2.3749995	83.532883	122.5149	61.25745	61.25745	15	0	11	1	4.4252405	4.1150856	-.9435479	.035908479	-.85036117	-.77546716	6.3403592	3157.543	2		1		2
1617	0690015	34.03937803	-118.2662993	4430190	14154.809	90015	900	2012	17668	17	16	11	11	567	29	.12929524	.10347788	18986	.30207065	.30207065	0	13.675182	176	2.62677	2.3749995	96.219154	90.559204	62.259453	62.259453	15	0	11	1	4.5666285	4.1313105	-.82057089	.051914345	-.85036117	-.77546716	6.3403592	3209.1917	2		1		2
1617	0690015	34.03937803	-118.2662993	4430190	14154.809	90015	900	2013	18358	25	20	11	11	567	29	.12929524	.10347788	18986	.30207065	.30207065	0	13.675182	176	2.62677	2.3749995	136.1804	108.94433	59.91938	59.91938	15	0	11	1	4.9139805	4.0929999	-.43319818	.014534314	-.85036117	-.77546716	6.3403592	3088.5718	2		1		2
1617	0690015	34.03937803	-118.2662993	4430190	14154.809	90015	900	2014	18226	27	11	11	11	567	29	.12929524	.10347788	18986	.30207065	.30207065	0	13.675182	176	2.62677	2.3749995	148.14001	60.35334	60.35334	60.35334	15	0	11	1	4.998158	4.1002164	-.31726521	.021466337	-.85036117	-.77546716	6.3403592	3110.9404	2		1		2
1617	0690015	34.03937803	-118.2662993	4430190	14154.809	90015	900	2015	18767	24	11	11	11	567	29	.12929524	.10347788	18986	.30207065	.30207065	0	13.675182	176	2.62677	2.3749995	127.88405	58.613525	58.613525	58.613525	15	0	11	1	4.8511238	4.0709653	-.51362062	-.0063252496	-.85036117	-.77546716	6.3403592	3021.2607	2		1		2
1617	0690015	34.03937803	-118.2662993	4430190	14154.809	90015	900	2016	19378	19	17	11	11	567	29	.12929524	.10347788	18986	.30207065	.30207065	0	13.675182	176	2.62677	2.3749995	98.049332	87.728355	56.765404	56.765404	15	0	11	1	4.5854707	4.0389271	-.80282968	-.035846919	-.85036117	-.77546716	6.3403592	2925.9985	2		1		2
1617	0690015	34.03937803	-118.2662993	4430190	14154.809	90015	900	2017	19378	28	11	11	11	567	29	.12929524	.10347788	18986	.30207065	.30207065	0	13.675182	176	2.62677	2.3749995	144.49376	56.765404	56.765404	56.765404	15	0	11	1	4.9732361	4.0389271	-.35261095	-.035846919	-.85036117	-.77546716	6.3403592	2925.9985	2		1		2
1617	0690015	34.03937803	-118.2662993	4430190	14154.809	90015	900	2018	19378	22	16	11	11	567	29	.12929524	.10347788	18986	.30207065	.30207065	0	13.675182	176	2.62677	2.3749995	113.53081	82.567863	56.765404	56.765404	15	0	11	1	4.7320743	4.0389271	-.65275675	-.035846919	-.85036117	-.77546716	6.3403592	2925.9985	2		1		2
387	0690016	34.02876666	-118.35456489	9402208	17380.063	90016	900	2010	47596	96	83	11	19	177	20	.24402311	.210444	47596	1.4520142	1.4520142	0	14.850993	29	2.0072	1.7443954	201.69762	174.3844	39.919319	23.111185	85	0	11	1	5.3067698	3.6868603	.20190653	-.30494419	-1.5995092	-.8348605	5.1761498	371.88	1		1		1
387	0690016	34.02876666	-118.35456489	9402208	17380.063	90016	900	2011	46871	92	81	11	11	177	20	.24402311	.210444	47596	1.4520142	1.4520142	0	14.850993	29	2.0072	1.7443954	196.28342	172.81474	23.46867	23.46867	85	0	11	1	5.2795596	3.1556664	.14942285	-.56772482	-1.5995092	-.8348605	5.1761498	377.63223	1		1		1
387	0690016	34.02876666	-118.35456489	9402208	17380.063	90016	900	2012	46779	94	63	17	22	177	20	.24402311	.210444	47596	1.4520142	1.4520142	0	14.850993	29	2.0072	1.7443954	200.94487	134.67581	47.029652	36.341095	85	0	11	1	5.3030305	3.8507783	.19460963	-.19136463	-1.5995092	-.8348605	5.1761498	378.37491	1		1		1
387	0690016	34.02876666	-118.35456489	9402208	17380.063	90016	900	2013	47273	98	76	19	25	177	20	.24402311	.210444	47596	1.4520142	1.4520142	0	14.850993	29	2.0072	1.7443954	207.3065	160.76831	52.884312	40.192078	85	0	11	1	5.3341985	3.9681067	.25627744	-.097843006	-1.5995092	-.8348605	5.1761498	374.42093	1		1		1
387	0690016	34.02876666	-118.35456489	9402208	17380.063	90016	900	2014	47786	85	78	17	15	177	20	.24402311	.210444	47596	1.4520142	1.4520142	0	14.850993	29	2.0072	1.7443954	177.87636	163.22772	31.389946	35.575272	85	0	11	1	5.1810889	3.4464877	-.029009797	-.44119135	-1.5995092	-.8348605	5.1761498	370.40137	1		1		1
387	0690016	34.02876666	-118.35456489	9402208	17380.063	90016	900	2015	47590	110	91	11	23	177	20	.24402311	.210444	47596	1.4520142	1.4520142	0	14.850993	29	2.0072	1.7443954	231.14099	191.21664	48.329479	23.1141	85	0	11	1	5.443028	3.8780417	.487322	-.17060134	-1.5995092	-.8348605	5.1761498	371.92688	1		1		1
387	0690016	34.02876666	-118.35456489	9402208	17380.063	90016	900	2016	47079	90	58	13	22	177	20	.24402311	.210444	47596	1.4520142	1.4520142	0	14.850993	29	2.0072	1.7443954	191.16803	123.19718	46.729965	27.613161	85	0	11	1	5.2531528	3.8443856	.099835783	-.19615178	-1.5995092	-.8348605	5.1761498	375.96381	1		1		1
387	0690016	34.02876666	-118.35456489	9402208	17380.063	90016	900	2017	47079	91	73	19	19	177	20	.24402311	.210444	47596	1.4520142	1.4520142	0	14.850993	29	2.0072	1.7443954	193.29213	155.05852	40.357697	40.357697	85	0	11	1	5.2642026	3.697782	.12042619	-.29794163	-1.5995092	-.8348605	5.1761498	375.96381	1		1		1
387	0690016	34.02876666	-118.35456489	9402208	17380.063	90016	900	2018	47079	102	83	14	19	177	20	.24402311	.210444	47596	1.4520142	1.4520142	0	14.850993	29	2.0072	1.7443954	216.6571	176.29941	40.357697	29.737249	85	0	11	1	5.3783159	3.697782	.34691942	-.29794163	-1.5995092	-.8348605	5.1761498	375.96381	1		1		1
1181	0690017	34.05291347	-118.2643398	1881082.1	8118.5894	90017	900	2010	23768	27	26	11	11	62	13	.1680541	.1680541	23768	.67065012	.67065012	0	13.951612	24	2.0893066	2.0893066	113.59811	109.39078	46.280712	46.280712	19	0	11	1	4.732667	3.8347254	-.65210432	-.20332809	-1.18976	-.8523739	4.1271343	260.85492	1		1		1
1181	0690017	34.05291347	-118.2643398	1881082.1	8118.5894	90017	900	2011	22401	20	21	11	11	62	13	.1680541	.1680541	23768	.67065012	.67065012	0	13.951612	24	2.0893066	2.0893066	89.281731	93.745811	49.10495	49.10495	19	0	11	1	4.491797	3.8939598	-.88782024	-.15821406	-1.18976	-.8523739	4.1271343	276.77335	1		1		1
1181	0690017	34.05291347	-118.2643398	1881082.1	8118.5894	90017	900	2012	23171	23	15	11	11	62	13	.1680541	.1680541	23768	.67065012	.67065012	0	13.951612	24	2.0893066	2.0893066	99.262009	64.736092	47.473133	47.473133	19	0	11	1	4.5977631	3.8601639	-.79107434	-.1842805	-1.18976	-.8523739	4.1271343	267.57584	1		1		1
1181	0690017	34.05291347	-118.2643398	1881082.1	8118.5894	90017	900	2013	23755	25	14	11	11	62	13	.1680541	.1680541	23768	.67065012	.67065012	0	13.951612	24	2.0893066	2.0893066	105.241	58.934959	46.306042	46.306042	19	0	11	1	4.6562529	3.8352726	-.73311567	-.20292348	-1.18976	-.8523739	4.1271343	260.99768	1		1		1
1181	0690017	34.05291347	-118.2643398	1881082.1	8118.5894	90017	900	2014	23719	19	19	11	11	62	13	.1680541	.1680541	23768	.67065012	.67065012	0	13.951612	24	2.0893066	2.0893066	80.104561	80.104561	46.376324	46.376324	19	0	11	1	4.3833327	3.8367891	-.97678107	-.20180081	-1.18976	-.8523739	4.1271343	261.39383	1		1		1
1181	0690017	34.05291347	-118.2643398	1881082.1	8118.5894	90017	900	2015	24336	25	22	11	11	62	13	.1680541	.1680541	23768	.67065012	.67065012	0	13.951612	24	2.0893066	2.0893066	102.72847	90.401054	45.200527	45.200527	19	0	11	1	4.6320891	3.8111088	-.7574715	-.22058283	-1.18976	-.8523739	4.1271343	254.7666	1		1		1
1181	0690017	34.05291347	-118.2643398	1881082.1	8118.5894	90017	900	2016	25772	35	30	11	11	62	13	.1680541	.1680541	23768	.67065012	.67065012	0	13.951612	24	2.0893066	2.0893066	135.8063	116.4054	42.68198	42.68198	19	0	11	1	4.9112296	3.7537768	-.43682459	-.2608138	-1.18976	-.8523739	4.1271343	240.57117	1		1		1
1181	0690017	34.05291347	-118.2643398	1881082.1	8118.5894	90017	900	2017	25772	30	22	11	11	62	13	.1680541	.1680541	23768	.67065012	.67065012	0	13.951612	24	2.0893066	2.0893066	116.4054	85.36396	42.68198	42.68198	19	0	11	1	4.7570791	3.7537768	-.62489128	-.2608138	-1.18976	-.8523739	4.1271343	240.57117	1		1		1
1181	0690017	34.05291347	-118.2643398	1881082.1	8118.5894	90017	900	2018	25772	29	18	11	11	62	13	.1680541	.1680541	23768	.67065012	.67065012	0	13.951612	24	2.0893066	2.0893066	112.52522	69.843239	42.68198	42.68198	19	0	11	1	4.7231774	3.7537768	-.66250461	-.2608138	-1.18976	-.8523739	4.1271343	240.57117	1		1		1
1367	0690019	34.04863838	-118.33873623	10080662	19174.834	90019	900	2010	64458	106	87	11	12	216	26	.095121741	.085948214	64458	1.4541723	1.4541723	0	15.929578	29	2.738821	2.2196476	164.44817	134.9716	18.616774	17.065376	106	0	12	0	5.1025953	2.924063	-.15917876	-.64522845	-1.0349169	-.8289212	5.3752785	335.10193	1	1	1	1	1	1
1367	0690019	34.04863838	-118.33873623	10080662	19174.834	90019	900	2011	63894	114	103	12	20	216	26	.095121741	.085948214	64458	1.4541723	1.4541723	0	15.929578	29	2.738821	2.2196476	178.4205	161.2045	31.301844	18.781107	106	0	12	0	5.1841431	3.4436769	-.023735028	-.4425987	-1.0349169	-.8289212	5.3752785	338.05991	1	1	1	1	1	1
1367	0690019	34.04863838	-118.33873623	10080662	19174.834	90019	900	2012	64613	109	103	12	20	216	26	.095121741	.085948214	64458	1.4541723	1.4541723	0	15.929578	29	2.738821	2.2196476	168.6967	159.41064	30.953524	18.572113	106	0	12	0	5.1281023	3.4324868	-.11799471	-.4481627	-1.0349169	-.8289212	5.3752785	334.29807	1	1	1	1	1	1
1367	0690019	34.04863838	-118.33873623	10080662	19174.834	90019	900	2013	65408	109	85	14	24	216	26	.095121741	.085948214	64458	1.4541723	1.4541723	0	15.929578	29	2.738821	2.2196476	166.64629	129.95352	36.69276	21.40411	106	0	12	0	5.1158733	3.6025794	-.13787083	-.35648486	-1.0349169	-.8289212	5.3752785	330.23483	1	1	1	1	1	1
1367	0690019	34.04863838	-118.33873623	10080662	19174.834	90019	900	2014	67606	112	79	11	21	216	26	.095121741	.085948214	64458	1.4541723	1.4541723	0	15.929578	29	2.738821	2.2196476	165.66577	116.85353	31.062332	16.270744	106	0	12	0	5.1099725	3.4359958	-.14737566	-.44642463	-1.0349169	-.8289212	5.3752785	319.49826	1	1	1	1	1	1
1367	0690019	34.04863838	-118.33873623	10080662	19174.834	90019	900	2015	67553	116	95	21	27	216	26	.095121741	.085948214	64458	1.4541723	1.4541723	0	15.929578	29	2.738821	2.2196476	171.71703	140.63033	39.968616	31.086702	106	0	12	0	5.1458478	3.6880946	-.088716567	-.30415672	-1.0349169	-.8289212	5.3752785	319.74893	1	1	1	1	1	1
1367	0690019	34.04863838	-118.33873623	10080662	19174.834	90019	900	2016	68530	112	86	17	40	216	26	.095121741	.085948214	64458	1.4541723	1.4541723	0	15.929578	29	2.738821	2.2196476	163.43207	125.49249	58.368599	24.806654	106	0	12	0	5.0963974	4.0667782	-.16902852	-.010237675	-1.0349169	-.8289212	5.3752785	315.19043	1	1	1	1	1	1
1367	0690019	34.04863838	-118.33873623	10080662	19174.834	90019	900	2017	68530	119	75	14	21	216	26	.095121741	.085948214	64458	1.4541723	1.4541723	0	15.929578	29	2.738821	2.2196476	173.64658	109.44112	30.643515	20.429008	106	0	12	0	5.157022	3.422421	-.07001207	-.45311475	-1.0349169	-.8289212	5.3752785	315.19043	1	1	1	1	1	1
1367	0690019	34.04863838	-118.33873623	10080662	19174.834	90019	900	2018	68530	112	102	19	26	216	26	.095121741	.085948214	64458	1.4541723	1.4541723	0	15.929578	29	2.738821	2.2196476	163.43207	148.83992	37.939587	27.725084	106	0	12	0	5.0963974	3.6359951	-.16902852	-.33656821	-1.0349169	-.8289212	5.3752785	315.19043	1	1	1	1	1	1
1366	0690020	34.06637862	-118.30986996	2927480.8	12051.662	90020	900	2010	38967	34	32	11	11	49	5	.39691794	.39691794	38967	4.5831542	4.5831542	0	10.051021	17	1.1162407	1.1162407	87.253319	82.120766	28.229013	28.229013	28	0	11	1	4.4688158	3.3403504	-.90748304	-.49168369	-2.3457472	-.85435373	3.8918202	125.74743	1		1		1
1366	0690020	34.06637862	-118.30986996	2927480.8	12051.662	90020	900	2011	40596	45	27	11	11	49	5	.39691794	.39691794	38967	4.5831542	4.5831542	0	10.051021	17	1.1162407	1.1162407	110.84836	66.509018	27.096266	27.096266	28	0	11	1	4.7081633	3.299396	-.67875963	-.50977808	-2.3457472	-.85435373	3.8918202	120.70155	1		1		1
1366	0690020	34.06637862	-118.30986996	2927480.8	12051.662	90020	900	2012	41086	28	44	11	11	49	5	.39691794	.39691794	38967	4.5831542	4.5831542	0	10.051021	17	1.1162407	1.1162407	68.149734	107.09244	26.773109	26.773109	28	0	11	1	4.2217073	3.2873981	-1.0926676	-.51494014	-2.3457472	-.85435373	3.8918202	119.26204	1		1		1
1366	0690020	34.06637862	-118.30986996	2927480.8	12051.662	90020	900	2013	39866	29	28	11	11	49	5	.39691794	.39691794	38967	4.5831542	4.5831542	0	10.051021	17	1.1162407	1.1162407	72.74369	70.235291	27.592434	27.592434	28	0	11	1	4.286942	3.3175416	-1.0481352	-.50185233	-2.3457472	-.85435373	3.8918202	122.91175	1		1		1
1366	0690020	34.06637862	-118.30986996	2927480.8	12051.662	90020	900	2014	39102	28	28	11	11	49	5	.39691794	.39691794	38967	4.5831542	4.5831542	0	10.051021	17	1.1162407	1.1162407	71.60759	71.60759	28.131554	28.131554	28	0	11	1	4.2712011	3.3368919	-1.0591482	-.49324051	-2.3457472	-.85435373	3.8918202	125.31329	1		1		1
1366	0690020	34.06637862	-118.30986996	2927480.8	12051.662	90020	900	2015	39866	43	40	11	11	49	5	.39691794	.39691794	38967	4.5831542	4.5831542	0	10.051021	17	1.1162407	1.1162407	107.86134	100.33613	27.592434	27.592434	28	0	11	1	4.6808467	3.3175416	-.70771497	-.50185233	-2.3457472	-.85435373	3.8918202	122.91175	1		1		1
1366	0690020	34.06637862	-118.30986996	2927480.8	12051.662	90020	900	2016	40170	35	41	11	11	49	5	.39691794	.39691794	38967	4.5831542	4.5831542	0	10.051021	17	1.1162407	1.1162407	87.1297	102.06622	27.383619	27.383619	28	0	11	1	4.4673977	3.3099451	-.90868139	-.50518793	-2.3457472	-.85435373	3.8918202	121.98158	1		1		1
1366	0690020	34.06637862	-118.30986996	2927480.8	12051.662	90020	900	2017	40170	34	29	11	11	49	5	.39691794	.39691794	38967	4.5831542	4.5831542	0	10.051021	17	1.1162407	1.1162407	84.640282	72.193176	27.383619	27.383619	28	0	11	1	4.4384103	3.3099451	-.93281311	-.50518793	-2.3457472	-.85435373	3.8918202	121.98158	1		1		1
1366	0690020	34.06637862	-118.30986996	2927480.8	12051.662	90020	900	2018	40170	41	34	11	11	49	5	.39691794	.39691794	38967	4.5831542	4.5831542	0	10.051021	17	1.1162407	1.1162407	102.06622	84.640282	27.383619	27.383619	28	0	11	1	4.6256218	3.3099451	-.76389116	-.50518793	-2.3457472	-.85435373	3.8918202	121.98158	1		1		1
1626	0690022	34.02451243	-118.15605707	11357614	18109.453	90022	900	2010	67179	80	66	11	26	568	51	.089241758	.081192605	67179	1.0336794	1.0336794	0	13.116815	110	3.0150027	2.789475	119.08483	98.244987	38.702572	16.374165	69	0	15	0	4.7798362	3.655906	-.59891766	-.32438037	-.35797071	-.77531487	6.3421216	845.50232	2	1	2	2	1	1
1626	0690022	34.02451243	-118.15605707	11357614	18109.453	90022	900	2011	67322	96	71	11	20	568	51	.089241758	.081192605	67179	1.0336794	1.0336794	0	13.116815	110	3.0150027	2.789475	142.59827	105.46329	29.707972	16.339384	69	0	15	0	4.9600315	3.3914154	-.3709853	-.468059	-.35797071	-.77531487	6.3421216	843.70636	2	1	2	2	1	1
1626	0690022	34.02451243	-118.15605707	11357614	18109.453	90022	900	2012	68657	84	57	11	27	568	51	.089241758	.081192605	67179	1.0336794	1.0336794	0	13.116815	110	3.0150027	2.789475	122.34732	83.021393	39.325924	16.021673	69	0	15	0	4.8068638	3.6718841	-.56729209	-.31442302	-.35797071	-.77531487	6.3421216	827.3009	2	1	2	2	1	1
1626	0690022	34.02451243	-118.15605707	11357614	18109.453	90022	900	2013	70147	103	82	11	16	568	51	.089241758	.081192605	67179	1.0336794	1.0336794	0	13.116815	110	3.0150027	2.789475	146.8345	116.89737	22.809244	15.681355	69	0	15	0	4.989306	3.1271658	-.32992047	-.57825845	-.35797071	-.77531487	6.3421216	809.72815	2	1	2	2	1	1
1626	0690022	34.02451243	-118.15605707	11357614	18109.453	90022	900	2014	69516	69	74	12	20	568	51	.089241758	.081192605	67179	1.0336794	1.0336794	0	13.116815	110	3.0150027	2.789475	99.257729	106.45032	28.770355	17.262213	69	0	15	0	4.5977197	3.3593454	-.79111582	-.48303637	-.35797071	-.77531487	6.3421216	817.07806	2	1	2	2	1	1
1626	0690022	34.02451243	-118.15605707	11357614	18109.453	90022	900	2015	68136	75	68	11	15	568	51	.089241758	.081192605	67179	1.0336794	1.0336794	0	13.116815	110	3.0150027	2.789475	110.07397	99.8004	22.014793	16.144182	69	0	15	0	4.7011528	3.0917146	-.68626636	-.59094888	-.35797071	-.77531487	6.3421216	833.62689	2	1	2	2	1	1
1626	0690022	34.02451243	-118.15605707	11357614	18109.453	90022	900	2016	67191	75	85	14	17	568	51	.089241758	.081192605	67179	1.0336794	1.0336794	0	13.116815	110	3.0150027	2.789475	111.62209	126.50504	25.301008	20.836124	69	0	15	0	4.7151189	3.2308443	-.67125928	-.53845531	-.35797071	-.77531487	6.3421216	845.35132	2	1	2	2	1	1
1626	0690022	34.02451243	-118.15605707	11357614	18109.453	90022	900	2017	67191	99	85	13	18	568	51	.089241758	.081192605	67179	1.0336794	1.0336794	0	13.116815	110	3.0150027	2.789475	147.34116	126.50504	26.789303	19.34783	69	0	15	0	4.9927506	3.2880027	-.32500914	-.51468146	-.35797071	-.77531487	6.3421216	845.35132	2	1	2	2	1	1
1626	0690022	34.02451243	-118.15605707	11357614	18109.453	90022	900	2018	67191	112	87	16	29	568	51	.089241758	.081192605	67179	1.0336794	1.0336794	0	13.116815	110	3.0150027	2.789475	166.689	129.48163	43.160542	23.812714	69	0	15	0	5.1161299	3.7649267	-.13745682	-.2531693	-.35797071	-.77531487	6.3421216	845.35132	2	1	2	2	1	1
386	0690023	34.022725	-118.19984528	11030883	23676.254	90023	900	2010	45903	62	32	11	12	369	48	.085112475	.072774142	45903	1.0439606	1.0439606	0	13.180217	51	3.0765002	2.5035706	135.06743	69.712219	26.142082	23.963575	48	0	11	1	4.9057741	3.2635465	-.44398704	-.52502006	-.69762075	-.80562073	5.9107966	803.86902	1		2		1
386	0690023	34.022725	-118.19984528	11030883	23676.254	90023	900	2011	44706	56	44	11	11	369	48	.085112475	.072774142	45903	1.0439606	1.0439606	0	13.180217	51	3.0765002	2.5035706	125.26283	98.420792	24.605198	24.605198	48	0	11	1	4.8304143	3.2029576	-.53903002	-.54957008	-.69762075	-.80562073	5.9107966	825.39258	1		2		1
386	0690023	34.022725	-118.19984528	11030883	23676.254	90023	900	2012	45663	55	52	11	12	369	48	.085112475	.072774142	45903	1.0439606	1.0439606	0	13.180217	51	3.0765002	2.5035706	120.44762	113.87775	26.279482	24.089525	48	0	11	1	4.7912149	3.2687886	-.58570719	-.5228253	-.69762075	-.80562073	5.9107966	808.09406	1		2		1
386	0690023	34.022725	-118.19984528	11030883	23676.254	90023	900	2013	45126	48	35	13	16	369	48	.085112475	.072774142	45903	1.0439606	1.0439606	0	13.180217	51	3.0765002	2.5035706	106.36884	77.560608	35.45628	28.808226	48	0	11	1	4.6669126	3.5683005	-.72218281	-.37623623	-.69762075	-.80562073	5.9107966	817.71039	1		2		1
386	0690023	34.022725	-118.19984528	11030883	23676.254	90023	900	2014	45886	58	51	11	15	369	48	.085112475	.072774142	45903	1.0439606	1.0439606	0	13.180217	51	3.0765002	2.5035706	126.40021	111.14501	32.689709	23.972454	48	0	11	1	4.8394532	3.4870603	-.52800459	-.42042911	-.69762075	-.80562073	5.9107966	804.16687	1		2		1
386	0690023	34.022725	-118.19984528	11030883	23676.254	90023	900	2015	46288	57	55	11	11	369	48	.085112475	.072774142	45903	1.0439606	1.0439606	0	13.180217	51	3.0765002	2.5035706	123.14207	118.82129	23.764259	23.764259	48	0	11	1	4.8133388	3.1681828	-.55958802	-.56300312	-.69762075	-.80562073	5.9107966	797.18286	1		2		1
386	0690023	34.022725	-118.19984528	11030883	23676.254	90023	900	2016	46611	60	39	11	14	369	48	.085112475	.072774142	45903	1.0439606	1.0439606	0	13.180217	51	3.0765002	2.5035706	128.72498	83.671234	30.035828	23.599579	48	0	11	1	4.8576779	3.402391	-.50546896	-.46282187	-.69762075	-.80562073	5.9107966	791.65863	1		2		1
386	0690023	34.022725	-118.19984528	11030883	23676.254	90023	900	2017	46611	57	53	11	11	369	48	.085112475	.072774142	45903	1.0439606	1.0439606	0	13.180217	51	3.0765002	2.5035706	122.28873	113.70706	23.599579	23.599579	48	0	11	1	4.806385	3.1612289	-.56786007	-.56563371	-.69762075	-.80562073	5.9107966	791.65863	1		2		1
386	0690023	34.022725	-118.19984528	11030883	23676.254	90023	900	2018	46611	52	53	15	11	369	48	.085112475	.072774142	45903	1.0439606	1.0439606	0	13.180217	51	3.0765002	2.5035706	111.56165	113.70706	23.599579	32.181244	48	0	11	1	4.7145772	3.1612289	-.67184526	-.56563371	-.69762075	-.80562073	5.9107966	791.65863	1		2		1
1603	0690024	34.06572898	-118.43499907	7608227	18631.689	90024	900	2010	47452	75	57	11	17	32	12	.1796875	.16796875	47452	8.8845062	8.8845062	0	12.65625	0	2.1322176	1.7997434	158.05446	120.12138	35.825676	23.18132	48	0	11	1	5.0629396	3.5786648	-.22115751	-.37033555	-1.5337566	-.85694265	3.4657359	67.436569	1		1		1
1603	0690024	34.06572898	-118.43499907	7608227	18631.689	90024	900	2011	49427	74	51	11	12	32	12	.1796875	.16796875	47452	8.8845062	8.8845062	0	12.65625	0	2.1322176	1.7997434	149.71574	103.18247	24.278229	22.255043	48	0	11	1	5.0087385	3.18958	-.30199057	-.55479306	-1.5337566	-.85694265	3.4657359	64.741943	1		1		1
1603	0690024	34.06572898	-118.43499907	7608227	18631.689	90024	900	2012	50269	72	59	11	19	32	12	.1796875	.16796875	47452	8.8845062	8.8845062	0	12.65625	0	2.1322176	1.7997434	143.22943	117.36856	37.796654	21.882273	48	0	11	1	4.964448	3.6322205	-.36486697	-.33885139	-1.5337566	-.85694265	3.4657359	63.657524	1		1		1
1603	0690024	34.06572898	-118.43499907	7608227	18631.689	90024	900	2013	50964	79	56	11	22	32	12	.1796875	.16796875	47452	8.8845062	8.8845062	0	12.65625	0	2.1322176	1.7997434	155.01138	109.88148	43.167725	21.583862	48	0	11	1	5.0434985	3.7650931	-.25065619	-.25305456	-1.5337566	-.85694265	3.4657359	62.789421	1		1		1
1603	0690024	34.06572898	-118.43499907	7608227	18631.689	90024	900	2014	50117	66	60	11	11	32	12	.1796875	.16796875	47452	8.8845062	8.8845062	0	12.65625	0	2.1322176	1.7997434	131.69183	119.71986	21.948641	21.948641	48	0	11	1	4.8804646	3.0887053	-.4767091	-.59200561	-1.5337566	-.85694265	3.4657359	63.85059	1		1		1
1603	0690024	34.06572898	-118.43499907	7608227	18631.689	90024	900	2015	50693	73	77	14	16	32	12	.1796875	.16796875	47452	8.8845062	8.8845062	0	12.65625	0	2.1322176	1.7997434	144.0041	151.89474	31.562544	27.617226	48	0	11	1	4.969842	3.4519711	-.35735753	-.4384343	-1.5337566	-.85694265	3.4657359	63.125088	1		1		1
1603	0690024	34.06572898	-118.43499907	7608227	18631.689	90024	900	2016	49737	69	57	11	14	32	12	.1796875	.16796875	47452	8.8845062	8.8845062	0	12.65625	0	2.1322176	1.7997434	138.72972	114.60281	28.148058	22.116331	48	0	11	1	4.9325275	3.3374784	-.40848586	-.49297687	-1.5337566	-.85694265	3.4657359	64.338417	1		1		1
1603	0690024	34.06572898	-118.43499907	7608227	18631.689	90024	900	2017	49737	56	65	11	14	32	12	.1796875	.16796875	47452	8.8845062	8.8845062	0	12.65625	0	2.1322176	1.7997434	112.59223	130.68741	28.148058	22.116331	48	0	11	1	4.7237725	3.3374784	-.66185504	-.49297687	-1.5337566	-.85694265	3.4657359	64.338417	1		1		1
1603	0690024	34.06572898	-118.43499907	7608227	18631.689	90024	900	2018	49737	48	58	14	12	32	12	.1796875	.16796875	47452	8.8845062	8.8845062	0	12.65625	0	2.1322176	1.7997434	96.507629	116.61339	24.126907	28.148058	48	0	11	1	4.569622	3.1833277	-.81777447	-.55721027	-1.5337566	-.85694265	3.4657359	64.338417	1		1		1
1180	0690025	34.04550302	-118.44591867	6659042.5	21286.498	90025	900	2010	42147	65	48	11	12	281	57	.064449541	.042869266	42147	2.2383013	2.2383013	0	12.541971	58	3.4851978	2.8635964	154.22212	113.88711	28.471777	26.099129	38	0	11	1	5.038394	3.3489134	-.25830704	-.48780584	-.26991555	-.8190223	5.6383548	666.71411	1		2		1
1180	0690025	34.04550302	-118.44591867	6659042.5	21286.498	90025	900	2011	42653	73	61	11	11	281	57	.064449541	.042869266	42147	2.2383013	2.2383013	0	12.541971	58	3.4851978	2.8635964	171.14857	143.01456	25.789511	25.789511	38	0	11	1	5.1425319	3.2499678	-.094226964	-.53065205	-.26991555	-.8190223	5.6383548	658.80475	1		2		1
1180	0690025	34.04550302	-118.44591867	6659042.5	21286.498	90025	900	2012	42932	58	48	11	14	281	57	.064449541	.042869266	42147	2.2383013	2.2383013	0	12.541971	58	3.4851978	2.8635964	135.09737	111.80472	32.609707	25.621914	38	0	11	1	4.9059958	3.4846101	-.44369686	-.42170703	-.26991555	-.8190223	5.6383548	654.52344	1		2		1
1180	0690025	34.04550302	-118.44591867	6659042.5	21286.498	90025	900	2013	43555	65	54	11	11	281	57	.064449541	.042869266	42147	2.2383013	2.2383013	0	12.541971	58	3.4851978	2.8635964	149.2366	123.98117	25.255424	25.255424	38	0	11	1	5.0055332	3.2290409	-.30663523	-.53918344	-.26991555	-.8190223	5.6383548	645.16132	1		2		1
1180	0690025	34.04550302	-118.44591867	6659042.5	21286.498	90025	900	2014	45284	45	47	16	11	281	57	.064449541	.042869266	42147	2.2383013	2.2383013	0	12.541971	58	3.4851978	2.8635964	99.372849	103.78942	24.29114	35.332569	38	0	11	1	4.5988789	3.1901116	-.7899999	-.55458683	-.26991555	-.8190223	5.6383548	620.5282	1		2		1
1180	0690025	34.04550302	-118.44591867	6659042.5	21286.498	90025	900	2015	46107	59	57	11	15	281	57	.064449541	.042869266	42147	2.2383013	2.2383013	0	12.541971	58	3.4851978	2.8635964	127.96322	123.62548	32.53302	23.85755	38	0	11	1	4.8517427	3.4822555	-.51285321	-.42293203	-.26991555	-.8190223	5.6383548	609.4519	1		2		1
1180	0690025	34.04550302	-118.44591867	6659042.5	21286.498	90025	900	2016	46520	74	65	11	11	281	57	.064449541	.042869266	42147	2.2383013	2.2383013	0	12.541971	58	3.4851978	2.8635964	159.07137	139.72485	23.645744	23.645744	38	0	11	1	5.0693531	3.1631832	-.2112999	-.56489629	-.26991555	-.8190223	5.6383548	604.04126	1		2		1
1180	0690025	34.04550302	-118.44591867	6659042.5	21286.498	90025	900	2017	46520	38	59	11	12	281	57	.064449541	.042869266	42147	2.2383013	2.2383013	0	12.541971	58	3.4851978	2.8635964	81.685295	126.82717	25.795357	23.645744	38	0	11	1	4.402874	3.2501945	-.96145785	-.53055865	-.26991555	-.8190223	5.6383548	604.04126	1		2		1
1180	0690025	34.04550302	-118.44591867	6659042.5	21286.498	90025	900	2018	46520	60	41	11	16	281	57	.064449541	.042869266	42147	2.2383013	2.2383013	0	12.541971	58	3.4851978	2.8635964	128.97679	88.134132	34.39381	23.645744	38	0	11	1	4.8596325	3.5378766	-.50302792	-.393208	-.26991555	-.8190223	5.6383548	604.04126	1		2		1
1604	0690026	34.07921666	-118.26297448	11163831	23297.242	90026	900	2010	67869	89	59	11	17	254	28	.086490177	.079422161	67869	5.8099194	5.8099194	0	9.7071714	74	2.8118367	2.3758171	131.13498	86.932175	25.048254	16.207695	73	0	13	0	4.8762274	3.2208042	-.48210707	-.54249275	-.84938997	-.82313412	5.5373344	374.2504	1	1	1	1	1	1
1604	0690026	34.07921666	-118.26297448	11163831	23297.242	90026	900	2011	70052	97	71	11	14	254	28	.086490177	.079422161	67869	5.8099194	5.8099194	0	9.7071714	74	2.8118367	2.3758171	138.46857	101.35328	19.985153	15.702621	73	0	13	0	4.9306436	2.9949896	-.41101742	-.62337011	-.84938997	-.82313412	5.5373344	362.5878	1	1	1	1	1	1
1604	0690026	34.07921666	-118.26297448	11163831	23297.242	90026	900	2012	69615	87	70	18	25	254	28	.086490177	.079422161	67869	5.8099194	5.8099194	0	9.7071714	74	2.8118367	2.3758171	124.97307	100.55304	35.9118	25.856497	73	0	13	0	4.8280983	3.5810659	-.54183882	-.36895981	-.84938997	-.82313412	5.5373344	364.86389	1	1	1	1	1	1
1604	0690026	34.07921666	-118.26297448	11163831	23297.242	90026	900	2013	68726	84	61	19	20	254	28	.086490177	.079422161	67869	5.8099194	5.8099194	0	9.7071714	74	2.8118367	2.3758171	122.22449	88.758255	29.101068	27.646015	73	0	13	0	4.8058596	3.370775	-.56848276	-.47775361	-.84938997	-.82313412	5.5373344	369.58356	1	1	1	1	1	1
1604	0690026	34.07921666	-118.26297448	11163831	23297.242	90026	900	2014	67986	86	57	11	13	254	28	.086490177	.079422161	67869	5.8099194	5.8099194	0	9.7071714	74	2.8118367	2.3758171	126.49664	83.84079	19.121584	16.179802	73	0	13	0	4.8402157	2.9508178	-.52706981	-.63716465	-.84938997	-.82313412	5.5373344	373.60632	1	1	1	1	1	1
1604	0690026	34.07921666	-118.26297448	11163831	23297.242	90026	900	2015	68520	85	71	11	14	254	28	.086490177	.079422161	67869	5.8099194	5.8099194	0	9.7071714	74	2.8118367	2.3758171	124.05137	103.61938	20.431992	16.053707	73	0	13	0	4.8206959	3.017102	-.5507735	-.6162324	-.84938997	-.82313412	5.5373344	370.6947	1	1	1	1	1	1
1604	0690026	34.07921666	-118.26297448	11163831	23297.242	90026	900	2016	67557	85	69	17	24	254	28	.086490177	.079422161	67869	5.8099194	5.8099194	0	9.7071714	74	2.8118367	2.3758171	125.81968	102.13597	35.525555	25.163935	73	0	13	0	4.8348498	3.5702522	-.53363204	-.37512964	-.84938997	-.82313412	5.5373344	375.97879	1	1	1	1	1	1
1604	0690026	34.07921666	-118.26297448	11163831	23297.242	90026	900	2017	67557	87	74	11	18	254	28	.086490177	.079422161	67869	5.8099194	5.8099194	0	9.7071714	74	2.8118367	2.3758171	128.78014	109.53713	26.644167	16.282547	73	0	13	0	4.8581066	3.2825704	-.50493425	-.51699984	-.84938997	-.82313412	5.5373344	375.97879	1	1	1	1	1	1
1604	0690026	34.07921666	-118.26297448	11163831	23297.242	90026	900	2018	67557	73	80	11	15	254	28	.086490177	.079422161	67869	5.8099194	5.8099194	0	9.7071714	74	2.8118367	2.3758171	108.0569	118.41852	22.203472	16.282547	73	0	13	0	4.6826577	3.1002486	-.70581925	-.58793497	-.84938997	-.82313412	5.5373344	375.97879	1	1	1	1	1	1
1187	0690027	34.1255112	-118.29081165	21671932	26384.258	90027	900	2010	45151	123	81	11	23	246	41	.074525744	.068312511	45151	8.1517982	8.1517982	0	13.051021	41	3.1374683	2.8791952	272.41922	179.39803	50.940178	24.362694	76	0	11	1	5.6073422	3.9306519	.88746107	-.12889835	-.25138444	-.82435244	5.5053315	544.83844	1		2		1
1187	0690027	34.1255112	-118.29081165	21671932	26384.258	90027	900	2011	45491	106	74	11	18	246	41	.074525744	.068312511	45151	8.1517982	8.1517982	0	13.051021	41	3.1374683	2.8791952	233.01312	162.66954	39.568268	24.180607	76	0	11	1	5.4510946	3.6780274	.50546992	-.31055185	-.25138444	-.82435244	5.5053315	540.7663	1		2		1
1187	0690027	34.1255112	-118.29081165	21671932	26384.258	90027	900	2012	45702	110	78	16	23	246	41	.074525744	.068312511	45151	8.1517982	8.1517982	0	13.051021	41	3.1374683	2.8791952	240.68968	170.67087	50.326027	35.009407	76	0	11	1	5.4835086	3.9185224	.57988423	-.13870873	-.25138444	-.82435244	5.5053315	538.26965	1		2		1
1187	0690027	34.1255112	-118.29081165	21671932	26384.258	90027	900	2013	45942	100	79	14	21	246	41	.074525744	.068312511	45151	8.1517982	8.1517982	0	13.051021	41	3.1374683	2.8791952	217.66576	171.95595	45.709808	30.473206	76	0	11	1	5.3829608	3.8223128	.35669699	-.21244764	-.25138444	-.82435244	5.5053315	535.45776	1		2		1
1187	0690027	34.1255112	-118.29081165	21671932	26384.258	90027	900	2014	46025	114	65	11	15	246	41	.074525744	.068312511	45151	8.1517982	8.1517982	0	13.051021	41	3.1374683	2.8791952	247.69147	141.2276	32.590984	23.900055	76	0	11	1	5.5121837	3.4840357	.64775747	-.42200613	-.25138444	-.82435244	5.5053315	534.49213	1		2		1
1187	0690027	34.1255112	-118.29081165	21671932	26384.258	90027	900	2015	46646	92	65	11	15	246	41	.074525744	.068312511	45151	8.1517982	8.1517982	0	13.051021	41	3.1374683	2.8791952	197.23021	139.34743	32.157097	23.581871	76	0	11	1	5.2843719	3.4706333	.15860078	-.42893699	-.25138444	-.82435244	5.5053315	527.3764	1		2		1
1187	0690027	34.1255112	-118.29081165	21671932	26384.258	90027	900	2016	46043	88	71	11	16	246	41	.074525744	.068312511	45151	8.1517982	8.1517982	0	13.051021	41	3.1374683	2.8791952	191.12569	154.20367	34.750126	23.890711	76	0	11	1	5.2529311	3.5481832	.099425323	-.38751626	-.25138444	-.82435244	5.5053315	534.28314	1		2		1
1187	0690027	34.1255112	-118.29081165	21671932	26384.258	90027	900	2017	46043	76	68	17	11	246	41	.074525744	.068312511	45151	8.1517982	8.1517982	0	13.051021	41	3.1374683	2.8791952	165.0631	147.68803	23.890711	36.922009	76	0	11	1	5.106328	3.1734898	-.15321782	-.56098324	-.25138444	-.82435244	5.5053315	534.28314	1		2		1
1187	0690027	34.1255112	-118.29081165	21671932	26384.258	90027	900	2018	46043	108	77	11	15	246	41	.074525744	.068312511	45151	8.1517982	8.1517982	0	13.051021	41	3.1374683	2.8791952	234.56334	167.23497	32.578243	23.890711	76	0	11	1	5.4577255	3.4836447	.52049726	-.42220965	-.25138444	-.82435244	5.5053315	534.28314	1		2		1
1374	0690028	34.09991184	-118.32691181	3947878	11340.425	90028	900	2010	28714	52	39	11	11	81	11	.18884316	.18884316	28714	1.6133516	1.6133516	0	12.197531	38	1.9282399	1.9282399	181.09633	135.82225	38.308838	38.308838	44	0	11	1	5.199029	3.6456807	.0022036585	-.33066982	-1.3811047	-.84948039	4.3944492	282.09235	1		1		1
1374	0690028	34.09991184	-118.32691181	3947878	11340.425	90028	900	2011	27434	52	43	11	11	81	11	.18884316	.18884316	28714	1.6133516	1.6133516	0	12.197531	38	1.9282399	1.9282399	189.54582	156.73981	40.09623	40.09623	44	0	11	1	5.2446308	3.6912823	.08411058	-.30211824	-1.3811047	-.84948039	4.3944492	295.25406	1		1		1
1374	0690028	34.09991184	-118.32691181	3947878	11340.425	90028	900	2012	28254	56	38	11	11	81	11	.18884316	.18884316	28714	1.6133516	1.6133516	0	12.197531	38	1.9282399	1.9282399	198.20203	134.49423	38.932541	38.932541	44	0	11	1	5.2892866	3.6618304	.16802129	-.32070687	-1.3811047	-.84948039	4.3944492	286.68506	1		1		1
1374	0690028	34.09991184	-118.32691181	3947878	11340.425	90028	900	2013	28151	44	35	11	11	81	11	.18884316	.18884316	28714	1.6133516	1.6133516	0	12.197531	38	1.9282399	1.9282399	156.29996	124.32951	39.074989	39.074989	44	0	11	1	5.0517769	3.6654825	-.23816513	-.31843141	-1.3811047	-.84948039	4.3944492	287.73401	1		1		1
1374	0690028	34.09991184	-118.32691181	3947878	11340.425	90028	900	2014	29994	58	43	11	11	81	11	.18884316	.18884316	28714	1.6133516	1.6133516	0	12.197531	38	1.9282399	1.9282399	193.37201	143.362	36.674	36.674	44	0	11	1	5.264616	3.6020679	.12120052	-.35678452	-1.3811047	-.84948039	4.3944492	270.05402	1		1		1
1374	0690028	34.09991184	-118.32691181	3947878	11340.425	90028	900	2015	30380	63	47	11	11	81	11	.18884316	.18884316	28714	1.6133516	1.6133516	0	12.197531	38	1.9282399	1.9282399	207.37328	154.70705	36.208031	36.208031	44	0	11	1	5.3345203	3.5892808	.25692472	-.36422786	-1.3811047	-.84948039	4.3944492	266.62277	1		1		1
1374	0690028	34.09991184	-118.32691181	3947878	11340.425	90028	900	2016	31122	58	39	11	11	81	11	.18884316	.18884316	28714	1.6133516	1.6133516	0	12.197531	38	1.9282399	1.9282399	186.36334	125.31329	35.344772	35.344772	44	0	11	1	5.2276983	3.5651505	.05326055	-.37801746	-1.3811047	-.84948039	4.3944492	260.26605	1		1		1
1374	0690028	34.09991184	-118.32691181	3947878	11340.425	90028	900	2017	31122	55	45	11	11	81	11	.18884316	.18884316	28714	1.6133516	1.6133516	0	12.197531	38	1.9282399	1.9282399	176.72386	144.59225	35.344772	35.344772	44	0	11	1	5.1745882	3.5651505	-.04018176	-.37801746	-1.3811047	-.84948039	4.3944492	260.26605	1		1		1
1374	0690028	34.09991184	-118.32691181	3947878	11340.425	90028	900	2018	31122	48	27	11	11	81	11	.18884316	.18884316	28714	1.6133516	1.6133516	0	12.197531	38	1.9282399	1.9282399	154.23174	86.755348	35.344772	35.344772	44	0	11	1	5.0384564	3.5651505	-.25821388	-.37801746	-1.3811047	-.84948039	4.3944492	260.26605	1		1		1
1184	0690029	34.08984807	-118.2946604	3526895	8611.8906	90029	900	2010	38617	75	44	11	16	41	7	.28019035	.24330756	38617	1.7064525	1.7064525	0	8.1097565	7	1.572551	1.3885541	194.21498	113.93945	41.432529	28.484863	58	0	13	0	5.2689657	3.7240663	.12937205	-.28077236	-2.0222433	-.85557204	3.713572	106.17086	1	1	1	1	1	1
1184	0690029	34.08984807	-118.2946604	3526895	8611.8906	90029	900	2011	38563	68	59	14	18	41	7	.28019035	.24330756	38617	1.7064525	1.7064525	0	8.1097565	7	1.572551	1.3885541	176.33482	152.9964	46.676865	36.30423	58	0	13	0	5.1723847	3.8432486	-.043952983	-.197	-2.0222433	-.85557204	3.713572	106.31953	1	1	1	1	1	1
1184	0690029	34.08984807	-118.2946604	3526895	8611.8906	90029	900	2012	39437	69	67	13	13	41	7	.28019035	.24330756	38617	1.7064525	1.7064525	0	8.1097565	7	1.572551	1.3885541	174.9626	169.89122	32.963966	32.963966	58	0	13	0	5.1645722	3.495415	-.05725491	-.41604814	-2.0222433	-.85557204	3.713572	103.96328	1	1	1	1	1	1
1184	0690029	34.08984807	-118.2946604	3526895	8611.8906	90029	900	2013	40208	70	46	14	19	41	7	.28019035	.24330756	38617	1.7064525	1.7064525	0	8.1097565	7	1.572551	1.3885541	174.09471	114.40509	47.254276	34.818943	58	0	13	0	5.1595993	3.8555431	-.065667979	-.18777649	-2.0222433	-.85557204	3.713572	101.96976	1	1	1	1	1	1
1184	0690029	34.08984807	-118.2946604	3526895	8611.8906	90029	900	2014	40161	58	42	12	18	41	7	.28019035	.24330756	38617	1.7064525	1.7064525	0	8.1097565	7	1.572551	1.3885541	144.41872	104.57907	44.819603	29.879734	58	0	13	0	4.9727168	3.8026457	-.35333839	-.22666767	-2.0222433	-.85557204	3.713572	102.08909	1	1	1	1	1	1
1184	0690029	34.08984807	-118.2946604	3526895	8611.8906	90029	900	2015	40472	68	47	17	13	41	7	.28019035	.24330756	38617	1.7064525	1.7064525	0	8.1097565	7	1.572551	1.3885541	168.0174	116.12967	32.120972	42.004349	58	0	13	0	5.1240673	3.4695091	-.12457971	-.42951405	-2.0222433	-.85557204	3.713572	101.3046	1	1	1	1	1	1
1184	0690029	34.08984807	-118.2946604	3526895	8611.8906	90029	900	2016	40242	77	42	18	24	41	7	.28019035	.24330756	38617	1.7064525	1.7064525	0	8.1097565	7	1.572551	1.3885541	191.34238	104.36857	59.639183	44.729385	58	0	13	0	5.2540646	4.0883126	.10152586	.010058479	-2.0222433	-.85557204	3.713572	101.88361	1	1	1	1	1	1
1184	0690029	34.08984807	-118.2946604	3526895	8611.8906	90029	900	2017	40242	58	60	11	15	41	7	.28019035	.24330756	38617	1.7064525	1.7064525	0	8.1097565	7	1.572551	1.3885541	144.12802	149.09796	37.27449	27.334625	58	0	13	0	4.9707022	3.6183093	-.35615632	-.34719238	-2.0222433	-.85557204	3.713572	101.88361	1	1	1	1	1	1
1184	0690029	34.08984807	-118.2946604	3526895	8611.8906	90029	900	2018	40242	64	67	11	18	41	7	.28019035	.24330756	38617	1.7064525	1.7064525	0	8.1097565	7	1.572551	1.3885541	159.03783	166.49272	44.729385	27.334625	58	0	13	0	5.0691419	3.8006306	-.21162502	-.22810879	-2.0222433	-.85557204	3.713572	101.88361	1	1	1	1	1	1
975	0690031	34.08030137	-118.21078927	9148984	23145.225	90031	900	2010	39316	71	62	11	11	207	30	.07120353	.070176668	39316	2.9169614	2.9169614	0	12.027638	14	2.9129944	2.6178093	180.58806	157.69661	27.978432	27.978432	47	0	11	1	5.1962185	3.331434	-.0027233651	-.49568647	-.56190687	-.83029181	5.3327188	526.50323	1		2		1
975	0690031	34.08030137	-118.21078927	9148984	23145.225	90031	900	2011	39076	80	52	12	16	207	30	.07120353	.070176668	39316	2.9169614	2.9169614	0	12.027638	14	2.9129944	2.6178093	204.72925	133.07401	40.94585	30.709387	47	0	11	1	5.3216882	3.7122505	.23129427	-.2885465	-.56190687	-.83029181	5.3327188	529.73694	1		2		1
975	0690031	34.08030137	-118.21078927	9148984	23145.225	90031	900	2012	39990	64	59	11	15	207	30	.07120353	.070176668	39316	2.9169614	2.9169614	0	12.027638	14	2.9129944	2.6178093	160.04001	147.53688	37.509377	27.506876	47	0	11	1	5.0754237	3.6245909	-.20191015	-.34344032	-.56190687	-.83029181	5.3327188	517.62939	1		2		1
975	0690031	34.08030137	-118.21078927	9148984	23145.225	90031	900	2013	40052	73	51	11	11	207	30	.07120353	.070176668	39316	2.9169614	2.9169614	0	12.027638	14	2.9129944	2.6178093	182.26306	127.33447	27.464296	27.464296	47	0	11	1	5.205451	3.312887	.013513626	-.50389922	-.56190687	-.83029181	5.3327188	516.82813	1		2		1
975	0690031	34.08030137	-118.21078927	9148984	23145.225	90031	900	2014	39333	65	52	11	11	207	30	.07120353	.070176668	39316	2.9169614	2.9169614	0	12.027638	14	2.9129944	2.6178093	165.25563	132.20451	27.966339	27.966339	47	0	11	1	5.1074934	3.3310015	-.15135144	-.49587962	-.56190687	-.83029181	5.3327188	526.27563	1		2		1
975	0690031	34.08030137	-118.21078927	9148984	23145.225	90031	900	2015	39422	54	51	11	17	207	30	.07120353	.070176668	39316	2.9169614	2.9169614	0	12.027638	14	2.9129944	2.6178093	136.97935	129.36938	43.123131	27.903202	47	0	11	1	4.9198303	3.7640595	-.42545339	-.25376689	-.56190687	-.83029181	5.3327188	525.08752	1		2		1
975	0690031	34.08030137	-118.21078927	9148984	23145.225	90031	900	2016	38940	52	69	11	16	207	30	.07120353	.070176668	39316	2.9169614	2.9169614	0	12.027638	14	2.9129944	2.6178093	133.53877	177.19568	41.088856	28.248587	47	0	11	1	4.894392	3.7157369	-.45880541	-.28626215	-.56190687	-.83029181	5.3327188	531.58704	1		2		1
975	0690031	34.08030137	-118.21078927	9148984	23145.225	90031	900	2017	38940	57	56	11	20	207	30	.07120353	.070176668	39316	2.9169614	2.9169614	0	12.027638	14	2.9129944	2.6178093	146.37904	143.81099	51.361069	28.248587	47	0	11	1	4.9861994	3.9388804	-.33433557	-.1221751	-.56190687	-.83029181	5.3327188	531.58704	1		2		1
975	0690031	34.08030137	-118.21078927	9148984	23145.225	90031	900	2018	38940	47	59	11	19	207	30	.07120353	.070176668	39316	2.9169614	2.9169614	0	12.027638	14	2.9129944	2.6178093	120.69851	151.51515	48.793015	28.248587	47	0	11	1	4.7932959	3.8875871	-.58327514	-.16319688	-.56190687	-.83029181	5.3327188	531.58704	1		2		1
71	0690032	34.07960203	-118.17805292	12375746	19882.186	90032	900	2010	45786	61	64	11	15	297	43	.07984446	.073631942	45786	2.9390085	2.9390085	0	14.161871	12	3.0767353	2.7505398	133.2285	139.78072	32.761105	24.024811	59	0	11	1	4.8920655	3.4892421	-.46181309	-.41928864	-.40422511	-.81658566	5.6937323	648.66992	1		2		1
71	0690032	34.07960203	-118.17805292	12375746	19882.186	90032	900	2011	48729	59	57	11	15	297	43	.07984446	.073631942	45786	2.9390085	2.9390085	0	14.161871	12	3.0767353	2.7505398	121.0778	116.97346	30.782492	22.573826	59	0	11	1	4.7964334	3.4269462	-.57959849	-.45089474	-.40422511	-.81658566	5.6937323	609.49335	1		2		1
71	0690032	34.07960203	-118.17805292	12375746	19882.186	90032	900	2012	49242	67	61	11	11	297	43	.07984446	.073631942	45786	2.9390085	2.9390085	0	14.161871	12	3.0767353	2.7505398	136.06271	123.87799	22.338654	22.338654	59	0	11	1	4.913116	3.1063185	-.43433905	-.58577561	-.40422511	-.81658566	5.6937323	603.14368	1		2		1
71	0690032	34.07960203	-118.17805292	12375746	19882.186	90032	900	2013	47784	77	64	11	19	297	43	.07984446	.073631942	45786	2.9390085	2.9390085	0	14.161871	12	3.0767353	2.7505398	161.1418	133.93605	39.762264	23.020258	59	0	11	1	5.0822849	3.6829183	-.19122972	-.30745298	-.40422511	-.81658566	5.6937323	621.54694	1		2		1
71	0690032	34.07960203	-118.17805292	12375746	19882.186	90032	900	2014	47309	64	52	11	14	297	43	.07984446	.073631942	45786	2.9390085	2.9390085	0	14.161871	12	3.0767353	2.7505398	135.28081	109.91566	29.592678	23.25139	59	0	11	1	4.9073524	3.387527	-.44191861	-.4699007	-.40422511	-.81658566	5.6937323	627.78754	1		2		1
71	0690032	34.07960203	-118.17805292	12375746	19882.186	90032	900	2015	47099	68	63	11	16	297	43	.07984446	.073631942	45786	2.9390085	2.9390085	0	14.161871	12	3.0767353	2.7505398	144.37674	133.7608	33.970997	23.355061	59	0	11	1	4.9724259	3.5255072	-.35374531	-.39996198	-.40422511	-.81658566	5.6937323	630.58661	1		2		1
71	0690032	34.07960203	-118.17805292	12375746	19882.186	90032	900	2016	47285	72	60	11	23	297	43	.07984446	.073631942	45786	2.9390085	2.9390085	0	14.161871	12	3.0767353	2.7505398	152.26816	126.89014	48.641216	23.263191	59	0	11	1	5.0256433	3.8844712	-.2772482	-.16562168	-.40422511	-.81658566	5.6937323	628.10614	1		2		1
71	0690032	34.07960203	-118.17805292	12375746	19882.186	90032	900	2017	47285	70	59	11	14	297	43	.07984446	.073631942	45786	2.9390085	2.9390085	0	14.161871	12	3.0767353	2.7505398	148.03848	124.7753	29.607698	23.263191	59	0	11	1	4.9974723	3.3880343	-.31824943	-.46966076	-.40422511	-.81658566	5.6937323	628.10614	1		2		1
71	0690032	34.07960203	-118.17805292	12375746	19882.186	90032	900	2018	47285	82	57	11	28	297	43	.07984446	.073631942	45786	2.9390085	2.9390085	0	14.161871	12	3.0767353	2.7505398	173.41652	120.54562	59.215397	23.263191	59	0	11	1	5.1556964	4.0811815	-.072242171	.0032889715	-.40422511	-.81658566	5.6937323	628.10614	1		2		1
70	0690033	34.05102542	-118.21161694	8535585	15966.121	90033	900	2010	48852	75	46	11	23	1304	70	.060215853	.051600315	48852	1.3868451	1.3868451	0	9.930872	109	3.3557813	2.785553	153.52493	94.161957	47.080978	22.516991	52	0	16	0	5.0338631	3.8518691	-.2650654	-.19054474	-.36262998	-.66322899	7.1731915	2669.2869	2	2	2	2	2	2
70	0690033	34.05102542	-118.21161694	8535585	15966.121	90033	900	2011	49102	64	58	11	16	1304	70	.060215853	.051600315	48852	1.3868451	1.3868451	0	9.930872	109	3.3557813	2.785553	130.34093	118.12146	32.585232	22.402346	52	0	16	0	4.8701534	3.4838591	-.48980439	-.42209801	-.36262998	-.66322899	7.1731915	2655.6963	2	2	2	2	2	2
70	0690033	34.05102542	-118.21161694	8535585	15966.121	90033	900	2012	49048	52	64	11	21	1304	70	.060215853	.051600315	48852	1.3868451	1.3868451	0	9.930872	109	3.3557813	2.785553	106.01859	130.48442	42.815201	22.42701	52	0	16	0	4.6636143	3.7568932	-.72557801	-.25868574	-.36262998	-.66322899	7.1731915	2658.6201	2	2	2	2	2	2
70	0690033	34.05102542	-118.21161694	8535585	15966.121	90033	900	2013	49049	83	48	16	20	1304	70	.060215853	.051600315	48852	1.3868451	1.3868451	0	9.930872	109	3.3557813	2.785553	169.21854	97.86132	40.775551	32.620441	52	0	16	0	5.1311908	3.7080827	-.11293619	-.29126686	-.36262998	-.66322899	7.1731915	2658.5659	2	2	2	2	2	2
70	0690033	34.05102542	-118.21161694	8535585	15966.121	90033	900	2014	48567	74	50	11	20	1304	70	.060215853	.051600315	48852	1.3868451	1.3868451	0	9.930872	109	3.3557813	2.785553	152.36684	102.95056	41.180225	22.649124	52	0	16	0	5.0262909	3.7179582	-.27629164	-.28480265	-.36262998	-.66322899	7.1731915	2684.9507	2	2	2	2	2	2
70	0690033	34.05102542	-118.21161694	8535585	15966.121	90033	900	2015	48277	64	58	11	27	1304	70	.060215853	.051600315	48852	1.3868451	1.3868451	0	9.930872	109	3.3557813	2.785553	132.5683	120.14002	55.927254	22.785177	52	0	16	0	4.8870978	4.0240517	-.4682129	-.049235422	-.36262998	-.66322899	7.1731915	2701.0791	2	2	2	2	2	2
70	0690033	34.05102542	-118.21161694	8535585	15966.121	90033	900	2016	49156	69	38	11	17	1304	70	.060215853	.051600315	48852	1.3868451	1.3868451	0	9.930872	109	3.3557813	2.785553	140.36943	77.304909	34.583775	22.377737	52	0	16	0	4.9442778	3.5433846	-.392591	-.39017352	-.36262998	-.66322899	7.1731915	2652.7788	2	2	2	2	2	2
70	0690033	34.05102542	-118.21161694	8535585	15966.121	90033	900	2017	49156	80	64	11	23	1304	70	.060215853	.051600315	48852	1.3868451	1.3868451	0	9.930872	109	3.3557813	2.785553	162.74718	130.19774	46.78981	22.377737	52	0	16	0	5.0921979	3.8456655	-.17566766	-.19519582	-.36262998	-.66322899	7.1731915	2652.7788	2	2	2	2	2	2
70	0690033	34.05102542	-118.21161694	8535585	15966.121	90033	900	2018	49156	72	53	11	24	1304	70	.060215853	.051600315	48852	1.3868451	1.3868451	0	9.930872	109	3.3557813	2.785553	146.47246	107.82	48.82415	22.377737	52	0	16	0	4.9868374	3.8882251	-.33343002	-.16269952	-.36262998	-.66322899	7.1731915	2652.7788	2	2	2	2	2	2
623	0690034	34.03069097	-118.39946556	8085205.5	16837.734	90034	900	2010	57964	54	58	12	11	35	8	.19510204	.19510204	57964	4.0067897	4.0067897	0	12.657143	10	1.7835644	1.3336962	93.16127	100.06211	18.977297	20.702505	44	0	11	1	4.5343323	2.9432433	-.85021311	-.6394695	-2.0874135	-.85648578	3.5553482	60.382305	1		1		1
623	0690034	34.03069097	-118.39946556	8085205.5	16837.734	90034	900	2011	59662	70	58	11	11	35	8	.19510204	.19510204	57964	4.0067897	4.0067897	0	12.657143	10	1.7835644	1.3336962	117.32761	97.21431	18.437197	18.437197	44	0	11	1	4.7649703	2.9143703	-.61595166	-.64809698	-2.0874135	-.85648578	3.5553482	58.663807	1		1		1
623	0690034	34.03069097	-118.39946556	8085205.5	16837.734	90034	900	2012	59305	77	63	11	11	35	8	.19510204	.19510204	57964	4.0067897	4.0067897	0	12.657143	10	1.7835644	1.3336962	129.83728	106.23051	18.548183	18.548183	44	0	11	1	4.866282	2.9203718	-.49468657	-.6463241	-2.0874135	-.85648578	3.5553482	59.016945	1		1		1
623	0690034	34.03069097	-118.39946556	8085205.5	16837.734	90034	900	2013	58703	76	55	11	13	35	8	.19510204	.19510204	57964	4.0067897	4.0067897	0	12.657143	10	1.7835644	1.3336962	129.46527	93.691978	22.145376	18.738396	44	0	11	1	4.8634129	3.0976288	-.49829274	-.58886296	-2.0874135	-.85648578	3.5553482	59.622166	1		1		1
623	0690034	34.03069097	-118.39946556	8085205.5	16837.734	90034	900	2014	58968	75	72	11	11	35	8	.19510204	.19510204	57964	4.0067897	4.0067897	0	12.657143	10	1.7835644	1.3336962	127.18763	122.10012	18.654186	18.654186	44	0	11	1	4.8456635	2.9260707	-.5203715	-.64463079	-2.0874135	-.85648578	3.5553482	59.354225	1		1		1
623	0690034	34.03069097	-118.39946556	8085205.5	16837.734	90034	900	2015	58069	67	59	11	13	35	8	.19510204	.19510204	57964	4.0067897	4.0067897	0	12.657143	10	1.7835644	1.3336962	115.37998	101.60326	22.387159	18.942982	44	0	11	1	4.7482309	3.1084876	-.63483143	-.58500075	-2.0874135	-.85648578	3.5553482	60.273125	1		1		1
623	0690034	34.03069097	-118.39946556	8085205.5	16837.734	90034	900	2016	57443	63	65	12	14	35	8	.19510204	.19510204	57964	4.0067897	4.0067897	0	12.657143	10	1.7835644	1.3336962	109.67393	113.15565	24.371986	20.890274	44	0	11	1	4.6975117	3.1934345	-.69014418	-.55329537	-2.0874135	-.85648578	3.5553482	60.929966	1		1		1
623	0690034	34.03069097	-118.39946556	8085205.5	16837.734	90034	900	2017	57443	44	52	11	11	35	8	.19510204	.19510204	57964	4.0067897	4.0067897	0	12.657143	10	1.7835644	1.3336962	76.597672	90.524521	19.149418	19.149418	44	0	11	1	4.3385668	2.9522724	-1.0107758	-.63672006	-2.0874135	-.85648578	3.5553482	60.929966	1		1		1
623	0690034	34.03069097	-118.39946556	8085205.5	16837.734	90034	900	2018	57443	57	75	11	11	35	8	.19510204	.19510204	57964	4.0067897	4.0067897	0	12.657143	10	1.7835644	1.3336962	99.228798	130.56421	19.149418	19.149418	44	0	11	1	4.5974283	2.9522724	-.79139626	-.63672006	-2.0874135	-.85648578	3.5553482	60.929966	1		1		1
1606	0690035	34.05180833	-118.38367425	5330221.5	12646.88	90035	900	2010	28418	52	54	11	11	26	13	.1923077	.16272189	28418	3.0848658	3.0848658	0	12.666667	0	2.2107987	2.0079296	182.98262	190.02042	38.707863	38.707863	50	0	11	1	5.2093911	3.6560428	.020488817	-.32429585	-1.2864347	-.85785639	3.2580965	91.49131	1		1		1
1606	0690035	34.05180833	-118.38367425	5330221.5	12646.88	90035	900	2011	29113	64	55	11	13	26	13	.1923077	.16272189	28418	3.0848658	3.0848658	0	12.666667	0	2.2107987	2.0079296	219.83307	188.91904	44.653591	37.78381	50	0	11	1	5.3928685	3.7989347	.37770629	-.22931953	-1.2864347	-.85785639	3.2580965	89.307182	1		1		1
1606	0690035	34.05180833	-118.38367425	5330221.5	12646.88	90035	900	2012	30553	60	48	11	11	26	13	.1923077	.16272189	28418	3.0848658	3.0848658	0	12.666667	0	2.2107987	2.0079296	196.38007	157.10405	36.00301	36.00301	50	0	11	1	5.2800517	3.5836024	.15035975	-.36750284	-1.2864347	-.85785639	3.2580965	85.09803	1		1		1
1606	0690035	34.05180833	-118.38367425	5330221.5	12646.88	90035	900	2013	30999	62	59	11	11	26	13	.1923077	.16272189	28418	3.0848658	3.0848658	0	12.666667	0	2.2107987	2.0079296	200.00645	190.32872	35.485016	35.485016	50	0	11	1	5.2983499	3.5691106	.1855129	-.37577721	-1.2864347	-.85785639	3.2580965	83.873672	1		1		1
1606	0690035	34.05180833	-118.38367425	5330221.5	12646.88	90035	900	2014	31399	53	62	11	11	26	13	.1923077	.16272189	28418	3.0848658	3.0848658	0	12.666667	0	2.2107987	2.0079296	168.79518	197.45851	35.032963	35.032963	50	0	11	1	5.128686	3.5562894	-.11704008	-.38299826	-1.2864347	-.85785639	3.2580965	82.805183	1		1		1
1606	0690035	34.05180833	-118.38367425	5330221.5	12646.88	90035	900	2015	30852	68	42	11	12	26	13	.1923077	.16272189	28418	3.0848658	3.0848658	0	12.666667	0	2.2107987	2.0079296	220.4071	136.1338	38.89537	35.654091	50	0	11	1	5.3954763	3.6608753	.38327083	-.32130063	-1.2864347	-.85785639	3.2580965	84.273308	1		1		1
1606	0690035	34.05180833	-118.38367425	5330221.5	12646.88	90035	900	2016	30582	61	43	11	11	26	13	.1923077	.16272189	28418	3.0848658	3.0848658	0	12.666667	0	2.2107987	2.0079296	199.46373	140.60559	35.968872	35.968872	50	0	11	1	5.2956324	3.582654	.18025188	-.36804816	-1.2864347	-.85785639	3.2580965	85.017334	1		1		1
1606	0690035	34.05180833	-118.38367425	5330221.5	12646.88	90035	900	2017	30582	50	48	11	12	26	13	.1923077	.16272189	28418	3.0848658	3.0848658	0	12.666667	0	2.2107987	2.0079296	163.49487	156.95508	39.23877	35.968872	50	0	11	1	5.0967817	3.6696653	-.16841972	-.31581521	-1.2864347	-.85785639	3.2580965	85.017334	1		1		1
1606	0690035	34.05180833	-118.38367425	5330221.5	12646.88	90035	900	2018	30582	80	43	11	18	26	13	.1923077	.16272189	28418	3.0848658	3.0848658	0	12.666667	0	2.2107987	2.0079296	261.5918	140.60559	58.85815	35.968872	50	0	11	1	5.5667853	4.0751305	.78250319	-.0024176387	-1.2864347	-.85785639	3.2580965	85.017334	1		1		1
979	0690036	34.07013771	-118.3498504	6401930.5	12652.802	90036	900	2010	36865	65	52	11	11	486	43	.088316485	.083168216	36865	1.4013491	1.4013491	0	11.817805	91	2.9636576	2.7299387	176.319	141.05521	29.8386	29.8386	52	0	11	1	5.1722951	3.395803	-.044106368	-.46597236	-.42869884	-.7878027	6.1862087	1318.3236	1		2		1
979	0690036	34.07013771	-118.3498504	6401930.5	12652.802	90036	900	2011	36124	73	43	11	11	486	43	.088316485	.083168216	36865	1.4013491	1.4013491	0	11.817805	91	2.9636576	2.7299387	202.08173	119.03444	30.45067	30.45067	52	0	11	1	5.3086724	3.4161079	.20562997	-.45619524	-.42869884	-.7878027	6.1862087	1345.366	1		2		1
979	0690036	34.07013771	-118.3498504	6401930.5	12652.802	90036	900	2012	35942	56	55	11	14	486	43	.088316485	.083168216	36865	1.4013491	1.4013491	0	11.817805	91	2.9636576	2.7299387	155.80658	153.02432	38.951645	30.604864	52	0	11	1	5.0486155	3.6623211	-.24294779	-.3204017	-.42869884	-.7878027	6.1862087	1352.1785	1		2		1
979	0690036	34.07013771	-118.3498504	6401930.5	12652.802	90036	900	2013	36101	56	54	12	11	486	43	.088316485	.083168216	36865	1.4013491	1.4013491	0	11.817805	91	2.9636576	2.7299387	155.12036	149.58034	30.47007	33.240078	52	0	11	1	5.0442014	3.4167449	-.24959978	-.45588535	-.42869884	-.7878027	6.1862087	1346.2231	1		2		1
979	0690036	34.07013771	-118.3498504	6401930.5	12652.802	90036	900	2014	36425	64	39	11	11	486	43	.088316485	.083168216	36865	1.4013491	1.4013491	0	11.817805	91	2.9636576	2.7299387	175.70351	107.06932	30.199039	30.199039	52	0	11	1	5.168798	3.4078102	-.050072785	-.46021476	-.42869884	-.7878027	6.1862087	1334.2484	1		2		1
979	0690036	34.07013771	-118.3498504	6401930.5	12652.802	90036	900	2015	37640	75	62	11	12	486	43	.088316485	.083168216	36865	1.4013491	1.4013491	0	11.817805	91	2.9636576	2.7299387	199.2561	164.71838	31.880978	29.22423	52	0	11	1	5.294591	3.4620094	.17823921	-.43334767	-.42869884	-.7878027	6.1862087	1291.1796	1		2		1
979	0690036	34.07013771	-118.3498504	6401930.5	12652.802	90036	900	2016	37931	60	45	11	11	486	43	.088316485	.083168216	36865	1.4013491	1.4013491	0	11.817805	91	2.9636576	2.7299387	158.18196	118.63647	29.000027	29.000027	52	0	11	1	5.063746	3.3672967	-.21992153	-.47936764	-.42869884	-.7878027	6.1862087	1281.2739	1		2		1
979	0690036	34.07013771	-118.3498504	6401930.5	12652.802	90036	900	2017	37931	52	48	11	13	486	43	.088316485	.083168216	36865	1.4013491	1.4013491	0	11.817805	91	2.9636576	2.7299387	137.09103	126.54557	34.272758	29.000027	52	0	11	1	4.9206452	3.5343509	-.42437083	-.39514166	-.42869884	-.7878027	6.1862087	1281.2739	1		2		1
979	0690036	34.07013771	-118.3498504	6401930.5	12652.802	90036	900	2018	37931	61	38	11	15	486	43	.088316485	.083168216	36865	1.4013491	1.4013491	0	11.817805	91	2.9636576	2.7299387	160.81833	100.18191	39.54549	29.000027	52	0	11	1	5.0802755	3.6774516	-.19436535	-.31091571	-.42869884	-.7878027	6.1862087	1281.2739	1		2		1
620	0690037	34.00272303	-118.28748673	7351187.5	12032.423	90037	900	2010	62276	69	80	13	19	49	4	.52269888	.52269888	62276	.54867148	.54867148	0	15.122449	34	.90686202	.76914734	110.7971	128.4604	30.509346	20.874815	69	0	11	1	4.7077007	3.4180331	-.67925656	-.45525795	-2.7580891	-.85435373	3.8918202	78.681999	1		1		1
620	0690037	34.00272303	-118.28748673	7351187.5	12032.423	90037	900	2011	60639	85	63	15	19	49	4	.52269888	.52269888	62276	.54867148	.54867148	0	15.122449	34	.90686202	.76914734	140.17381	103.89353	31.33297	24.736555	69	0	11	1	4.942883	3.4446709	-.39448726	-.44210148	-2.7580891	-.85435373	3.8918202	80.806084	1		1		1
620	0690037	34.00272303	-118.28748673	7351187.5	12032.423	90037	900	2012	60867	85	58	11	14	49	4	.52269888	.52269888	62276	.54867148	.54867148	0	15.122449	34	.90686202	.76914734	139.64874	95.289726	23.000969	18.072189	69	0	11	1	4.9391303	3.1355364	-.39957714	-.57519585	-2.7580891	-.85435373	3.8918202	80.503395	1		1		1
620	0690037	34.00272303	-118.28748673	7351187.5	12032.423	90037	900	2013	61845	82	56	12	11	49	4	.52269888	.52269888	62276	.54867148	.54867148	0	15.122449	34	.90686202	.76914734	132.58954	90.54895	17.786402	19.403347	69	0	11	1	4.8872581	2.8784342	-.468007	-.65849268	-2.7580891	-.85435373	3.8918202	79.230331	1		1		1
620	0690037	34.00272303	-118.28748673	7351187.5	12032.423	90037	900	2014	61536	81	50	14	19	49	4	.52269888	.52269888	62276	.54867148	.54867148	0	15.122449	34	.90686202	.76914734	131.63026	81.25325	30.876236	22.75091	69	0	11	1	4.8799968	3.4299867	-.47730592	-.4493973	-2.7580891	-.85435373	3.8918202	79.628181	1		1		1
620	0690037	34.00272303	-118.28748673	7351187.5	12032.423	90037	900	2015	62872	80	79	11	15	49	4	.52269888	.52269888	62276	.54867148	.54867148	0	15.122449	34	.90686202	.76914734	127.24265	125.65211	23.857998	17.495865	69	0	11	1	4.846096	3.1721196	-.51983815	-.56150579	-2.7580891	-.85435373	3.8918202	77.936127	1		1		1
620	0690037	34.00272303	-118.28748673	7351187.5	12032.423	90037	900	2016	61451	89	74	12	20	49	4	.52269888	.52269888	62276	.54867148	.54867148	0	15.122449	34	.90686202	.76914734	144.83084	120.42115	32.546257	19.527754	69	0	11	1	4.9755664	3.4826624	-.34934339	-.42272058	-2.7580891	-.85435373	3.8918202	79.738327	1		1		1
620	0690037	34.00272303	-118.28748673	7351187.5	12032.423	90037	900	2017	61451	96	70	11	18	49	4	.52269888	.52269888	62276	.54867148	.54867148	0	15.122449	34	.90686202	.76914734	156.22203	113.9119	29.29163	17.90044	69	0	11	1	5.0512781	3.3773017	-.23892052	-.4747096	-2.7580891	-.85435373	3.8918202	79.738327	1		1		1
620	0690037	34.00272303	-118.28748673	7351187.5	12032.423	90037	900	2018	61451	97	79	11	22	49	4	.52269888	.52269888	62276	.54867148	.54867148	0	15.122449	34	.90686202	.76914734	157.84935	128.55771	35.80088	17.90044	69	0	11	1	5.0616412	3.5779724	-.22314577	-.37073162	-2.7580891	-.85435373	3.8918202	79.738327	1		1		1
1182	0690038	34.08875075	-118.32652819	4060537.5	10837.382	90038	900	2010	28917	28	24	11	11	123	11	.23669773	.18170401	28917	1.4327797	1.4327797	0	12.363248	3	1.9381338	1.6664258	96.828857	82.996162	38.039906	38.039906	26	0	11	1	4.5729451	3.6386359	-.81466061	-.33496574	-1.6921359	-.84308422	4.8121843	425.35532	1		1		1
1182	0690038	34.08875075	-118.32652819	4060537.5	10837.382	90038	900	2011	30498	32	25	11	13	123	11	.23669773	.18170401	28917	1.4327797	1.4327797	0	12.363248	3	1.9381338	1.6664258	104.92491	81.972588	42.625748	36.06794	26	0	11	1	4.653245	3.7524586	-.73617983	-.26171204	-1.6921359	-.84308422	4.8121843	403.30515	1		1		1
1182	0690038	34.08875075	-118.32652819	4060537.5	10837.382	90038	900	2012	30225	30	22	11	11	123	11	.23669773	.18170401	28917	1.4327797	1.4327797	0	12.363248	3	1.9381338	1.6664258	99.255585	72.78743	36.393715	36.393715	26	0	11	1	4.5976982	3.5943961	-.79113662	-.36126176	-1.6921359	-.84308422	4.8121843	406.94788	1		1		1
1182	0690038	34.08875075	-118.32652819	4060537.5	10837.382	90038	900	2013	29836	36	30	11	11	123	11	.23669773	.18170401	28917	1.4327797	1.4327797	0	12.363248	3	1.9381338	1.6664258	120.65961	100.54967	36.868214	36.868214	26	0	11	1	4.7929735	3.6073499	-.58365226	-.35368219	-1.6921359	-.84308422	4.8121843	412.25366	1		1		1
1182	0690038	34.08875075	-118.32652819	4060537.5	10837.382	90038	900	2014	28798	41	27	11	11	123	11	.23669773	.18170401	28917	1.4327797	1.4327797	0	12.363248	3	1.9381338	1.6664258	142.371	93.756508	38.197098	38.197098	26	0	11	1	4.9584365	3.6427596	-.37318835	-.33245474	-1.6921359	-.84308422	4.8121843	427.11301	1		1		1
1182	0690038	34.08875075	-118.32652819	4060537.5	10837.382	90038	900	2015	28577	34	36	11	11	123	11	.23669773	.18170401	28917	1.4327797	1.4327797	0	12.363248	3	1.9381338	1.6664258	118.9768	125.97543	38.492493	38.492493	26	0	11	1	4.7789283	3.6504633	-.59996492	-.32773614	-1.6921359	-.84308422	4.8121843	430.41608	1		1		1
1182	0690038	34.08875075	-118.32652819	4060537.5	10837.382	90038	900	2016	28155	26	26	11	11	123	11	.23669773	.18170401	28917	1.4327797	1.4327797	0	12.363248	3	1.9381338	1.6664258	92.34594	92.34594	39.069439	39.069439	26	0	11	1	4.5255418	3.6653407	-.85811669	-.31852007	-1.6921359	-.84308422	4.8121843	436.86734	1		1		1
1182	0690038	34.08875075	-118.32652819	4060537.5	10837.382	90038	900	2017	28155	33	31	11	11	123	11	.23669773	.18170401	28917	1.4327797	1.4327797	0	12.363248	3	1.9381338	1.6664258	117.20831	110.10477	39.069439	39.069439	26	0	11	1	4.7639527	3.6653407	-.61710811	-.31852007	-1.6921359	-.84308422	4.8121843	436.86734	1		1		1
1182	0690038	34.08875075	-118.32652819	4060537.5	10837.382	90038	900	2018	28155	27	28	11	11	123	11	.23669773	.18170401	28917	1.4327797	1.4327797	0	12.363248	3	1.9381338	1.6664258	95.897713	99.449478	39.069439	39.069439	26	0	11	1	4.563282	3.6653407	-.82368684	-.31852007	-1.6921359	-.84308422	4.8121843	436.86734	1		1		1
1607	0690039	34.1118422	-118.26005879	10278725	26042.096	90039	900	2010	28514	58	41	14	11	104	27	.11778846	.11113165	28514	4.6425753	4.6425753	0	16.259615	6	2.7422287	2.4889634	203.40886	143.78902	38.577541	49.09869	30	0	11	1	5.315218	3.6526704	.21849482	-.3263776	-.71497387	-.84597772	4.6443911	364.73312	1		1		1
1607	0690039	34.1118422	-118.26005879	10278725	26042.096	90039	900	2011	29262	30	46	11	14	104	27	.11778846	.11113165	28514	4.6425753	4.6425753	0	16.259615	6	2.7422287	2.4889634	102.52204	157.20047	47.84362	37.591415	30	0	11	1	4.6300778	3.8679378	-.75947255	-.17836238	-.71497387	-.84597772	4.6443911	355.40976	1		1		1
1607	0690039	34.1118422	-118.26005879	10278725	26042.096	90039	900	2012	28260	50	48	11	11	104	27	.11778846	.11113165	28514	4.6425753	4.6425753	0	16.259615	6	2.7422287	2.4889634	176.92853	169.85138	38.924274	38.924274	30	0	11	1	5.175746	3.661618	-.038197786	-.32083893	-.71497387	-.84597772	4.6443911	368.01132	1		1		1
1607	0690039	34.1118422	-118.26005879	10278725	26042.096	90039	900	2013	27049	65	47	11	12	104	27	.11778846	.11113165	28514	4.6425753	4.6425753	0	16.259615	6	2.7422287	2.4889634	240.30463	173.75873	44.363934	40.666939	30	0	11	1	5.4819074	3.7924268	.57615161	-.23394647	-.71497387	-.84597772	4.6443911	384.48743	1		1		1
1607	0690039	34.1118422	-118.26005879	10278725	26042.096	90039	900	2014	27843	53	49	13	11	104	27	.11778846	.11113165	28514	4.6425753	4.6425753	0	16.259615	6	2.7422287	2.4889634	190.35306	175.98679	39.507236	46.690372	30	0	11	1	5.2488804	3.6764839	.091935687	-.31152675	-.71497387	-.84597772	4.6443911	373.52298	1		1		1
1607	0690039	34.1118422	-118.26005879	10278725	26042.096	90039	900	2015	28149	30	33	11	13	104	27	.11778846	.11113165	28514	4.6425753	4.6425753	0	16.259615	6	2.7422287	2.4889634	106.57572	117.23329	46.182812	39.077766	30	0	11	1	4.6688557	3.8326077	-.72017735	-.20489193	-.71497387	-.84597772	4.6443911	369.46249	1		1		1
1607	0690039	34.1118422	-118.26005879	10278725	26042.096	90039	900	2016	28436	49	51	11	13	104	27	.11778846	.11113165	28514	4.6425753	4.6425753	0	16.259615	6	2.7422287	2.4889634	172.31679	179.35011	45.716698	38.683357	30	0	11	1	5.1493344	3.8224635	-.082902648	-.21233758	-.71497387	-.84597772	4.6443911	365.73358	1		1		1
1607	0690039	34.1118422	-118.26005879	10278725	26042.096	90039	900	2017	28436	49	41	11	11	104	27	.11778846	.11113165	28514	4.6425753	4.6425753	0	16.259615	6	2.7422287	2.4889634	172.31679	144.18343	38.683357	38.683357	30	0	11	1	5.1493344	3.6554096	-.082902648	-.3246873	-.71497387	-.84597772	4.6443911	365.73358	1		1		1
1607	0690039	34.1118422	-118.26005879	10278725	26042.096	90039	900	2018	28436	59	41	11	11	104	27	.11778846	.11113165	28514	4.6425753	4.6425753	0	16.259615	6	2.7422287	2.4889634	207.48347	144.18343	38.683357	38.683357	30	0	11	1	5.3350515	3.6554096	.25799295	-.3246873	-.71497387	-.84597772	4.6443911	365.73358	1		1		1
1001	0690040	33.99346069	-118.14907638	14457575	27950.764	90040	900	2010	12520	19	26	11	11	4123	112	.045664281	.042397879	12520	.28304589	.28304589	0	9.9266958	413	3.6201692	3.18997	151.75719	207.66772	87.859428	87.859428	13	0	11	1	5.0222816	4.475738	-.28220141	.4608452	.11781127	-.23392184	8.3243361	32931.309	3		4		4
1001	0690040	33.99346069	-118.14907638	14457575	27950.764	90040	900	2011	12862	25	21	11	11	4123	112	.045664281	.042397879	12520	.28304589	.28304589	0	9.9266958	413	3.6201692	3.18997	194.37102	163.27165	85.523247	85.523247	13	0	11	1	5.2697687	4.4487882	.13088462	.42352733	.11781127	-.23392184	8.3243361	32055.668	3		4		4
1001	0690040	33.99346069	-118.14907638	14457575	27950.764	90040	900	2012	12692	26	12	11	11	4123	112	.045664281	.042397879	12520	.28304589	.28304589	0	9.9266958	413	3.6201692	3.18997	204.85345	94.547745	86.66877	86.66877	13	0	11	1	5.3222947	4.4620938	.2324983	.44182578	.11781127	-.23392184	8.3243361	32485.029	3		4		4
1001	0690040	33.99346069	-118.14907638	14457575	27950.764	90040	900	2013	12696	21	22	11	11	4123	112	.045664281	.042397879	12520	.28304589	.28304589	0	9.9266958	413	3.6201692	3.18997	165.40643	173.28293	86.641464	86.641464	13	0	11	1	5.1084056	4.4617786	-.1498896	.44138959	.11781127	-.23392184	8.3243361	32474.795	3		4		4
1001	0690040	33.99346069	-118.14907638	14457575	27950.764	90040	900	2014	12830	13	12	0	11	4123	112	.045664281	.042397879	12520	.28304589	.28304589	0	9.9266958	413	3.6201692	3.18997	101.32502	93.530785	85.736557	0	13	0	11	1	4.6183333	4.4512792	-.77107608	.42693472	.11781127	-.23392184	8.3243361	32135.619	3		4		4
1001	0690040	33.99346069	-118.14907638	14457575	27950.764	90040	900	2015	12699	17	11	11	11	4123	112	.045664281	.042397879	12520	.28304589	.28304589	0	9.9266958	413	3.6201692	3.18997	133.8688	86.620995	86.620995	86.620995	13	0	11	1	4.8968601	4.4615421	-.45560616	.44106263	.11781127	-.23392184	8.3243361	32467.123	3		4		4
1001	0690040	33.99346069	-118.14907638	14457575	27950.764	90040	900	2016	12812	17	21	11	11	4123	112	.045664281	.042397879	12520	.28304589	.28304589	0	9.9266958	413	3.6201692	3.18997	132.68811	163.90883	85.85701	85.85701	13	0	11	1	4.8880014	4.4526834	-.46705148	.42885882	.11781127	-.23392184	8.3243361	32180.768	3		4		4
1001	0690040	33.99346069	-118.14907638	14457575	27950.764	90040	900	2017	12812	19	24	11	11	4123	112	.045664281	.042397879	12520	.28304589	.28304589	0	9.9266958	413	3.6201692	3.18997	148.29848	187.32439	85.85701	85.85701	13	0	11	1	4.999227	4.4526834	-.31572914	.42885882	.11781127	-.23392184	8.3243361	32180.768	3		4		4
1001	0690040	33.99346069	-118.14907638	14457575	27950.764	90040	900	2018	12812	17	22	11	11	4123	112	.045664281	.042397879	12520	.28304589	.28304589	0	9.9266958	413	3.6201692	3.18997	132.68811	171.71402	85.85701	85.85701	13	0	11	1	4.8880014	4.4526834	-.46705148	.42885882	.11781127	-.23392184	8.3243361	32180.768	3		4		4
809	0690041	34.13756591	-118.20763875	9383338	18549.441	90041	900	2010	27425	55	39	11	11	40	10	.17625	.12625	27425	5.3074784	5.3074784	0	7.1500001	0	2.1412668	1.8699247	200.54695	142.20601	40.10939	40.10939	38	0	11	1	5.3010483	3.6916106	.19075231	-.30190802	-1.4503824	-.85572433	3.6888795	145.85233	1		1		1
809	0690041	34.13756591	-118.20763875	9383338	18549.441	90041	900	2011	28857	56	43	11	13	40	10	.17625	.12625	27425	5.3074784	5.3074784	0	7.1500001	0	2.1412668	1.8699247	194.06036	149.01064	45.049728	38.118999	38	0	11	1	5.2681694	3.8077669	.12787323	-.22299168	-1.4503824	-.85572433	3.6888795	138.61455	1		1		1
809	0690041	34.13756591	-118.20763875	9383338	18549.441	90041	900	2012	28571	47	49	11	11	40	10	.17625	.12625	27425	5.3074784	5.3074784	0	7.1500001	0	2.1412668	1.8699247	164.50247	171.50258	38.500576	38.500576	38	0	11	1	5.1029258	3.6506732	-.15865234	-.32760704	-1.4503824	-.85572433	3.6888795	140.00211	1		1		1
809	0690041	34.13756591	-118.20763875	9383338	18549.441	90041	900	2013	28203	60	36	13	11	40	10	.17625	.12625	27425	5.3074784	5.3074784	0	7.1500001	0	2.1412668	1.8699247	212.74333	127.646	39.002941	46.094387	38	0	11	1	5.3600864	3.6636372	.30898046	-.31958231	-1.4503824	-.85572433	3.6888795	141.82889	1		1		1
809	0690041	34.13756591	-118.20763875	9383338	18549.441	90041	900	2014	28439	57	53	11	17	40	10	.17625	.12625	27425	5.3074784	5.3074784	0	7.1500001	0	2.1412668	1.8699247	200.42899	186.3638	59.777065	38.679279	38	0	11	1	5.3004599	4.0906219	.18960878	.012260993	-1.4503824	-.85572433	3.6888795	140.65192	1		1		1
809	0690041	34.13756591	-118.20763875	9383338	18549.441	90041	900	2015	28796	38	42	11	13	40	10	.17625	.12625	27425	5.3074784	5.3074784	0	7.1500001	0	2.1412668	1.8699247	131.96277	145.85359	45.145161	38.199749	38	0	11	1	4.8825197	3.8098831	-.47408271	-.22146726	-1.4503824	-.85572433	3.6888795	138.90819	1		1		1
809	0690041	34.13756591	-118.20763875	9383338	18549.441	90041	900	2016	28405	50	39	15	11	40	10	.17625	.12625	27425	5.3074784	5.3074784	0	7.1500001	0	2.1412668	1.8699247	176.02534	137.29977	38.725578	52.807606	38	0	11	1	5.1706281	3.6565003	-.046952978	-.32401288	-1.4503824	-.85572433	3.6888795	140.82028	1		1		1
809	0690041	34.13756591	-118.20763875	9383338	18549.441	90041	900	2017	28405	54	44	11	17	40	10	.17625	.12625	27425	5.3074784	5.3074784	0	7.1500001	0	2.1412668	1.8699247	190.10738	154.90231	59.848618	38.725578	38	0	11	1	5.2475891	4.0918183	.089554116	.013403961	-1.4503824	-.85572433	3.6888795	140.82028	1		1		1
809	0690041	34.13756591	-118.20763875	9383338	18549.441	90041	900	2018	28405	49	45	11	11	40	10	.17625	.12625	27425	5.3074784	5.3074784	0	7.1500001	0	2.1412668	1.8699247	172.50484	158.42281	38.725578	38.725578	38	0	11	1	5.1504254	3.6565003	-.081079751	-.32401288	-1.4503824	-.85572433	3.6888795	140.82028	1		1		1
808	0690042	34.11461656	-118.19193899	12111677	22580.949	90042	900	2010	62430	54	87	11	17	47	10	.17700318	.13716614	62430	5.4827561	5.4827561	0	9.011364	1	2.1152511	1.9301717	86.49688	139.35608	27.230497	17.619734	54	0	14	0	4.4601083	3.3043375	-.91481578	-.50763386	-1.3788098	-.85465831	3.8501475	75.284317	1	1	1	1	1	1
808	0690042	34.11461656	-118.19193899	12111677	22580.949	90042	900	2011	63424	82	84	11	14	47	10	.17700318	.13716614	62430	5.4827561	5.4827561	0	9.011364	1	2.1152511	1.9301717	129.2886	132.44197	22.073664	17.343592	54	0	14	0	4.8620472	3.0943851	-.5000053	-.5900085	-1.3788098	-.85465831	3.8501475	74.104439	1	1	1	1	1	1
808	0690042	34.11461656	-118.19193899	12111677	22580.949	90042	900	2012	62303	70	65	13	21	47	10	.17700318	.13716614	62430	5.4827561	5.4827561	0	9.011364	1	2.1152511	1.9301717	112.35414	104.32884	33.706242	20.865768	54	0	14	0	4.7216558	3.517683	-.66416305	-.40419114	-1.3788098	-.85465831	3.8501475	75.437782	1	1	1	1	1	1
808	0690042	34.11461656	-118.19193899	12111677	22580.949	90042	900	2013	60623	61	64	11	23	47	10	.17700318	.13716614	62430	5.4827561	5.4827561	0	9.011364	1	2.1152511	1.9301717	100.62188	105.5705	37.939396	18.144928	54	0	14	0	4.6113696	3.6359901	-.77789217	-.33657125	-1.3788098	-.85465831	3.8501475	77.528328	1	1	1	1	1	1
808	0690042	34.11461656	-118.19193899	12111677	22580.949	90042	900	2014	61034	55	80	11	14	47	10	.17700318	.13716614	62430	5.4827561	5.4827561	0	9.011364	1	2.1152511	1.9301717	90.113708	131.07448	22.938034	18.022741	54	0	14	0	4.5010724	3.1327965	-.87975526	-.57620114	-1.3788098	-.85465831	3.8501475	77.006256	1	1	1	1	1	1
808	0690042	34.11461656	-118.19193899	12111677	22580.949	90042	900	2015	62650	66	78	17	16	47	10	.17700318	.13716614	62430	5.4827561	5.4827561	0	9.011364	1	2.1152511	1.9301717	105.34717	124.5012	25.538708	27.134876	54	0	14	0	4.6572614	3.2401953	-.7320866	-.53465831	-1.3788098	-.85465831	3.8501475	75.019951	1	1	1	1	1	1
808	0690042	34.11461656	-118.19193899	12111677	22580.949	90042	900	2016	63109	71	80	13	16	47	10	.17700318	.13716614	62430	5.4827561	5.4827561	0	9.011364	1	2.1152511	1.9301717	112.50376	126.7648	25.352961	20.599281	54	0	14	0	4.7229867	3.2328956	-.66271263	-.53762543	-1.3788098	-.85465831	3.8501475	74.474319	1	1	1	1	1	1
808	0690042	34.11461656	-118.19193899	12111677	22580.949	90042	900	2017	63109	72	58	11	31	47	10	.17700318	.13716614	62430	5.4827561	5.4827561	0	9.011364	1	2.1152511	1.9301717	114.08833	91.90448	49.121361	17.430161	54	0	14	0	4.7369728	3.894294	-.64735234	-.15795192	-1.3788098	-.85465831	3.8501475	74.474319	1	1	1	1	1	1
808	0690042	34.11461656	-118.19193899	12111677	22580.949	90042	900	2018	63109	69	75	13	18	47	10	.17700318	.13716614	62430	5.4827561	5.4827561	0	9.011364	1	2.1152511	1.9301717	109.33464	118.842	28.522081	20.599281	54	0	14	0	4.6944132	3.3506787	-.69343317	-.48700228	-1.3788098	-.85465831	3.8501475	74.474319	1	1	1	1	1	1
1379	0690043	33.98885577	-118.33522664	10708407	17053.828	90043	900	2010	44789	112	108	19	20	15	9	.20888889	.20888889	44789	1.4139844	1.4139844	0	9.0333338	1	1.8989269	1.7075392	250.0614	241.13063	44.65382	42.421131	104	0	18	0	5.5217066	3.7989399	.67073095	-.22931586	-1.6432939	-.85953158	2.7080503	33.490364	1	1	1	1	1	1
1379	0690043	33.98885577	-118.33522664	10708407	17053.828	90043	900	2011	44042	136	115	15	24	15	9	.20888889	.20888889	44789	1.4139844	1.4139844	0	9.0333338	1	1.8989269	1.7075392	308.79614	261.11438	54.493439	34.058399	104	0	18	0	5.7326813	3.9980803	1.2400883	-.07213901	-1.6432939	-.85953158	2.7080503	34.058399	1	1	1	1	1	1
1379	0690043	33.98885577	-118.33522664	10708407	17053.828	90043	900	2012	43761	104	95	17	22	15	9	.20888889	.20888889	44789	1.4139844	1.4139844	0	9.0333338	1	1.8989269	1.7075392	237.65453	217.08827	50.273075	38.847374	104	0	18	0	5.470818	3.9174697	.55046231	-.13955458	-1.6432939	-.85953158	2.7080503	34.277096	1	1	1	1	1	1
1379	0690043	33.98885577	-118.33522664	10708407	17053.828	90043	900	2013	43527	126	98	19	25	15	9	.20888889	.20888889	44789	1.4139844	1.4139844	0	9.0333338	1	1.8989269	1.7075392	289.47549	225.14761	57.435616	43.651066	104	0	18	0	5.6680708	4.0506644	1.0527996	-.025141036	-1.6432939	-.85953158	2.7080503	34.461369	1	1	1	1	1	1
1379	0690043	33.98885577	-118.33522664	10708407	17053.828	90043	900	2014	43118	117	100	20	18	15	9	.20888889	.20888889	44789	1.4139844	1.4139844	0	9.0333338	1	1.8989269	1.7075392	271.34839	231.92171	41.745907	46.384342	104	0	18	0	5.6034036	3.7316015	.87708074	-.27576652	-1.6432939	-.85953158	2.7080503	34.788254	1	1	1	1	1	1
1379	0690043	33.98885577	-118.33522664	10708407	17053.828	90043	900	2015	43129	137	99	18	27	15	9	.20888889	.20888889	44789	1.4139844	1.4139844	0	9.0333338	1	1.8989269	1.7075392	317.6517	229.54393	62.60289	41.73526	104	0	18	0	5.7609553	4.1368113	1.3259315	.057400368	-1.6432939	-.85953158	2.7080503	34.779385	1	1	1	1	1	1
1379	0690043	33.98885577	-118.33522664	10708407	17053.828	90043	900	2016	44328	116	107	17	30	15	9	.20888889	.20888889	44789	1.4139844	1.4139844	0	9.0333338	1	1.8989269	1.7075392	261.68561	241.38242	67.677315	38.350479	104	0	18	0	5.5671439	4.2147512	.78341258	.13845861	-1.6432939	-.85953158	2.7080503	33.838657	1	1	1	1	1	1
1379	0690043	33.98885577	-118.33522664	10708407	17053.828	90043	900	2017	44328	131	79	20	31	15	9	.20888889	.20888889	44789	1.4139844	1.4139844	0	9.0333338	1	1.8989269	1.7075392	295.52426	178.21693	69.933228	45.11821	104	0	18	0	5.6887507	4.247541	1.1114346	.17449428	-1.6432939	-.85953158	2.7080503	33.838657	1	1	1	1	1	1
1379	0690043	33.98885577	-118.33522664	10708407	17053.828	90043	900	2018	44328	108	90	25	25	15	9	.20888889	.20888889	44789	1.4139844	1.4139844	0	9.0333338	1	1.8989269	1.7075392	243.63834	203.03194	56.397762	56.397762	104	0	18	0	5.4956851	4.0324297	.60846764	-.041719578	-1.6432939	-.85953158	2.7080503	33.838657	1	1	1	1	1	1
973	0690044	33.95272934	-118.29190368	13303826	24261.002	90044	900	2010	89779	137	99	17	29	40	10	.2375	.2375	89779	.41524106	.41524106	0	7.5374999	15	1.7284395	1.7284395	152.59694	110.27077	32.30154	18.935387	126	0	21	0	5.0278001	3.4751148	-.27406111	-.42662966	-1.6184646	-.85572433	3.6888795	44.553848	1	1	1	1	1	1
973	0690044	33.95272934	-118.29190368	13303826	24261.002	90044	900	2011	88164	138	124	26	22	40	10	.2375	.2375	89779	.41524106	.41524106	0	7.5374999	15	1.7284395	1.7284395	156.52647	140.64697	24.953495	29.490496	126	0	21	0	5.053225	3.2170138	-.23596933	-.54400641	-1.6184646	-.85572433	3.6888795	45.369991	1	1	1	1	1	1
973	0690044	33.95272934	-118.29190368	13303826	24261.002	90044	900	2012	85940	126	106	25	36	40	10	.2375	.2375	89779	.41524106	.41524106	0	7.5374999	15	1.7284395	1.7284395	146.61392	123.34187	41.88969	29.090063	126	0	21	0	4.987803	3.7350397	-.33205873	-.27346975	-1.6184646	-.85572433	3.6888795	46.544102	1	1	1	1	1	1
973	0690044	33.95272934	-118.29190368	13303826	24261.002	90044	900	2013	87590	149	125	29	25	40	10	.2375	.2375	89779	.41524106	.41524106	0	7.5374999	15	1.7284395	1.7284395	170.11075	142.71036	28.54207	33.108803	126	0	21	0	5.1364498	3.3513792	-.10428735	-.48668298	-1.6184646	-.85572433	3.6888795	45.667313	1	1	1	1	1	1
973	0690044	33.95272934	-118.29190368	13303826	24261.002	90044	900	2014	88412	150	117	20	38	40	10	.2375	.2375	89779	.41524106	.41524106	0	7.5374999	15	1.7284395	1.7284395	169.66023	132.33498	42.980591	22.621363	126	0	21	0	5.1337976	3.7607486	-.10865452	-.25604382	-1.6184646	-.85572433	3.6888795	45.242725	1	1	1	1	1	1
973	0690044	33.95272934	-118.29190368	13303826	24261.002	90044	900	2015	88975	151	104	20	33	40	10	.2375	.2375	89779	.41524106	.41524106	0	7.5374999	15	1.7284395	1.7284395	169.71059	116.88676	37.089069	22.478224	126	0	21	0	5.1340947	3.6133223	-.1081664	-.35015425	-1.6184646	-.85572433	3.6888795	44.956448	1	1	1	1	1	1
973	0690044	33.95272934	-118.29190368	13303826	24261.002	90044	900	2016	90155	143	133	23	21	40	10	.2375	.2375	89779	.41524106	.41524106	0	7.5374999	15	1.7284395	1.7284395	158.61572	147.52371	23.293217	25.51162	126	0	21	0	5.0664845	3.1481621	-.21571676	-.57052749	-1.6184646	-.85572433	3.6888795	44.368034	1	1	1	1	1	1
973	0690044	33.95272934	-118.29190368	13303826	24261.002	90044	900	2017	90155	176	128	27	25	40	10	.2375	.2375	89779	.41524106	.41524106	0	7.5374999	15	1.7284395	1.7284395	195.21935	141.97771	27.730021	29.948421	126	0	21	0	5.2741237	3.3225155	.13910805	-.49965456	-1.6184646	-.85572433	3.6888795	44.368034	1	1	1	1	1	1
973	0690044	33.95272934	-118.29190368	13303826	24261.002	90044	900	2018	90155	160	131	18	27	40	10	.2375	.2375	89779	.41524106	.41524106	0	7.5374999	15	1.7284395	1.7284395	177.47214	145.30531	29.948421	19.965614	126	0	21	0	5.1788135	3.3994765	-.032928195	-.46421808	-1.6184646	-.85572433	3.6888795	44.368034	1	1	1	1	1	1
1373	0690045	33.95294958	-118.40014774	27779826	32703.451	90045	900	2010	39480	70	63	11	17	639	30	.13627268	.1333877	39480	1.490975	1.490975	0	11.256672	324	2.4630852	2.2143183	177.30496	159.57446	43.059776	27.862209	53	0	11	1	5.1778712	3.7625892	-.034548741	-.25477892	-1.0412481	-.76450223	6.4599047	1618.541	2		1		1
1373	0690045	33.95294958	-118.40014774	27779826	32703.451	90045	900	2011	40150	68	57	14	15	639	30	.13627268	.1333877	39480	1.490975	1.490975	0	11.256672	324	2.4630852	2.2143183	169.36488	141.96762	37.359901	34.86924	53	0	11	1	5.1320553	3.6205981	-.11151755	-.34582803	-1.0412481	-.76450223	6.4599047	1591.5317	2		1		1
1373	0690045	33.95294958	-118.40014774	27779826	32703.451	90045	900	2012	40535	63	71	11	17	639	30	.13627268	.1333877	39480	1.490975	1.490975	0	11.256672	324	2.4630852	2.2143183	155.42123	175.15727	41.939064	27.137043	53	0	11	1	5.0461392	3.7362177	-.24668321	-.27268106	-1.0412481	-.76450223	6.4599047	1576.4154	2		1		1
1373	0690045	33.95294958	-118.40014774	27779826	32703.451	90045	900	2013	40272	60	45	11	17	639	30	.13627268	.1333877	39480	1.490975	1.490975	0	11.256672	324	2.4630852	2.2143183	148.98689	111.74017	42.212952	27.314262	53	0	11	1	5.0038586	3.742727	-.30905584	-.26830599	-1.0412481	-.76450223	6.4599047	1586.7103	2		1		1
1373	0690045	33.95294958	-118.40014774	27779826	32703.451	90045	900	2014	41453	53	60	17	11	639	30	.13627268	.1333877	39480	1.490975	1.490975	0	11.256672	324	2.4630852	2.2143183	127.85564	144.74223	26.536077	41.0103	53	0	11	1	4.8509021	3.2785053	-.51389599	-.51872647	-1.0412481	-.76450223	6.4599047	1541.5049	2		1		1
1373	0690045	33.95294958	-118.40014774	27779826	32703.451	90045	900	2015	41922	68	49	11	18	639	30	.13627268	.1333877	39480	1.490975	1.490975	0	11.256672	324	2.4630852	2.2143183	162.20601	116.88374	42.936882	26.239206	53	0	11	1	5.0888672	3.7597313	-.18091358	-.25674203	-1.0412481	-.76450223	6.4599047	1524.2594	2		1		1
1373	0690045	33.95294958	-118.40014774	27779826	32703.451	90045	900	2016	41145	67	50	11	14	639	30	.13627268	.1333877	39480	1.490975	1.490975	0	11.256672	324	2.4630852	2.2143183	162.83875	121.52145	34.026005	26.734718	53	0	11	1	5.0927606	3.5271251	-.17478003	-.39908329	-1.0412481	-.76450223	6.4599047	1553.0441	2		1		1
1373	0690045	33.95294958	-118.40014774	27779826	32703.451	90045	900	2017	41145	54	46	11	19	639	30	.13627268	.1333877	39480	1.490975	1.490975	0	11.256672	324	2.4630852	2.2143183	131.24316	111.79974	46.17815	26.734718	53	0	11	1	4.8770518	3.8325067	-.48105836	-.2049664	-1.0412481	-.76450223	6.4599047	1553.0441	2		1		1
1373	0690045	33.95294958	-118.40014774	27779826	32703.451	90045	900	2018	41145	62	46	11	13	639	30	.13627268	.1333877	39480	1.490975	1.490975	0	11.256672	324	2.4630852	2.2143183	150.6866	111.79974	31.595577	26.734718	53	0	11	1	5.015202	3.4530172	-.29257938	-.43790662	-1.0412481	-.76450223	6.4599047	1553.0441	2		1		1
1183	0690046	34.10741028	-118.36520241	14974010	27295.07	90046	900	2010	48581	114	82	14	19	3709	146	.072976105	.069658153	48581	11.014788	11.014788	0	12.387821	575	3.4343634	3.1641612	234.65964	168.79027	39.10994	28.81785	91	0	11	1	5.4581361	3.6663766	.52143073	-.31787312	.087150797	-.29697016	8.2185173	7634.6719	3		3		2
1183	0690046	34.10741028	-118.36520241	14974010	27295.07	90046	900	2011	49212	125	83	14	15	3709	146	.072976105	.069658153	48581	11.014788	11.014788	0	12.387821	575	3.4343634	3.1641612	254.00308	168.65805	30.480371	28.448345	91	0	11	1	5.5373464	3.417083	.70894045	-.45572078	.087150797	-.29697016	8.2185173	7536.7798	3		3		2
1183	0690046	34.10741028	-118.36520241	14974010	27295.07	90046	900	2012	49937	117	94	18	11	3709	146	.072976105	.069658153	48581	11.014788	11.014788	0	12.387821	575	3.4343634	3.1641612	234.29521	188.23718	22.027756	36.045418	91	0	11	1	5.4565821	3.0923033	.51789808	-.59074181	.087150797	-.29697016	8.2185173	7427.3584	3		3		2
1183	0690046	34.10741028	-118.36520241	14974010	27295.07	90046	900	2013	50499	91	95	15	15	3709	146	.072976105	.069658153	48581	11.014788	11.014788	0	12.387821	575	3.4343634	3.1641612	180.20158	188.12254	29.703558	29.703558	91	0	11	1	5.1940761	3.3912668	-.0064697373	-.46812952	.087150797	-.29697016	8.2185173	7344.6997	3		3		2
1183	0690046	34.10741028	-118.36520241	14974010	27295.07	90046	900	2014	51329	104	67	11	14	3709	146	.072976105	.069658153	48581	11.014788	11.014788	0	12.387821	575	3.4343634	3.1641612	202.6145	130.5305	27.27503	21.43038	91	0	11	1	5.311305	3.3059716	.21079454	-.50692254	.087150797	-.29697016	8.2185173	7225.9346	3		3		2
1183	0690046	34.10741028	-118.36520241	14974010	27295.07	90046	900	2015	51651	95	77	11	15	3709	146	.072976105	.069658153	48581	11.014788	11.014788	0	12.387821	575	3.4343634	3.1641612	183.92674	149.07747	29.041063	21.29678	91	0	11	1	5.2145376	3.3687108	.029640863	-.47871211	.087150797	-.29697016	8.2185173	7180.8872	3		3		2
1183	0690046	34.10741028	-118.36520241	14974010	27295.07	90046	900	2016	50923	101	85	16	21	3709	146	.072976105	.069658153	48581	11.014788	11.014788	0	12.387821	575	3.4343634	3.1641612	198.33867	166.91869	41.238731	31.419987	91	0	11	1	5.2899761	3.719378	.16934587	-.28386807	.087150797	-.29697016	8.2185173	7283.5459	3		3		2
1183	0690046	34.10741028	-118.36520241	14974010	27295.07	90046	900	2017	50923	100	85	18	17	3709	146	.072976105	.069658153	48581	11.014788	11.014788	0	12.387821	575	3.4343634	3.1641612	196.37492	166.91869	33.383736	35.347485	91	0	11	1	5.2800255	3.5080688	.15030989	-.4093428	.087150797	-.29697016	8.2185173	7283.5459	3		3		2
1183	0690046	34.10741028	-118.36520241	14974010	27295.07	90046	900	2018	50923	99	86	11	21	3709	146	.072976105	.069658153	48581	11.014788	11.014788	0	12.387821	575	3.4343634	3.1641612	194.41116	168.88243	41.238731	21.60124	91	0	11	1	5.2699752	3.719378	.13127378	-.28386807	.087150797	-.29697016	8.2185173	7283.5459	3		3		2
1600	0690047	33.95448489	-118.30900384	12252334	24230.57	90047	900	2010	48606	136	109	22	20	169	14	.43608418	.43440357	48606	.45991033	.45991033	0	14.10061	15	1.4279075	1.3680292	279.80084	224.25215	41.147182	45.261902	115	0	17	0	5.634078	3.7171555	.95901638	-.28533047	-2.0466266	-.83607882	5.1298985	347.6937	1	1	1	1	1	1
1600	0690047	33.95448489	-118.30900384	12252334	24230.57	90047	900	2011	47550	115	100	22	27	169	14	.43608418	.43440357	48606	.45991033	.45991033	0	14.10061	15	1.4279075	1.3680292	241.85068	210.30495	56.782333	46.267086	115	0	17	0	5.4883204	4.0392251	.59113854	-.035576485	-2.0466266	-.83607882	5.1298985	355.41534	1	1	1	1	1	1
1600	0690047	33.95448489	-118.30900384	12252334	24230.57	90047	900	2012	47857	119	109	20	17	169	14	.43608418	.43440357	48606	.45991033	.45991033	0	14.10061	15	1.4279075	1.3680292	248.65746	227.76187	35.522495	41.791168	115	0	17	0	5.5160761	3.5701661	.65712148	-.37517852	-2.0466266	-.83607882	5.1298985	353.13538	1	1	1	1	1	1
1600	0690047	33.95448489	-118.30900384	12252334	24230.57	90047	900	2013	47533	132	97	23	23	169	14	.43608418	.43440357	48606	.45991033	.45991033	0	14.10061	15	1.4279075	1.3680292	277.70181	204.06876	48.387436	48.387436	115	0	17	0	5.6265478	3.8792403	.93866903	-.16967554	-2.0466266	-.83607882	5.1298985	355.54248	1	1	1	1	1	1
1600	0690047	33.95448489	-118.30900384	12252334	24230.57	90047	900	2014	46999	131	97	21	23	169	14	.43608418	.43440357	48606	.45991033	.45991033	0	14.10061	15	1.4279075	1.3680292	278.72934	206.38737	48.93721	44.681801	115	0	17	0	5.6302414	3.890538	.94862956	-.16089351	-2.0466266	-.83607882	5.1298985	359.58212	1	1	1	1	1	1
1600	0690047	33.95448489	-118.30900384	12252334	24230.57	90047	900	2015	48678	152	117	17	25	169	14	.43608418	.43440357	48606	.45991033	.45991033	0	14.10061	15	1.4279075	1.3680292	312.25604	240.35498	51.357903	34.923374	115	0	17	0	5.7438235	3.9388189	1.2736276	-.12222568	-2.0466266	-.83607882	5.1298985	347.17941	1	1	1	1	1	1
1600	0690047	33.95448489	-118.30900384	12252334	24230.57	90047	900	2016	48306	134	119	22	19	169	14	.43608418	.43440357	48606	.45991033	.45991033	0	14.10061	15	1.4279075	1.3680292	277.39825	246.34621	39.332588	45.542995	115	0	17	0	5.6254544	3.6720533	.9357264	-.31431657	-2.0466266	-.83607882	5.1298985	349.85303	1	1	1	1	1	1
1600	0690047	33.95448489	-118.30900384	12252334	24230.57	90047	900	2017	48306	163	109	20	20	169	14	.43608418	.43440357	48606	.45991033	.45991033	0	14.10061	15	1.4279075	1.3680292	337.43219	225.64485	41.402725	41.402725	115	0	17	0	5.8213644	3.7233467	1.5176778	-.28124845	-2.0466266	-.83607882	5.1298985	349.85303	1	1	1	1	1	1
1600	0690047	33.95448489	-118.30900384	12252334	24230.57	90047	900	2018	48306	145	103	20	28	169	14	.43608418	.43440357	48606	.45991033	.45991033	0	14.10061	15	1.4279075	1.3680292	300.16974	213.22403	57.963814	41.402725	115	0	17	0	5.7043481	4.0598187	1.1564665	-.016703663	-2.0466266	-.83607882	5.1298985	349.85303	1	1	1	1	1	1
977	0690048	34.07292444	-118.37271072	4882691	12284.796	90048	900	2010	21397	66	44	11	11	1622	86	.089433059	.080822267	21397	1.5867921	1.5867921	0	13.029393	208	3.2393796	3.0418551	308.45447	205.63631	51.409077	51.409077	44	0	11	1	5.7315741	3.9398148	1.2367762	-.12140822	-.058146983	-.61480063	7.3914151	7580.502	2		3		2
977	0690048	34.07292444	-118.37271072	4882691	12284.796	90048	900	2011	20931	57	48	11	12	1622	86	.089433059	.080822267	21397	1.5867921	1.5867921	0	13.029393	208	3.2393796	3.0418551	272.32333	229.32492	57.33123	52.553627	44	0	11	1	5.6069899	4.0488453	.88653159	-.026808476	-.058146983	-.61480063	7.3914151	7749.2715	2		3		2
977	0690048	34.07292444	-118.37271072	4882691	12284.796	90048	900	2012	20793	68	49	11	12	1622	86	.089433059	.080822267	21397	1.5867921	1.5867921	0	13.029393	208	3.2393796	3.0418551	327.03314	235.65623	57.711731	52.90242	44	0	11	1	5.7900615	4.0554605	1.4168725	-.020730402	-.058146983	-.61480063	7.3914151	7800.7021	2		3		2
977	0690048	34.07292444	-118.37271072	4882691	12284.796	90048	900	2013	21316	50	42	14	11	1622	86	.089433059	.080822267	21397	1.5867921	1.5867921	0	13.029393	208	3.2393796	3.0418551	234.56558	197.0351	51.604427	65.67836	44	0	11	1	5.4577351	3.9436076	.52051896	-.11828772	-.058146983	-.61480063	7.3914151	7609.3076	2		3		2
977	0690048	34.07292444	-118.37271072	4882691	12284.796	90048	900	2014	22409	44	42	11	11	1622	86	.089433059	.080822267	21397	1.5867921	1.5867921	0	13.029393	208	3.2393796	3.0418551	196.34969	187.4247	49.087421	49.087421	44	0	11	1	5.2798972	3.8936028	.15006524	-.15849406	-.058146983	-.61480063	7.3914151	7238.1631	2		3		2
977	0690048	34.07292444	-118.37271072	4882691	12284.796	90048	900	2015	22498	50	45	11	15	1622	86	.089433059	.080822267	21397	1.5867921	1.5867921	0	13.029393	208	3.2393796	3.0418551	222.24197	200.01778	66.672592	48.893234	44	0	11	1	5.4037666	4.1997938	.40105751	.12240929	-.058146983	-.61480063	7.3914151	7209.5298	2		3		2
977	0690048	34.07292444	-118.37271072	4882691	12284.796	90048	900	2016	22722	54	38	11	11	1622	86	.089433059	.080822267	21397	1.5867921	1.5867921	0	13.029393	208	3.2393796	3.0418551	237.65514	167.2388	48.411232	48.411232	44	0	11	1	5.4708204	3.8797319	.55046821	-.16929543	-.058146983	-.61480063	7.3914151	7138.4561	2		3		2
977	0690048	34.07292444	-118.37271072	4882691	12284.796	90048	900	2017	22722	68	31	11	11	1622	86	.089433059	.080822267	21397	1.5867921	1.5867921	0	13.029393	208	3.2393796	3.0418551	299.26944	136.43166	48.411232	48.411232	44	0	11	1	5.7013445	3.8797319	1.1477393	-.16929543	-.058146983	-.61480063	7.3914151	7138.4561	2		3		2
977	0690048	34.07292444	-118.37271072	4882691	12284.796	90048	900	2018	22722	63	34	11	11	1622	86	.089433059	.080822267	21397	1.5867921	1.5867921	0	13.029393	208	3.2393796	3.0418551	277.26431	149.63472	48.411232	48.411232	44	0	11	1	5.6249714	3.8797319	.93442798	-.16929543	-.058146983	-.61480063	7.3914151	7138.4561	2		3		2
1605	0690049	34.08719355	-118.48926627	38906424	37648.215	90049	900	2010	35482	70	67	11	13	260	40	.086656801	.071331359	35482	13.24059	13.172439	-.068151847	12.876923	19	3.1726928	2.2536366	197.28313	188.82814	36.638294	31.001635	61	0	12	0	5.2846398	3.601094	.15911375	-.35735488	-.99453849	-.82222039	5.5606818	732.76593	1	1	1	1	1	1
1605	0690049	34.08719355	-118.48926627	38906424	37648.215	90049	900	2011	36451	63	61	14	12	260	40	.086656801	.071331359	35482	13.24059	13.172439	-.068151847	12.876923	19	3.1726928	2.2536366	172.83476	167.34795	32.920906	38.407726	61	0	12	0	5.1523361	3.494108	-.077881552	-.41673598	-.99453849	-.82222039	5.5606818	713.28632	1	1	1	1	1	1
1605	0690049	34.08719355	-118.48926627	38906424	37648.215	90049	900	2012	36107	74	74	11	16	260	40	.086656801	.071331359	35482	13.24059	13.172439	-.068151847	12.876923	19	3.1726928	2.2536366	204.94641	204.94641	44.312737	30.465006	61	0	12	0	5.3227487	3.7912722	.23339939	-.23476429	-.99453849	-.82222039	5.5606818	720.08197	1	1	1	1	1	1
1605	0690049	34.08719355	-118.48926627	38906424	37648.215	90049	900	2013	35310	79	66	11	20	260	40	.086656801	.071331359	35482	13.24059	13.172439	-.068151847	12.876923	19	3.1726928	2.2536366	223.73265	186.91589	56.641178	31.152649	61	0	12	0	5.4104519	4.036736	.4155077	-.03783128	-.99453849	-.82222039	5.5606818	736.33533	1	1	1	1	1	1
1605	0690049	34.08719355	-118.48926627	38906424	37648.215	90049	900	2014	35262	64	70	11	18	260	40	.086656801	.071331359	35482	13.24059	13.172439	-.068151847	12.876923	19	3.1726928	2.2536366	181.49849	198.51398	51.046452	31.195055	61	0	12	0	5.2012472	3.9327359	.006102086	-.12720075	-.99453849	-.82222039	5.5606818	737.33765	1	1	1	1	1	1
1605	0690049	34.08719355	-118.48926627	38906424	37648.215	90049	900	2015	35427	78	74	11	13	260	40	.086656801	.071331359	35482	13.24059	13.172439	-.068151847	12.876923	19	3.1726928	2.2536366	220.17105	208.88023	36.695175	31.049765	61	0	12	0	5.3944049	3.6026454	.38098261	-.35644627	-.99453849	-.82222039	5.5606818	733.9035	1	1	1	1	1	1
1605	0690049	34.08719355	-118.48926627	38906424	37648.215	90049	900	2016	35581	83	50	11	13	260	40	.086656801	.071331359	35482	13.24059	13.172439	-.068151847	12.876923	19	3.1726928	2.2536366	233.27057	140.52444	36.536354	30.915377	61	0	12	0	5.452199	3.5983078	.50796551	-.35898328	-.99453849	-.82222039	5.5606818	730.72705	1	1	1	1	1	1
1605	0690049	34.08719355	-118.48926627	38906424	37648.215	90049	900	2017	35581	61	64	11	19	260	40	.086656801	.071331359	35482	13.24059	13.172439	-.068151847	12.876923	19	3.1726928	2.2536366	171.43982	179.87128	53.399284	30.915377	61	0	12	0	5.1442323	3.9777973	-.091403723	-.089616895	-.99453849	-.82222039	5.5606818	730.72705	1	1	1	1	1	1
1605	0690049	34.08719355	-118.48926627	38906424	37648.215	90049	900	2018	35581	74	64	17	21	260	40	.086656801	.071331359	35482	13.24059	13.172439	-.068151847	12.876923	19	3.1726928	2.2536366	207.97617	179.87128	59.020264	47.778309	61	0	12	0	5.3374233	4.0778809	.26276895	.00017193757	-.99453849	-.82222039	5.5606818	730.72705	1	1	1	1	1	1
86	0690056	33.9880467	-118.37036082	4090952	10890.494	90056	900	2010	7827	29	34	11	11	7	4	.26530612	.26530612	7827	1.8256377	1.8256377	0	13.785714	0	1.351784	1.351784	370.51233	434.39377	140.53915	140.53915	17	0	0	1	5.914887	4.9454861	1.8383471	1.3023447	-2.0659256	-.8607499	1.9459101	89.434013	1		1		1
86	0690056	33.9880467	-118.37036082	4090952	10890.494	90056	900	2011	8108	24	20	11	11	7	4	.26530612	.26530612	7827	1.8256377	1.8256377	0	13.785714	0	1.351784	1.351784	296.00394	246.66995	135.66847	135.66847	17	0	0	1	5.6903729	4.9102144	1.1160845	1.2245409	-2.0659256	-.8607499	1.9459101	86.334488	1		1		1
86	0690056	33.9880467	-118.37036082	4090952	10890.494	90056	900	2012	8628	28	30	11	0	7	4	.26530612	.26530612	7827	1.8256377	1.8256377	0	13.785714	0	1.351784	1.351784	324.52481	347.70514	0	127.49189	17	0	0	1	5.782362		1.3925575	-.9426105	-2.0659256	-.8607499	1.9459101	81.131203	1		1		1
86	0690056	33.9880467	-118.37036082	4090952	10890.494	90056	900	2013	8536	21	18	11	11	7	4	.26530612	.26530612	7827	1.8256377	1.8256377	0	13.785714	0	1.351784	1.351784	246.01688	210.8716	128.86598	128.86598	17	0	0	1	5.5054002	4.8587728	.6315245	1.1158788	-2.0659256	-.8607499	1.9459101	82.005623	1		1		1
86	0690056	33.9880467	-118.37036082	4090952	10890.494	90056	900	2014	8380	17	21	11	11	7	4	.26530612	.26530612	7827	1.8256377	1.8256377	0	13.785714	0	1.351784	1.351784	202.86397	250.59666	131.26492	131.26492	17	0	0	1	5.3125358	4.8772178	.21321279	1.1541992	-2.0659256	-.8607499	1.9459101	83.532219	1		1		1
86	0690056	33.9880467	-118.37036082	4090952	10890.494	90056	900	2015	8537	22	31	11	11	7	4	.26530612	.26530612	7827	1.8256377	1.8256377	0	13.785714	0	1.351784	1.351784	257.70178	363.12521	128.85089	128.85089	17	0	0	1	5.5518031	4.8586559	.74479455	1.1156378	-2.0659256	-.8607499	1.9459101	81.996017	1		1		1
86	0690056	33.9880467	-118.37036082	4090952	10890.494	90056	900	2016	8118	22	21	11	11	7	4	.26530612	.26530612	7827	1.8256377	1.8256377	0	13.785714	0	1.351784	1.351784	271.00272	258.68442	135.50136	135.50136	17	0	0	1	5.602129	4.9089818	.87372994	1.2218715	-2.0659256	-.8607499	1.9459101	86.228134	1		1		1
86	0690056	33.9880467	-118.37036082	4090952	10890.494	90056	900	2017	8118	30	19	11	11	7	4	.26530612	.26530612	7827	1.8256377	1.8256377	0	13.785714	0	1.351784	1.351784	369.54916	234.04779	135.50136	135.50136	17	0	0	1	5.9122839	4.9089818	1.8290104	1.2218715	-2.0659256	-.8607499	1.9459101	86.228134	1		1		1
86	0690056	33.9880467	-118.37036082	4090952	10890.494	90056	900	2018	8118	25	24	11	11	7	4	.26530612	.26530612	7827	1.8256377	1.8256377	0	13.785714	0	1.351784	1.351784	307.95761	295.63931	135.50136	135.50136	17	0	0	1	5.7299623	4.9089818	1.2319598	1.2218715	-2.0659256	-.8607499	1.9459101	86.228134	1		1		1
978	0690057	34.06215753	-118.27709903	2327912.3	7249.6768	90057	900	2010	44998	69	32	18	13	23	7	.16446126	.16446126	44998	1.0259589	1.0259589	0	14.478261	8	1.8587614	1.8587614	153.34015	71.114273	28.890173	40.001778	59	0	11	1	5.0326586	3.3635015	-.26685664	-.48112243	-1.4636441	-.85831326	3.1354942	51.113384	1		1		1
978	0690057	34.06215753	-118.27709903	2327912.3	7249.6768	90057	900	2011	43808	83	50	11	15	23	7	.16446126	.16446126	44998	1.0259589	1.0259589	0	14.478261	8	1.8587614	1.8587614	189.4631	114.13441	34.240322	25.10957	59	0	11	1	5.2441945	3.5334039	.083308734	-.3956598	-1.4636441	-.85831326	3.1354942	52.501827	1		1		1
978	0690057	34.06215753	-118.27709903	2327912.3	7249.6768	90057	900	2012	44871	60	47	11	11	23	7	.16446126	.16446126	44998	1.0259589	1.0259589	0	14.478261	8	1.8587614	1.8587614	133.71666	104.74471	24.514721	24.514721	59	0	11	1	4.8957229	3.1992738	-.45708102	-.55101538	-1.4636441	-.85831326	3.1354942	51.258049	1		1		1
978	0690057	34.06215753	-118.27709903	2327912.3	7249.6768	90057	900	2013	45392	59	40	11	11	23	7	.16446126	.16446126	44998	1.0259589	1.0259589	0	14.478261	8	1.8587614	1.8587614	129.97885	88.121254	24.233345	24.233345	59	0	11	1	4.8673716	3.1877296	-.49331424	-.55551004	-1.4636441	-.85831326	3.1354942	50.66972	1		1		1
978	0690057	34.06215753	-118.27709903	2327912.3	7249.6768	90057	900	2014	45747	80	52	11	11	23	7	.16446126	.16446126	44998	1.0259589	1.0259589	0	14.478261	8	1.8587614	1.8587614	174.87486	113.66866	24.045292	24.045292	59	0	11	1	5.1640706	3.1799393	-.058105417	-.55851394	-1.4636441	-.85831326	3.1354942	50.27652	1		1		1
978	0690057	34.06215753	-118.27709903	2327912.3	7249.6768	90057	900	2015	46509	70	52	11	17	23	7	.16446126	.16446126	44998	1.0259589	1.0259589	0	14.478261	8	1.8587614	1.8587614	150.5085	111.80632	36.552067	23.651337	59	0	11	1	5.0140195	3.5987377	-.29430583	-.35873228	-1.4636441	-.85831326	3.1354942	49.452793	1		1		1
978	0690057	34.06215753	-118.27709903	2327912.3	7249.6768	90057	900	2016	48302	74	57	16	13	23	7	.16446126	.16446126	44998	1.0259589	1.0259589	0	14.478261	8	1.8587614	1.8587614	153.20276	118.00754	26.914	33.124924	59	0	11	1	5.0317621	3.2926466	-.26818845	-.51268959	-1.4636441	-.85831326	3.1354942	47.617077	1		1		1
978	0690057	34.06215753	-118.27709903	2327912.3	7249.6768	90057	900	2017	48302	70	52	18	20	23	7	.16446126	.16446126	44998	1.0259589	1.0259589	0	14.478261	8	1.8587614	1.8587614	144.92154	107.656	41.406155	37.265537	59	0	11	1	4.9761925	3.7234294	-.34846419	-.28119367	-1.4636441	-.85831326	3.1354942	47.617077	1		1		1
978	0690057	34.06215753	-118.27709903	2327912.3	7249.6768	90057	900	2018	48302	73	49	11	21	23	7	.16446126	.16446126	44998	1.0259589	1.0259589	0	14.478261	8	1.8587614	1.8587614	151.13246	101.44508	43.47646	22.773384	59	0	11	1	5.0181565	3.7722197	-.28825733	-.24812287	-1.4636441	-.85831326	3.1354942	47.617077	1		1		1
380	0690059	33.92631118	-118.24962667	8624379	17846.246	90059	900	2010	40952	57	47	11	12	70	7	.23918368	.23918368	40952	1.3473135	1.3473135	0	9.5	0	1.590471	1.5390073	139.18735	114.76851	29.302599	26.860716	44	0	11	1	4.9358211	3.3776762	-.40404975	-.47453439	-1.8435072	-.85115558	4.2484951	170.93182	1		1		1
380	0690059	33.92631118	-118.24962667	8624379	17846.246	90059	900	2011	40209	69	50	11	15	70	7	.23918368	.23918368	40952	1.3473135	1.3473135	0	9.5	0	1.590471	1.5390073	171.60338	124.35027	37.30508	27.357059	44	0	11	1	5.1451859	3.6191294	-.089818232	-.34670374	-1.8435072	-.85115558	4.2484951	174.09038	1		1		1
380	0690059	33.92631118	-118.24962667	8624379	17846.246	90059	900	2012	40305	52	53	11	11	70	7	.23918368	.23918368	40952	1.3473135	1.3473135	0	9.5	0	1.590471	1.5390073	129.01625	131.49733	27.291899	27.291899	44	0	11	1	4.8599381	3.3065898	-.50264543	-.50665307	-1.8435072	-.85115558	4.2484951	173.67572	1		1		1
380	0690059	33.92631118	-118.24962667	8624379	17846.246	90059	900	2013	41831	46	41	11	11	70	7	.23918368	.23918368	40952	1.3473135	1.3473135	0	9.5	0	1.590471	1.5390073	109.96629	98.013435	26.296288	26.296288	44	0	11	1	4.7001739	3.2694278	-.6873101	-.52255684	-1.8435072	-.85115558	4.2484951	167.34001	1		1		1
380	0690059	33.92631118	-118.24962667	8624379	17846.246	90059	900	2014	42470	44	49	11	11	70	7	.23918368	.23918368	40952	1.3473135	1.3473135	0	9.5	0	1.590471	1.5390073	103.60255	115.37556	25.900637	25.900637	44	0	11	1	4.6405621	3.2542675	-.7489984	-.5288769	-1.8435072	-.85115558	4.2484951	164.82222	1		1		1
380	0690059	33.92631118	-118.24962667	8624379	17846.246	90059	900	2015	44648	58	50	13	13	70	7	.23918368	.23918368	40952	1.3473135	1.3473135	0	9.5	0	1.590471	1.5390073	129.90503	111.9871	29.116646	29.116646	44	0	11	1	4.8668036	3.37131	-.49402985	-.47750476	-1.8435072	-.85115558	4.2484951	156.78194	1		1		1
380	0690059	33.92631118	-118.24962667	8624379	17846.246	90059	900	2016	46027	55	55	11	12	70	7	.23918368	.23918368	40952	1.3473135	1.3473135	0	9.5	0	1.590471	1.5390073	119.49508	119.49508	26.071653	23.899015	44	0	11	1	4.7832751	3.2608488	-.59494084	-.5261451	-1.8435072	-.85115558	4.2484951	152.08464	1		1		1
380	0690059	33.92631118	-118.24962667	8624379	17846.246	90059	900	2017	46027	57	54	11	19	70	7	.23918368	.23918368	40952	1.3473135	1.3473135	0	9.5	0	1.590471	1.5390073	123.84035	117.32244	41.280117	23.899015	44	0	11	1	4.8189931	3.720381	-.55281901	-.28320697	-1.8435072	-.85115558	4.2484951	152.08464	1		1		1
380	0690059	33.92631118	-118.24962667	8624379	17846.246	90059	900	2018	46027	75	50	13	13	70	7	.23918368	.23918368	40952	1.3473135	1.3473135	0	9.5	0	1.590471	1.5390073	162.94783	108.63189	28.244291	28.244291	44	0	11	1	5.09343	3.3408914	-.17372258	-.49143967	-1.8435072	-.85115558	4.2484951	152.08464	1		1		1
82	0690062	34.00363839	-118.30880632	5008334	10128.469	90062	900	2010	32821	58	50	11	19	27	9	.23731138	.22085048	32821	.53405213	.53405213	0	15.5	0	1.8374388	1.2038964	176.71613	152.34149	57.889767	33.515129	56	0	11	1	5.1745448	4.0585408	-.040256754	-.017886482	-2.2416136	-.8577041	3.2958369	82.264404	1		1		1
82	0690062	34.00363839	-118.30880632	5008334	10128.469	90062	900	2011	30710	57	58	11	16	27	9	.23731138	.22085048	32821	.53405213	.53405213	0	15.5	0	1.8374388	1.2038964	185.6073	188.86356	52.100292	35.818951	56	0	11	1	5.2236333	3.9531705	.045931693	-.11036684	-2.2416136	-.8577041	3.2958369	87.919243	1		1		1
82	0690062	34.00363839	-118.30880632	5008334	10128.469	90062	900	2012	31569	62	55	11	20	27	9	.23731138	.22085048	32821	.53405213	.53405213	0	15.5	0	1.8374388	1.2038964	196.3952	174.22154	63.353291	34.844311	56	0	11	1	5.280129	4.1487269	.15050647	.069387175	-2.2416136	-.8577041	3.2958369	85.526939	1		1		1
82	0690062	34.00363839	-118.30880632	5008334	10128.469	90062	900	2013	32450	59	49	11	11	27	9	.23731138	.22085048	32821	.53405213	.53405213	0	15.5	0	1.8374388	1.2038964	181.81818	151.00154	33.898304	33.898304	56	0	11	1	5.2030072	3.523365	.0092010377	-.40112317	-2.2416136	-.8577041	3.2958369	83.204933	1		1		1
82	0690062	34.00363839	-118.30880632	5008334	10128.469	90062	900	2014	32675	56	47	11	11	27	9	.23731138	.22085048	32821	.53405213	.53405213	0	15.5	0	1.8374388	1.2038964	171.38486	143.84085	33.664883	33.664883	56	0	11	1	5.1439118	3.5164552	-.091936514	-.40485179	-2.2416136	-.8577041	3.2958369	82.631981	1		1		1
82	0690062	34.00363839	-118.30880632	5008334	10128.469	90062	900	2015	33353	64	42	11	16	27	9	.23731138	.22085048	32821	.53405213	.53405213	0	15.5	0	1.8374388	1.2038964	191.88678	125.9257	47.971695	32.980541	56	0	11	1	5.2569056	3.8706112	.10680314	-.17631654	-2.2416136	-.8577041	3.2958369	80.95224	1		1		1
82	0690062	34.00363839	-118.30880632	5008334	10128.469	90062	900	2016	33690	57	48	11	11	27	9	.23731138	.22085048	32821	.53405213	.53405213	0	15.5	0	1.8374388	1.2038964	169.18967	142.47551	32.650639	32.650639	56	0	11	1	5.1310205	3.4858644	-.11321604	-.4210532	-2.2416136	-.8577041	3.2958369	80.142479	1		1		1
82	0690062	34.00363839	-118.30880632	5008334	10128.469	90062	900	2017	33690	56	57	12	19	27	9	.23731138	.22085048	32821	.53405213	.53405213	0	15.5	0	1.8374388	1.2038964	166.22144	169.18967	56.396557	35.618877	56	0	11	1	5.1133208	4.0324082	-.14198922	-.041738831	-2.2416136	-.8577041	3.2958369	80.142479	1		1		1
82	0690062	34.00363839	-118.30880632	5008334	10128.469	90062	900	2018	33690	72	45	11	12	27	9	.23731138	.22085048	32821	.53405213	.53405213	0	15.5	0	1.8374388	1.2038964	213.71327	133.57079	35.618877	32.650639	56	0	11	1	5.3646355	3.5728757	.31838277	-.37363893	-2.2416136	-.8577041	3.2958369	80.142479	1		1		1
996	0690063	34.04510606	-118.18591375	8476097	14986.458	90063	900	2010	55758	72	64	11	11	22	4	.27685949	.27685949	55758	1.6563264	1.6563264	0	9.954545	5	1.330628	1.330628	129.12946	114.78174	19.728111	19.728111	59	0	11	1	4.8608155	2.9820447	-.50154805	-.6274761	-2.0910585	-.85846555	3.0910425	39.456223	1		1		1
996	0690063	34.04510606	-118.18591375	8476097	14986.458	90063	900	2011	52883	61	68	11	18	22	4	.27685949	.27685949	55758	1.6563264	1.6563264	0	9.954545	5	1.330628	1.330628	115.34898	128.58574	34.037403	20.800636	59	0	11	1	4.747962	3.5274601	-.63513196	-.39890119	-2.0910585	-.85846555	3.0910425	41.601273	1		1		1
996	0690063	34.04510606	-118.18591375	8476097	14986.458	90063	900	2012	53994	66	52	11	13	22	4	.27685949	.27685949	55758	1.6563264	1.6563264	0	9.954545	5	1.330628	1.330628	122.2358	96.306999	24.07675	20.372635	59	0	11	1	4.8059521	3.1812465	-.56837308	-.55801147	-2.0910585	-.85846555	3.0910425	40.74527	1		1		1
996	0690063	34.04510606	-118.18591375	8476097	14986.458	90063	900	2013	54160	74	75	11	17	22	4	.27685949	.27685949	55758	1.6563264	1.6563264	0	9.954545	5	1.330628	1.330628	136.6322	138.47858	31.388479	20.310192	59	0	11	1	4.9172926	3.4464409	-.42881858	-.4412148	-2.0910585	-.85846555	3.0910425	40.620384	1		1		1
996	0690063	34.04510606	-118.18591375	8476097	14986.458	90063	900	2014	54353	59	58	12	22	22	4	.27685949	.27685949	55758	1.6563264	1.6563264	0	9.954545	5	1.330628	1.330628	108.54967	106.70984	40.476147	22.077898	59	0	11	1	4.6872077	3.7007129	-.70104247	-.29604951	-2.0910585	-.85846555	3.0910425	40.476147	1		1		1
996	0690063	34.04510606	-118.18591375	8476097	14986.458	90063	900	2015	53813	62	50	12	19	22	4	.27685949	.27685949	55758	1.6563264	1.6563264	0	9.954545	5	1.330628	1.330628	115.2138	92.914352	35.307453	22.299444	59	0	11	1	4.7467895	3.5640941	-.63644236	-.37861359	-2.0910585	-.85846555	3.0910425	40.882317	1		1		1
996	0690063	34.04510606	-118.18591375	8476097	14986.458	90063	900	2016	54142	71	60	11	26	22	4	.27685949	.27685949	55758	1.6563264	1.6563264	0	9.954545	5	1.330628	1.330628	131.13664	110.81969	48.02187	20.316944	59	0	11	1	4.8762398	3.8716564	-.48209095	-.17551506	-2.0910585	-.85846555	3.0910425	40.633888	1		1		1
996	0690063	34.04510606	-118.18591375	8476097	14986.458	90063	900	2017	54142	80	51	11	18	22	4	.27685949	.27685949	55758	1.6563264	1.6563264	0	9.954545	5	1.330628	1.330628	147.7596	94.196739	33.245911	20.316944	59	0	11	1	4.9955864	3.5039318	-.32095286	-.41154441	-2.0910585	-.85846555	3.0910425	40.633888	1		1		1
996	0690063	34.04510606	-118.18591375	8476097	14986.458	90063	900	2018	54142	77	76	11	20	22	4	.27685949	.27685949	55758	1.6563264	1.6563264	0	9.954545	5	1.330628	1.330628	142.21861	140.37161	36.939899	20.316944	59	0	11	1	4.9573655	3.6092923	-.37466556	-.3525371	-2.0910585	-.85846555	3.0910425	40.633888	1		1		1
811	0690064	34.03696234	-118.42497049	10363490	19717.686	90064	900	2010	25403	50	57	11	13	476	55	.099463314	.089541696	25403	5.9211807	5.9211807	0	12.098214	10	2.97241	2.7632558	196.82715	224.38295	51.175056	43.301971	45	0	11	1	5.2823257	3.9352522	.15469363	-.12514643	-.38911864	-.78932559	6.1654177	1873.7944	1		2		1
811	0690064	34.03696234	-118.42497049	10363490	19717.686	90064	900	2011	25633	65	42	11	11	476	55	.099463314	.089541696	25403	5.9211807	5.9211807	0	12.098214	10	2.97241	2.7632558	253.57938	163.85129	42.913433	42.913433	45	0	11	1	5.535677	3.7591848	.70483315	-.25711659	-.38911864	-.78932559	6.1654177	1856.9812	1		2		1
811	0690064	34.03696234	-118.42497049	10363490	19717.686	90064	900	2012	25894	57	41	11	11	476	55	.099463314	.089541696	25403	5.9211807	5.9211807	0	12.098214	10	2.97241	2.7632558	220.12822	158.33784	42.480885	42.480885	45	0	11	1	5.3942103	3.7490542	.3805674	-.26402608	-.38911864	-.78932559	6.1654177	1838.2637	1		2		1
811	0690064	34.03696234	-118.42497049	10363490	19717.686	90064	900	2013	26103	50	54	11	11	476	55	.099463314	.089541696	25403	5.9211807	5.9211807	0	12.098214	10	2.97241	2.7632558	191.54886	206.87277	42.140751	42.140751	45	0	11	1	5.2551427	3.7410152	.10352743	-.26945934	-.38911864	-.78932559	6.1654177	1823.5452	1		2		1
811	0690064	34.03696234	-118.42497049	10363490	19717.686	90064	900	2014	25788	45	52	12	11	476	55	.099463314	.089541696	25403	5.9211807	5.9211807	0	12.098214	10	2.97241	2.7632558	174.49977	201.64418	42.655499	46.533272	45	0	11	1	5.1619234	3.7531562	-.061741445	-.26123682	-.38911864	-.78932559	6.1654177	1845.8197	1		2		1
811	0690064	34.03696234	-118.42497049	10363490	19717.686	90064	900	2015	26384	53	33	11	14	476	55	.099463314	.089541696	25403	5.9211807	5.9211807	0	12.098214	10	2.97241	2.7632558	200.87932	125.07581	53.062462	41.691933	45	0	11	1	5.3027043	3.9714696	.19397418	-.094997257	-.38911864	-.78932559	6.1654177	1804.1237	1		2		1
811	0690064	34.03696234	-118.42497049	10363490	19717.686	90064	900	2016	27032	54	45	11	15	476	55	.099463314	.089541696	25403	5.9211807	5.9211807	0	12.098214	10	2.97241	2.7632558	199.76324	166.46938	55.489788	40.692513	45	0	11	1	5.297133	4.0161991	.18315528	-.056223445	-.38911864	-.78932559	6.1654177	1760.876	1		2		1
811	0690064	34.03696234	-118.42497049	10363490	19717.686	90064	900	2017	27032	46	42	17	11	476	55	.099463314	.089541696	25403	5.9211807	5.9211807	0	12.098214	10	2.97241	2.7632558	170.16869	155.37141	40.692513	62.888428	45	0	11	1	5.1367903	3.7060442	-.10372572	-.2925933	-.38911864	-.78932559	6.1654177	1760.876	1		2		1
811	0690064	34.03696234	-118.42497049	10363490	19717.686	90064	900	2018	27032	54	54	11	14	476	55	.099463314	.089541696	25403	5.9211807	5.9211807	0	12.098214	10	2.97241	2.7632558	199.76324	199.76324	51.79047	40.692513	45	0	11	1	5.297133	3.9472063	.18315528	-.11531589	-.38911864	-.78932559	6.1654177	1760.876	1		2		1
616	0690065	34.10892322	-118.22760725	13674176	23263.779	90065	900	2010	45527	71	64	11	16	57	7	.58264083	.3056325	45527	6.3205585	6.3205585	0	16.018518	3	1.4477657	.93490577	155.95142	140.57593	35.143982	24.161486	46	0	13	0	5.0495443	3.5594535	-.24154378	-.38122484	-2.5611706	-.85313535	4.0430512	125.20043	1	1	1	1	1	1
616	0690065	34.10892322	-118.22760725	13674176	23263.779	90065	900	2011	46844	47	67	11	16	57	7	.58264083	.3056325	45527	6.3205585	6.3205585	0	16.018518	3	1.4477657	.93490577	100.33302	143.02792	34.155922	23.482197	46	0	13	0	4.6084948	3.530936	-.78069222	-.397008	-2.5611706	-.85313535	4.0430512	121.68047	1	1	1	1	1	1
616	0690065	34.10892322	-118.22760725	13674176	23263.779	90065	900	2012	45816	63	66	11	20	57	7	.58264083	.3056325	45527	6.3205585	6.3205585	0	16.018518	3	1.4477657	.93490577	137.50655	144.05447	43.652874	24.009079	46	0	13	0	4.9236717	3.7762692	-.42034295	-.24530485	-2.5611706	-.85313535	4.0430512	124.41068	1	1	1	1	1	1
616	0690065	34.10892322	-118.22760725	13674176	23263.779	90065	900	2013	45242	46	66	12	16	57	7	.58264083	.3056325	45527	6.3205585	6.3205585	0	16.018518	3	1.4477657	.93490577	101.67544	145.88214	35.365368	26.524027	46	0	13	0	4.6217856	3.565733	-.76767927	-.37768847	-2.5611706	-.85313535	4.0430512	125.98913	1	1	1	1	1	1
616	0690065	34.10892322	-118.22760725	13674176	23263.779	90065	900	2014	46254	67	48	11	13	57	7	.58264083	.3056325	45527	6.3205585	6.3205585	0	16.018518	3	1.4477657	.93490577	144.85234	103.77481	28.105677	23.781727	46	0	13	0	4.9757147	3.3359716	-.34913498	-.49365386	-2.5611706	-.85313535	4.0430512	123.23258	1	1	1	1	1	1
616	0690065	34.10892322	-118.22760725	13674176	23263.779	90065	900	2015	46904	60	71	16	16	57	7	.58264083	.3056325	45527	6.3205585	6.3205585	0	16.018518	3	1.4477657	.93490577	127.92086	151.37302	34.112228	34.112228	46	0	13	0	4.8514118	3.5296559	-.51326382	-.39770594	-2.5611706	-.85313535	4.0430512	121.52482	1	1	1	1	1	1
616	0690065	34.10892322	-118.22760725	13674176	23263.779	90065	900	2016	46965	68	62	11	19	57	7	.58264083	.3056325	45527	6.3205585	6.3205585	0	16.018518	3	1.4477657	.93490577	144.78867	132.0132	40.455658	23.421698	46	0	13	0	4.975275	3.7002065	-.34975222	-.29637679	-2.5611706	-.85313535	4.0430512	121.36697	1	1	1	1	1	1
616	0690065	34.10892322	-118.22760725	13674176	23263.779	90065	900	2017	46965	57	57	14	16	57	7	.58264083	.3056325	45527	6.3205585	6.3205585	0	16.018518	3	1.4477657	.93490577	121.36697	121.36697	34.067924	29.809433	46	0	13	0	4.7988186	3.5283563	-.57679528	-.39841366	-2.5611706	-.85313535	4.0430512	121.36697	1	1	1	1	1	1
616	0690065	34.10892322	-118.22760725	13674176	23263.779	90065	900	2018	46965	57	68	11	13	57	7	.58264083	.3056325	45527	6.3205585	6.3205585	0	16.018518	3	1.4477657	.93490577	121.36697	144.78867	27.680187	23.421698	46	0	13	0	4.7988186	3.3207169	-.57679528	-.50045061	-2.5611706	-.85313535	4.0430512	121.36697	1	1	1	1	1	1
992	0690066	34.00124061	-118.43060913	12890750	22982.969	90066	900	2010	55277	98	85	12	25	1497	88	.11590175	.1136326	55277	2.8199022	2.8199022	0	15.789653	366	2.9310231	2.6577466	177.28893	153.77101	45.226768	21.708849	85	0	17	0	5.1777806	3.8116891	-.034704201	-.22016366	-.51446205	-.63383693	7.3112183	2708.1787	2	2	2	1	2	2
992	0690066	34.00124061	-118.43060913	12890750	22982.969	90066	900	2011	56210	98	97	16	22	1497	88	.11590175	.1136326	55277	2.8199022	2.8199022	0	15.789653	366	2.9310231	2.6577466	174.34621	172.56715	39.138943	28.464685	85	0	17	0	5.1610432	3.6671178	-.063230053	-.31740984	-.51446205	-.63383693	7.3112183	2663.2273	2	2	2	1	2	2
992	0690066	34.00124061	-118.43060913	12890750	22982.969	90066	900	2012	56107	90	99	20	22	1497	88	.11590175	.1136326	55277	2.8199022	2.8199022	0	15.789653	366	2.9310231	2.6577466	160.40779	176.44858	39.210793	35.646175	85	0	17	0	5.0777192	3.668952	-.19834498	-.31626213	-.51446205	-.63383693	7.3112183	2668.1162	2	2	2	1	2	2
992	0690066	34.00124061	-118.43060913	12890750	22982.969	90066	900	2013	59031	96	74	11	23	1497	88	.11590175	.1136326	55277	2.8199022	2.8199022	0	15.789653	366	2.9310231	2.6577466	162.62642	125.35786	38.962578	18.634277	85	0	17	0	5.0914555	3.6626017	-.17683825	-.32022706	-.51446205	-.63383693	7.3112183	2535.9556	2	2	2	1	2	2
992	0690066	34.00124061	-118.43060913	12890750	22982.969	90066	900	2014	58337	85	80	13	20	1497	88	.11590175	.1136326	55277	2.8199022	2.8199022	0	15.789653	366	2.9310231	2.6577466	145.70512	137.13423	34.283558	22.284313	85	0	17	0	4.981585	3.5346658	-.34086835	-.39496917	-.51446205	-.63383693	7.3112183	2566.1245	2	2	2	1	2	2
992	0690066	34.00124061	-118.43060913	12890750	22982.969	90066	900	2015	59124	97	85	13	19	1497	88	.11590175	.1136326	55277	2.8199022	2.8199022	0	15.789653	366	2.9310231	2.6577466	164.06197	143.76564	32.135849	21.987686	85	0	17	0	5.100244	3.4699721	-.16292247	-.42927641	-.51446205	-.63383693	7.3112183	2531.9668	2	2	2	1	2	2
992	0690066	34.00124061	-118.43060913	12890750	22982.969	90066	900	2016	59258	85	72	11	23	1497	88	.11590175	.1136326	55277	2.8199022	2.8199022	0	15.789653	366	2.9310231	2.6577466	143.44055	121.50258	38.813324	18.562895	85	0	17	0	4.9659204	3.6587636	-.36282045	-.32261124	-.51446205	-.63383693	7.3112183	2526.2412	2	2	2	1	2	2
992	0690066	34.00124061	-118.43060913	12890750	22982.969	90066	900	2017	59258	91	89	13	25	1497	88	.11590175	.1136326	55277	2.8199022	2.8199022	0	15.789653	366	2.9310231	2.6577466	153.56577	150.19069	42.188396	21.937965	85	0	17	0	5.0341291	3.7421453	-.26466957	-.26869825	-.51446205	-.63383693	7.3112183	2526.2412	2	2	2	1	2	2
992	0690066	34.00124061	-118.43060913	12890750	22982.969	90066	900	2018	59258	94	82	13	17	1497	88	.11590175	.1136326	55277	2.8199022	2.8199022	0	15.789653	366	2.9310231	2.6577466	158.62837	138.37794	28.68811	21.937965	85	0	17	0	5.0665641	3.3564827	-.21559414	-.48435014	-.51446205	-.63383693	7.3112183	2526.2412	2	2	2	1	2	2
384	0690068	34.12808926	-118.32859104	20202260	29899.475	90068	900	2010	22286	40	28	11	11	4	4	.25	.25	22286	10.285033	10.251917	-.033116419	25.333334	1	1.3862944	1.3862944	179.48488	125.63941	49.358341	49.358341	24	0	11	1	5.1900911	3.8991067	-.013417269	-.15416643	-2.0249279	-.86120677	1.3862944	17.948488	1		1		1
384	0690068	34.12808926	-118.32859104	20202260	29899.475	90068	900	2011	22048	41	34	11	11	4	4	.25	.25	22286	10.285033	10.251917	-.033116419	25.333334	1	1.3862944	1.3862944	185.95792	154.209	49.891148	49.891148	24	0	11	1	5.2255206	3.9098437	.049330469	-.14565544	-2.0249279	-.86120677	1.3862944	18.142235	1		1		1
384	0690068	34.12808926	-118.32859104	20202260	29899.475	90068	900	2012	22270	39	34	11	11	4	4	.25	.25	22286	10.285033	10.251917	-.033116419	25.333334	1	1.3862944	1.3862944	175.12349	152.67175	49.393803	49.393803	24	0	11	1	5.1654916	3.8998249	-.055695303	-.15359996	-2.0249279	-.86120677	1.3862944	17.961384	1		1		1
384	0690068	34.12808926	-118.32859104	20202260	29899.475	90068	900	2013	22043	36	28	11	11	4	4	.25	.25	22286	10.285033	10.251917	-.033116419	25.333334	1	1.3862944	1.3862944	163.31715	127.02445	49.902462	49.902462	24	0	11	1	5.0956941	3.9100704	-.17014247	-.1454747	-2.0249279	-.86120677	1.3862944	18.146351	1		1		1
384	0690068	34.12808926	-118.32859104	20202260	29899.475	90068	900	2014	21943	36	35	11	11	4	4	.25	.25	22286	10.285033	10.251917	-.033116419	25.333334	1	1.3862944	1.3862944	164.06143	159.50417	50.129883	50.129883	24	0	11	1	5.1002407	3.9146173	-.16292766	-.14184192	-2.0249279	-.86120677	1.3862944	18.229048	1		1		1
384	0690068	34.12808926	-118.32859104	20202260	29899.475	90068	900	2015	21233	28	43	11	11	4	4	.25	.25	22286	10.285033	10.251917	-.033116419	25.333334	1	1.3862944	1.3862944	131.87021	202.51495	51.806152	51.806152	24	0	11	1	4.8818183	3.9475088	-.47497997	-.11506539	-2.0249279	-.86120677	1.3862944	18.8386	1		1		1
384	0690068	34.12808926	-118.32859104	20202260	29899.475	90068	900	2016	21450	38	39	11	11	4	4	.25	.25	22286	10.285033	10.251917	-.033116419	25.333334	1	1.3862944	1.3862944	177.15617	181.81818	51.282051	51.282051	24	0	11	1	5.1770315	3.9373407	-.035991054	-.12343732	-2.0249279	-.86120677	1.3862944	18.648018	1		1		1
384	0690068	34.12808926	-118.32859104	20202260	29899.475	90068	900	2017	21450	24	33	11	13	4	4	.25	.25	22286	10.285033	10.251917	-.033116419	25.333334	1	1.3862944	1.3862944	111.88811	153.84616	60.60606	51.282051	24	0	11	1	4.7174993	4.1043949	-.66868055	.025503254	-2.0249279	-.86120677	1.3862944	18.648018	1		1		1
384	0690068	34.12808926	-118.32859104	20202260	29899.475	90068	900	2018	21450	42	36	11	11	4	4	.25	.25	22286	10.285033	10.251917	-.033116419	25.333334	1	1.3862944	1.3862944	195.8042	167.83217	51.282051	51.282051	24	0	11	1	5.2771153	3.9373407	.14477746	-.12343732	-2.0249279	-.86120677	1.3862944	18.648018	1		1		1
377	0690069	34.09382848	-118.38169719	5475788.5	12110.521	90069	900	2010	20483	42	32	11	11	3363	141	.058653668	.052713312	20483	7.0749383	7.0749383	0	11.711211	353	3.6456108	3.3324924	205.0481	156.22711	53.703072	53.703072	26	0	11	1	5.3232446	3.9834702	.23438509	-.084764235	.28712562	-.34966269	8.1205883	16418.494	2		4		3
377	0690069	34.09382848	-118.38169719	5475788.5	12110.521	90069	900	2011	19789	49	37	11	11	3363	141	.058653668	.052713312	20483	7.0749383	7.0749383	0	11.711211	353	3.6456108	3.3324924	247.6123	186.97256	55.586437	55.586437	26	0	11	1	5.5118642	4.0179391	.64699012	-.054679584	.28712562	-.34966269	8.1205883	16994.289	2		4		3
377	0690069	34.09382848	-118.38169719	5475788.5	12110.521	90069	900	2012	20328	41	27	11	11	3363	141	.058653668	.052713312	20483	7.0749383	7.0749383	0	11.711211	353	3.6456108	3.3324924	201.69225	132.82172	54.112553	54.112553	26	0	11	1	5.3067431	3.9910662	.20185445	-.078223236	.28712562	-.34966269	8.1205883	16543.684	2		4		3
377	0690069	34.09382848	-118.38169719	5475788.5	12110.521	90069	900	2013	20731	40	40	11	11	3363	141	.058653668	.052713312	20483	7.0749383	7.0749383	0	11.711211	353	3.6456108	3.3324924	192.94775	192.94775	53.060635	53.060635	26	0	11	1	5.2624192	3.9714353	.11708792	-.095026441	.28712562	-.34966269	8.1205883	16222.083	2		4		3
377	0690069	34.09382848	-118.38169719	5475788.5	12110.521	90069	900	2014	20426	26	37	11	11	3363	141	.058653668	.052713312	20483	7.0749383	7.0749383	0	11.711211	353	3.6456108	3.3324924	127.28875	181.14168	53.852932	53.852932	26	0	11	1	4.846458	3.9862568	-.5193913	-.082370386	.28712562	-.34966269	8.1205883	16464.311	2		4		3
377	0690069	34.09382848	-118.38169719	5475788.5	12110.521	90069	900	2015	20132	41	27	11	11	3363	141	.058653668	.052713312	20483	7.0749383	7.0749383	0	11.711211	353	3.6456108	3.3324924	203.65587	134.11484	54.639381	54.639381	26	0	11	1	5.3164315	4.0007548	.22088924	-.069807738	.28712562	-.34966269	8.1205883	16704.748	2		4		3
377	0690069	34.09382848	-118.38169719	5475788.5	12110.521	90069	900	2016	20435	45	31	11	11	3363	141	.058653668	.052713312	20483	7.0749383	7.0749383	0	11.711211	353	3.6456108	3.3324924	220.21042	151.70052	53.829216	53.829216	26	0	11	1	5.3945837	3.9858165	.38136423	-.082749218	.28712562	-.34966269	8.1205883	16457.059	2		4		3
377	0690069	34.09382848	-118.38169719	5475788.5	12110.521	90069	900	2017	20435	42	29	11	11	3363	141	.058653668	.052713312	20483	7.0749383	7.0749383	0	11.711211	353	3.6456108	3.3324924	205.52972	141.91339	53.829216	53.829216	26	0	11	1	5.3255906	3.9858165	.23905386	-.082749218	.28712562	-.34966269	8.1205883	16457.059	2		4		3
377	0690069	34.09382848	-118.38169719	5475788.5	12110.521	90069	900	2018	20435	32	41	11	11	3363	141	.058653668	.052713312	20483	7.0749383	7.0749383	0	11.711211	353	3.6456108	3.3324924	156.59409	200.63617	53.829216	53.829216	26	0	11	1	5.0536571	3.9858165	-.23531392	-.082749218	.28712562	-.34966269	8.1205883	16457.059	2		4		3
990	0690077	34.10544669	-118.45612262	19335990	21866.617	90077	900	2010	9377	24	15	11	11	25	10	.2032	.184	9377	15.601601	15.572153	-.029447339	19.052631	0	1.9978527	1.4405661	255.9454	159.96588	117.3083	117.3083	14	0	11	1	5.5449643	4.7648053	.72776872	.9312579	-1.9604539	-.85800868	3.2188759	266.6098	1		1		1
990	0690077	34.10544669	-118.45612262	19335990	21866.617	90077	900	2011	8571	14	27	11	11	25	10	.2032	.184	9377	15.601601	15.572153	-.029447339	19.052631	0	1.9978527	1.4405661	163.34151	315.01575	128.33975	128.33975	14	0	11	1	5.0958433	4.854681	-.16990639	1.1074729	-1.9604539	-.85800868	3.2188759	291.68124	1		1		1
990	0690077	34.10544669	-118.45612262	19335990	21866.617	90077	900	2012	8262	19	19	0	11	25	10	.2032	.184	9377	15.601601	15.572153	-.029447339	19.052631	0	1.9978527	1.4405661	229.96854	229.96854	133.13968	0	14	0	11	1	5.4379425	4.8913989	.47595656	1.1841464	-1.9604539	-.85800868	3.2188759	302.59018	1		1		1
990	0690077	34.10544669	-118.45612262	19335990	21866.617	90077	900	2013	8506	25	17	0	11	25	10	.2032	.184	9377	15.601601	15.572153	-.029447339	19.052631	0	1.9978527	1.4405661	293.91019	199.85892	129.32048	0	14	0	11	1	5.6832743	4.8622937	1.0957882	1.1231389	-1.9604539	-.85800868	3.2188759	293.91019	1		1		1
990	0690077	34.10544669	-118.45612262	19335990	21866.617	90077	900	2014	8328	16	22	11	11	25	10	.2032	.184	9377	15.601601	15.572153	-.029447339	19.052631	0	1.9978527	1.4405661	192.12296	264.16907	132.08453	132.08453	14	0	11	1	5.2581358	4.8834419	.10909256	1.1672916	-1.9604539	-.85800868	3.2188759	300.19211	1		1		1
990	0690077	34.10544669	-118.45612262	19335990	21866.617	90077	900	2015	8844	17	19	11	11	25	10	.2032	.184	9377	15.601601	15.572153	-.029447339	19.052631	0	1.9978527	1.4405661	192.22072	214.83492	124.37811	124.37811	14	0	11	1	5.2586441	4.8233261	.11004024	1.0441902	-1.9604539	-.85800868	3.2188759	282.67752	1		1		1
990	0690077	34.10544669	-118.45612262	19335990	21866.617	90077	900	2016	8912	16	19	0	11	25	10	.2032	.184	9377	15.601601	15.572153	-.029447339	19.052631	0	1.9978527	1.4405661	179.53322	213.19569	123.42908	0	14	0	11	1	5.1903601	4.8156667	-.012948677	1.0290306	-1.9604539	-.85800868	3.2188759	280.52066	1		1		1
990	0690077	34.10544669	-118.45612262	19335990	21866.617	90077	900	2017	8912	18	12	11	11	25	10	.2032	.184	9377	15.601601	15.572153	-.029447339	19.052631	0	1.9978527	1.4405661	201.97487	134.64992	123.42908	123.42908	14	0	11	1	5.3081431	4.8156667	.20459412	1.0290306	-1.9604539	-.85800868	3.2188759	280.52066	1		1		1
990	0690077	34.10544669	-118.45612262	19335990	21866.617	90077	900	2018	8912	17	17	11	11	25	10	.2032	.184	9377	15.601601	15.572153	-.029447339	19.052631	0	1.9978527	1.4405661	190.75404	190.75404	123.42908	123.42908	14	0	11	1	5.2509847	4.8156667	.095822722	1.0290306	-1.9604539	-.85800868	3.2188759	280.52066	1		1		1
1627	0690201	33.97073713	-118.1709087	15670261	25063.998	90201	902	2010	101279	98	67	16	16	8227	158	.045552161	.040859438	101279	.99741662	.99741662	0	13.651861	404	3.6869748	3.2612951	96.762405	66.153893	15.797944	15.797944	69	0	11	1	4.5722585	2.7598798	-.81530476	-.69025606	.20254436	.39107874	9.0151768	8123.1055	3		4		2
1627	0690201	33.97073713	-118.1709087	15670261	25063.998	90201	902	2011	101584	79	77	11	14	8227	158	.045552161	.040859438	101279	.99741662	.99741662	0	13.651861	404	3.6869748	3.2612951	77.76815	75.799339	13.781698	10.828477	69	0	11	1	4.3537321	2.6233416	-.99942952	-.72246337	.20254436	.39107874	9.0151768	8098.7163	3		4		2
1627	0690201	33.97073713	-118.1709087	15670261	25063.998	90201	902	2012	101647	70	77	17	18	8227	158	.045552161	.040859438	101279	.99741662	.99741662	0	13.651861	404	3.6869748	3.2612951	68.865784	75.752357	17.708344	16.724546	69	0	11	1	4.2321596	2.8740358	-1.0857265	-.65973961	.20254436	.39107874	9.0151768	8093.6968	3		4		2
1627	0690201	33.97073713	-118.1709087	15670261	25063.998	90201	902	2013	101932	88	64	17	11	8227	158	.045552161	.040859438	101279	.99741662	.99741662	0	13.651861	404	3.6869748	3.2612951	86.332062	62.786957	10.791508	16.677786	69	0	11	1	4.4582009	2.3787594	-.91641349	-.77022827	.20254436	.39107874	9.0151768	8071.0669	3		4		2
1627	0690201	33.97073713	-118.1709087	15670261	25063.998	90201	902	2014	102515	90	81	20	22	8227	158	.045552161	.040859438	101279	.99741662	.99741662	0	13.651861	404	3.6869748	3.2612951	87.79203	79.012825	21.460274	19.50934	69	0	11	1	4.4749708	3.0662036	-.90226096	-.59980673	.20254436	.39107874	9.0151768	8025.167	3		4		2
1627	0690201	33.97073713	-118.1709087	15670261	25063.998	90201	902	2015	102946	87	71	13	26	8227	158	.045552161	.040859438	101279	.99741662	.99741662	0	13.651861	404	3.6869748	3.2612951	84.510323	68.968201	25.255959	12.627979	69	0	11	1	4.4368739	3.2290621	-.93407285	-.53917491	.20254436	.39107874	9.0151768	7991.5684	3		4		2
1627	0690201	33.97073713	-118.1709087	15670261	25063.998	90201	902	2016	102786	85	83	11	21	8227	158	.045552161	.040859438	101279	.99741662	.99741662	0	13.651861	404	3.6869748	3.2612951	82.696091	80.750298	20.430798	10.701846	69	0	11	1	4.4151721	3.0170434	-.9516595	-.61625147	.20254436	.39107874	9.0151768	8004.0083	3		4		2
1627	0690201	33.97073713	-118.1709087	15670261	25063.998	90201	902	2017	102786	69	93	11	29	8227	158	.045552161	.040859438	101279	.99741662	.99741662	0	13.651861	404	3.6869748	3.2612951	67.129768	90.479248	28.213959	10.701846	69	0	11	1	4.2066274	3.3398168	-1.1025549	-.4919242	.20254436	.39107874	9.0151768	8004.0083	3		4		2
1627	0690201	33.97073713	-118.1709087	15670261	25063.998	90201	902	2018	102786	118	85	12	20	8227	158	.045552161	.040859438	101279	.99741662	.99741662	0	13.651861	404	3.6869748	3.2612951	114.80163	82.696091	19.457903	11.674742	69	0	11	1	4.7432055	2.9682534	-.64043778	-.63179237	.20254436	.39107874	9.0151768	8004.0083	3		4		2
374	0690210	34.1010589	-118.41472694	26383348	29270.959	90210	902	2010	21741	45	56	11	11	15227	264	.061030611	.044020545	21741	14.872117	14.867545	-.0045721298	13.927988	3476	3.8024759	3.2436099	206.98219	257.57785	50.59565	50.59565	38	0	11	1	5.3326325	3.9238656	.25313365	-.13440181	.18153463	1.4571128	9.630825	70038.18	4		4		4
374	0690210	34.1010589	-118.41472694	26383348	29270.959	90210	902	2011	21719	54	44	11	16	15227	264	.061030611	.044020545	21741	14.872117	14.867545	-.0045721298	13.927988	3476	3.8024759	3.2436099	248.63023	202.5876	73.668221	50.6469	38	0	11	1	5.5159669	4.2995715	.65685761	.23415659	.18153463	1.4571128	9.630825	70109.117	4		4		4
374	0690210	34.1010589	-118.41472694	26383348	29270.959	90210	902	2012	21517	58	47	11	11	15227	264	.061030611	.044020545	21741	14.872117	14.867545	-.0045721298	13.927988	3476	3.8024759	3.2436099	269.55429	218.43193	51.122368	51.122368	38	0	11	1	5.5967698	3.9342222	.8596893	-.12598808	.18153463	1.4571128	9.630825	70767.297	4		4		4
374	0690210	34.1010589	-118.41472694	26383348	29270.959	90210	902	2013	21548	43	46	11	11	15227	264	.061030611	.044020545	21741	14.872117	14.867545	-.0045721298	13.927988	3476	3.8024759	3.2436099	199.55449	213.47688	51.04882	51.04882	38	0	11	1	5.2960873	3.9327824	.18113168	-.12716292	.18153463	1.4571128	9.630825	70665.492	4		4		4
374	0690210	34.1010589	-118.41472694	26383348	29270.959	90210	902	2014	21478	51	55	13	12	15227	264	.061030611	.044020545	21741	14.872117	14.867545	-.0045721298	13.927988	3476	3.8024759	3.2436099	237.45227	256.07599	55.871124	60.52705	38	0	11	1	5.4699664	4.0230479	.54850167	-.050132029	.18153463	1.4571128	9.630825	70895.797	4		4		4
374	0690210	34.1010589	-118.41472694	26383348	29270.959	90210	902	2015	22052	44	47	11	11	15227	264	.061030611	.044020545	21741	14.872117	14.867545	-.0045721298	13.927988	3476	3.8024759	3.2436099	199.52838	213.1326	49.882095	49.882095	38	0	11	1	5.2959566	3.909662	.18087859	-.14580004	.18153463	1.4571128	9.630825	69050.43	4		4		4
374	0690210	34.1010589	-118.41472694	26383348	29270.959	90210	902	2016	20957	54	36	11	18	15227	264	.061030611	.044020545	21741	14.872117	14.867545	-.0045721298	13.927988	3476	3.8024759	3.2436099	257.67047	171.78032	85.89016	52.48843	38	0	11	1	5.5516815	4.4530692	.74449104	.42938834	.18153463	1.4571128	9.630825	72658.297	4		4		4
374	0690210	34.1010589	-118.41472694	26383348	29270.959	90210	902	2017	20957	49	44	11	11	15227	264	.061030611	.044020545	21741	14.872117	14.867545	-.0045721298	13.927988	3476	3.8024759	3.2436099	233.81209	209.95372	52.48843	52.48843	38	0	11	1	5.4545178	3.9605927	.51321483	-.10416677	.18153463	1.4571128	9.630825	72658.297	4		4		4
374	0690210	34.1010589	-118.41472694	26383348	29270.959	90210	902	2018	20957	38	39	11	11	15227	264	.061030611	.044020545	21741	14.872117	14.867545	-.0045721298	13.927988	3476	3.8024759	3.2436099	181.32367	186.09534	52.48843	52.48843	38	0	11	1	5.2002835	3.9605927	.0044074329	-.10416677	.18153463	1.4571128	9.630825	72658.297	4		4		4
1190	0690212	34.06221036	-118.40196587	2474158	8994.5225	90212	902	2010	11555	21	17	11	11	4106	84	.10550656	.098417155	11555	2.2917426	2.2917426	0	13.944868	436	2.8787603	2.5029309	181.7395	147.12245	95.196884	95.196884	17	0	11	1	5.2025743	4.5559473	.0084383916	.57805282	-.69838071	-.23651078	8.3202047	35534.402	3		2		4
1190	0690212	34.06221036	-118.40196587	2474158	8994.5225	90212	902	2011	11836	26	18	11	11	4106	84	.10550656	.098417155	11555	2.2917426	2.2917426	0	13.944868	436	2.8787603	2.5029309	219.66881	152.0784	92.936806	92.936806	17	0	11	1	5.3921208	4.53192	.37611401	.54195058	-.69838071	-.23651078	8.3202047	34690.773	3		2		4
1190	0690212	34.06221036	-118.40196587	2474158	8994.5225	90212	902	2012	12306	19	20	11	11	4106	84	.10550656	.098417155	11555	2.2917426	2.2917426	0	13.944868	436	2.8787603	2.5029309	154.39622	162.52235	89.387291	89.387291	17	0	11	1	5.0395222	4.4929786	-.25661933	.4852511	-.69838071	-.23651078	8.3202047	33365.836	3		2		4
1190	0690212	34.06221036	-118.40196587	2474158	8994.5225	90212	902	2013	12510	21	25	11	11	4106	84	.10550656	.098417155	11555	2.2917426	2.2917426	0	13.944868	436	2.8787603	2.5029309	167.86571	199.84013	87.929657	87.929657	17	0	11	1	5.1231642	4.4765372	-.12605011	.46196702	-.69838071	-.23651078	8.3202047	32821.742	3		2		4
1190	0690212	34.06221036	-118.40196587	2474158	8994.5225	90212	902	2014	12415	17	29	11	11	4106	84	.10550656	.098417155	11555	2.2917426	2.2917426	0	13.944868	436	2.8787603	2.5029309	136.93114	233.58839	88.602493	88.602493	17	0	11	1	4.9194779	4.4841599	-.42592081	.47271484	-.69838071	-.23651078	8.3202047	33072.895	3		2		4
1190	0690212	34.06221036	-118.40196587	2474158	8994.5225	90212	902	2015	12577	20	21	11	11	4106	84	.10550656	.098417155	11555	2.2917426	2.2917426	0	13.944868	436	2.8787603	2.5029309	159.02043	166.97145	87.461235	87.461235	17	0	11	1	5.0690327	4.4711957	-.21179365	.45448452	-.69838071	-.23651078	8.3202047	32646.895	3		2		4
1190	0690212	34.06221036	-118.40196587	2474158	8994.5225	90212	902	2016	12915	22	20	11	11	4106	84	.10550656	.098417155	11555	2.2917426	2.2917426	0	13.944868	436	2.8787603	2.5029309	170.34456	154.85869	85.172279	85.172279	17	0	11	1	5.1378231	4.4446759	-.10202086	.41792101	-.69838071	-.23651078	8.3202047	31792.49	3		2		4
1190	0690212	34.06221036	-118.40196587	2474158	8994.5225	90212	902	2017	12915	20	24	11	11	4106	84	.10550656	.098417155	11555	2.2917426	2.2917426	0	13.944868	436	2.8787603	2.5029309	154.85869	185.83043	85.172279	85.172279	17	0	11	1	5.0425129	4.4446759	-.25213635	.41792101	-.69838071	-.23651078	8.3202047	31792.49	3		2		4
1190	0690212	34.06221036	-118.40196587	2474158	8994.5225	90212	902	2018	12915	28	26	11	11	4106	84	.10550656	.098417155	11555	2.2917426	2.2917426	0	13.944868	436	2.8787603	2.5029309	216.80217	201.3163	85.172279	85.172279	17	0	11	1	5.3789854	4.4446759	.34832564	.41792101	-.69838071	-.23651078	8.3202047	31792.49	3		2		4
1590	0690220	33.88077006	-118.23606412	17992436	22193.148	90220	902	2010	49328	76	69	17	16	75	10	.50755554	.50080001	49328	.82602173	.82602173	0	10.9	0	1.1758435	1.0651786	154.07071	139.87999	32.43594	34.463184	76	0	15	0	5.0374117	3.4792671	-.2597748	-.42448279	-2.4064083	-.85039413	4.3174882	152.04346	1	1	1	1	1	1
1590	0690220	33.88077006	-118.23606412	17992436	22193.148	90220	902	2011	50741	103	76	18	19	75	10	.50755554	.50080001	49328	.82602173	.82602173	0	10.9	0	1.1758435	1.0651786	202.99167	149.78026	37.445065	35.47427	76	0	15	0	5.3131647	3.622875	.21445069	-.34446764	-2.4064083	-.85039413	4.3174882	147.80946	1	1	1	1	1	1
1590	0690220	33.88077006	-118.23606412	17992436	22193.148	90220	902	2012	50947	87	79	14	19	75	10	.50755554	.50080001	49328	.82602173	.82602173	0	10.9	0	1.1758435	1.0651786	170.7657	155.06311	37.293659	27.479538	76	0	15	0	5.1402926	3.6188233	-.097938426	-.34688616	-2.4064083	-.85039413	4.3174882	147.21181	1	1	1	1	1	1
1590	0690220	33.88077006	-118.23606412	17992436	22193.148	90220	902	2013	49810	82	62	24	18	75	10	.50755554	.50080001	49328	.82602173	.82602173	0	10.9	0	1.1758435	1.0651786	164.62558	124.473	36.137321	48.183094	76	0	15	0	5.1036735	3.587326	-.15745898	-.36535737	-2.4064083	-.85039413	4.3174882	150.57217	1	1	1	1	1	1
1590	0690220	33.88077006	-118.23606412	17992436	22193.148	90220	902	2014	50222	89	61	16	20	75	10	.50755554	.50080001	49328	.82602173	.82602173	0	10.9	0	1.1758435	1.0651786	177.21318	121.46072	39.823185	31.858547	76	0	15	0	5.1773534	3.6844492	-.035438444	-.30647984	-2.4064083	-.85039413	4.3174882	149.33694	1	1	1	1	1	1
1590	0690220	33.88077006	-118.23606412	17992436	22193.148	90220	902	2015	50715	85	80	19	23	75	10	.50755554	.50080001	49328	.82602173	.82602173	0	10.9	0	1.1758435	1.0651786	167.60327	157.74426	45.351475	37.46426	76	0	15	0	5.1215997	3.8144426	-.1285941	-.21817161	-2.4064083	-.85039413	4.3174882	147.88524	1	1	1	1	1	1
1590	0690220	33.88077006	-118.23606412	17992436	22193.148	90220	902	2016	51271	96	64	20	18	75	10	.50755554	.50080001	49328	.82602173	.82602173	0	10.9	0	1.1758435	1.0651786	187.24036	124.8269	35.107567	39.008408	76	0	15	0	5.2323933	3.5584166	.061762068	-.38180655	-2.4064083	-.85039413	4.3174882	146.28152	1	1	1	1	1	1
1590	0690220	33.88077006	-118.23606412	17992436	22193.148	90220	902	2017	51271	94	73	17	15	75	10	.50755554	.50080001	49328	.82602173	.82602173	0	10.9	0	1.1758435	1.0651786	183.33951	142.38068	29.256304	33.157146	76	0	15	0	5.2113395	3.3760951	.023948383	-.47527391	-2.4064083	-.85039413	4.3174882	146.28152	1	1	1	1	1	1
1590	0690220	33.88077006	-118.23606412	17992436	22193.148	90220	902	2018	51271	88	79	22	24	75	10	.50755554	.50080001	49328	.82602173	.82602173	0	10.9	0	1.1758435	1.0651786	171.63699	154.08321	46.810089	42.909248	76	0	15	0	5.1453819	3.8460987	-.089492373	-.19487189	-2.4064083	-.85039413	4.3174882	146.28152	1	1	1	1	1	1
603	0690221	33.88616624	-118.20594159	14074969	25946.023	90221	902	2010	53704	47	63	11	11	130	24	.1191716	.11431953	53704	1.1823066	1.1823066	0	15.976	53	2.6044972	2.3704162	87.516762	117.3097	20.482645	20.482645	47	0	11	1	4.4718304	3.019578	-.90492934	-.61542326	-.85580617	-.84201819	4.8675346	242.06763	1		1		1
603	0690221	33.88616624	-118.20594159	14074969	25946.023	90221	902	2011	51535	56	48	11	13	130	24	.1191716	.11431953	53704	1.1823066	1.1823066	0	15.976	53	2.6044972	2.3704162	108.66402	93.140587	25.225574	21.344717	47	0	11	1	4.6882606	3.2278583	-.69993401	-.53966027	-.85580617	-.84201819	4.8675346	252.25575	1		1		1
603	0690221	33.88616624	-118.20594159	14074969	25946.023	90221	902	2012	51350	66	46	11	20	130	24	.1191716	.11431953	53704	1.1823066	1.1823066	0	15.976	53	2.6044972	2.3704162	128.52969	89.581306	38.948395	21.421616	47	0	11	1	4.8561602	3.6622376	-.50736195	-.32045361	-.85580617	-.84201819	4.8675346	253.16455	1		1		1
603	0690221	33.88616624	-118.20594159	14074969	25946.023	90221	902	2013	52446	62	63	11	17	130	24	.1191716	.11431953	53704	1.1823066	1.1823066	0	15.976	53	2.6044972	2.3704162	118.21684	120.12356	32.414291	20.973953	47	0	11	1	4.7725205	3.4785993	-.60733181	-.42482859	-.85580617	-.84201819	4.8675346	247.87401	1		1		1
603	0690221	33.88616624	-118.20594159	14074969	25946.023	90221	902	2014	53657	59	60	11	16	130	24	.1191716	.11431953	53704	1.1823066	1.1823066	0	15.976	53	2.6044972	2.3704162	109.9577	111.82138	29.819036	20.500587	47	0	11	1	4.7000957	3.3951471	-.68739349	-.46628487	-.85580617	-.84201819	4.8675346	242.27966	1		1		1
603	0690221	33.88616624	-118.20594159	14074969	25946.023	90221	902	2015	54236	63	62	11	14	130	24	.1191716	.11431953	53704	1.1823066	1.1823066	0	15.976	53	2.6044972	2.3704162	116.15901	114.31522	25.813112	20.281733	47	0	11	1	4.7549601	3.2508826	-.6272797	-.53027499	-.85580617	-.84201819	4.8675346	239.69319	1		1		1
603	0690221	33.88616624	-118.20594159	14074969	25946.023	90221	902	2016	53922	64	55	11	15	130	24	.1191716	.11431953	53704	1.1823066	1.1823066	0	15.976	53	2.6044972	2.3704162	118.68996	101.99918	27.817959	20.399837	47	0	11	1	4.7765145	3.3256819	-.60274547	-.49824983	-.85580617	-.84201819	4.8675346	241.08897	1		1		1
603	0690221	33.88616624	-118.20594159	14074969	25946.023	90221	902	2017	53922	62	68	11	17	130	24	.1191716	.11431953	53704	1.1823066	1.1823066	0	15.976	53	2.6044972	2.3704162	114.9809	126.10809	31.527021	20.399837	47	0	11	1	4.7447658	3.450845	-.63870001	-.43900174	-.85580617	-.84201819	4.8675346	241.08897	1		1		1
603	0690221	33.88616624	-118.20594159	14074969	25946.023	90221	902	2018	53922	62	56	11	13	130	24	.1191716	.11431953	53704	1.1823066	1.1823066	0	15.976	53	2.6044972	2.3704162	114.9809	103.85371	24.108898	20.399837	47	0	11	1	4.7447658	3.1825809	-.63870001	-.55749792	-.85580617	-.84201819	4.8675346	241.08897	1		1		1
1177	0690222	33.9123757	-118.23650944	6692772	14007.91	90222	902	2010	31869	44	39	11	11	19	5	.35180056	.35180056	31869	1.2018558	1.2018558	0	9	0	1.2672355	1.1355507	138.0652	122.37598	34.5163	34.5163	37	0	11	1	4.9277263	3.5414317	-.41492751	-.39125136	-2.3228073	-.85892242	2.9444389	59.619064	1		1		1
1177	0690222	33.9123757	-118.23650944	6692772	14007.91	90222	902	2011	30628	48	48	13	13	19	5	.35180056	.35180056	31869	1.2018558	1.2018558	0	9	0	1.2672355	1.1355507	156.71935	156.71935	42.44482	42.44482	37	0	11	1	5.0544567	3.7482049	-.2340997	-.26460215	-2.3228073	-.85892242	2.9444389	62.03474	1		1		1
1177	0690222	33.9123757	-118.23650944	6692772	14007.91	90222	902	2012	30990	45	53	11	23	19	5	.35180056	.35180056	31869	1.2018558	1.2018558	0	9	0	1.2672355	1.1355507	145.20813	171.0229	74.217491	35.495319	37	0	11	1	4.978168	4.3069997	-.34568605	.24293058	-2.3228073	-.85892242	2.9444389	61.310101	1		1		1
1177	0690222	33.9123757	-118.23650944	6692772	14007.91	90222	902	2013	31893	56	42	11	12	19	5	.35180056	.35180056	31869	1.2018558	1.2018558	0	9	0	1.2672355	1.1355507	175.58711	131.69034	37.625813	34.490326	37	0	11	1	5.1681352	3.6276903	-.051201075	-.34158039	-2.3228073	-.85892242	2.9444389	59.5742	1		1		1
1177	0690222	33.9123757	-118.23650944	6692772	14007.91	90222	902	2014	32362	52	42	11	11	19	5	.35180056	.35180056	31869	1.2018558	1.2018558	0	9	0	1.2672355	1.1355507	160.68228	129.78185	33.990482	33.990482	37	0	11	1	5.0794291	3.5260806	-.19568415	-.39965072	-2.3228073	-.85892242	2.9444389	58.710835	1		1		1
1177	0690222	33.9123757	-118.23650944	6692772	14007.91	90222	902	2015	31875	37	52	13	17	19	5	.35180056	.35180056	31869	1.2018558	1.2018558	0	9	0	1.2672355	1.1355507	116.07843	163.13725	53.333332	40.784313	37	0	11	1	4.7542663	3.9765615	-.62806088	-.090670407	-2.3228073	-.85892242	2.9444389	59.607841	1		1		1
1177	0690222	33.9123757	-118.23650944	6692772	14007.91	90222	902	2016	32195	50	37	14	25	19	5	.35180056	.35180056	31869	1.2018558	1.2018558	0	9	0	1.2672355	1.1355507	155.30362	114.92467	77.65181	43.485012	37	0	11	1	5.045382	4.3522348	-.24782333	.29778996	-2.3228073	-.85892242	2.9444389	59.015373	1		1		1
1177	0690222	33.9123757	-118.23650944	6692772	14007.91	90222	902	2017	32195	39	42	11	14	19	5	.35180056	.35180056	31869	1.2018558	1.2018558	0	9	0	1.2672355	1.1355507	121.13683	130.45503	43.485012	34.166798	37	0	11	1	4.7969208	3.7724164	-.57902622	-.24798626	-2.3228073	-.85892242	2.9444389	59.015373	1		1		1
1177	0690222	33.9123757	-118.23650944	6692772	14007.91	90222	902	2018	32195	56	44	13	11	19	5	.35180056	.35180056	31869	1.2018558	1.2018558	0	9	0	1.2672355	1.1355507	173.94005	136.66719	34.166798	40.378941	37	0	11	1	5.1587105	3.5312543	-.067167237	-.39683428	-2.3228073	-.85892242	2.9444389	59.015373	1		1		1
1375	0690230	33.99724232	-118.39459535	11785759	25473.41	90230	902	2010	31766	71	47	11	17	7217	165	.055005819	.048779506	31766	2.3418822	2.3418822	0	13.995626	570	3.6578298	3.1300068	223.50941	147.95694	53.516338	34.62822	53	0	11	1	5.4094534	3.9799869	.41334373	-.08774709	.046575878	.23726523	8.8841944	22719.26	3		3		3
1375	0690230	33.99724232	-118.39459535	11785759	25473.41	90230	902	2011	32019	53	55	11	14	7217	165	.055005819	.048779506	31766	2.3418822	2.3418822	0	13.995626	570	3.6578298	3.1300068	165.52672	171.77301	43.724037	34.354603	53	0	11	1	5.1091328	3.7778981	-.1487236	-.2441681	.046575878	.23726523	8.8841944	22539.742	3		3		3
1375	0690230	33.99724232	-118.39459535	11785759	25473.41	90230	902	2012	32508	66	52	13	14	7217	165	.055005819	.048779506	31766	2.3418822	2.3418822	0	13.995626	570	3.6578298	3.1300068	203.02695	159.96063	43.066322	39.990158	53	0	11	1	5.3133388	3.7627413	.21479267	-.25467435	.046575878	.23726523	8.8841944	22200.689	3		3		3
1375	0690230	33.99724232	-118.39459535	11785759	25473.41	90230	902	2013	32335	56	66	11	12	7217	165	.055005819	.048779506	31766	2.3418822	2.3418822	0	13.995626	570	3.6578298	3.1300068	173.18695	204.11319	37.111488	34.018864	53	0	11	1	5.1543717	3.6139266	-.07446754	-.34979615	.046575878	.23726523	8.8841944	22319.469	3		3		3
1375	0690230	33.99724232	-118.39459535	11785759	25473.41	90230	902	2014	33090	70	61	11	11	7217	165	.055005819	.048779506	31766	2.3418822	2.3418822	0	13.995626	570	3.6578298	3.1300068	211.54427	184.34572	33.242672	33.242672	53	0	11	1	5.3544345	3.5038342	.29735705	-.41159615	.046575878	.23726523	8.8841944	21810.215	3		3		3
1375	0690230	33.99724232	-118.39459535	11785759	25473.41	90230	902	2015	31978	61	59	11	11	7217	165	.055005819	.048779506	31766	2.3418822	2.3418822	0	13.995626	570	3.6578298	3.1300068	190.75615	184.50185	34.398647	34.398647	53	0	11	1	5.2509961	3.5380173	.095843136	-.39313072	.046575878	.23726523	8.8841944	22568.641	3		3		3
1375	0690230	33.99724232	-118.39459535	11785759	25473.41	90230	902	2016	32692	61	56	12	11	7217	165	.055005819	.048779506	31766	2.3418822	2.3418822	0	13.995626	570	3.6578298	3.1300068	186.59	171.29573	33.647377	36.706226	53	0	11	1	5.2289138	3.5159352	.055457667	-.40513143	.046575878	.23726523	8.8841944	22075.736	3		3		3
1375	0690230	33.99724232	-118.39459535	11785759	25473.41	90230	902	2017	32692	63	66	11	11	7217	165	.055005819	.048779506	31766	2.3418822	2.3418822	0	13.995626	570	3.6578298	3.1300068	192.7077	201.88425	33.647377	33.647377	53	0	11	1	5.2611747	3.5159352	.11476093	-.40513143	.046575878	.23726523	8.8841944	22075.736	3		3		3
1375	0690230	33.99724232	-118.39459535	11785759	25473.41	90230	902	2018	32692	53	44	12	11	7217	165	.055005819	.048779506	31766	2.3418822	2.3418822	0	13.995626	570	3.6578298	3.1300068	162.11917	134.58951	33.647377	36.706226	53	0	11	1	5.0883317	3.5159352	-.18175536	-.40513143	.046575878	.23726523	8.8841944	22075.736	3		3		3
1616	0690232	34.01876606	-118.39174818	5490049	20560.611	90232	902	2010	15149	33	25	11	11	7127	168	.05683643	.047278121	15149	2.7543888	2.7543888	0	13.850543	1207	3.6854892	3.2198031	217.83617	165.02739	72.612053	72.612053	24	0	11	1	5.3837433	4.285131	.35834891	.21728551	.15325251	.22355908	8.8716459	47046.008	3		4		4
1616	0690232	34.01876606	-118.39174818	5490049	20560.611	90232	902	2011	15001	24	22	11	11	7127	168	.05683643	.047278121	15149	2.7543888	2.7543888	0	13.850543	1207	3.6854892	3.2198031	159.98933	146.65689	73.328445	73.328445	24	0	11	1	5.0751071	4.2949486	-.20240138	.22872907	.15325251	.22355908	8.8716459	47510.164	3		4		4
1616	0690232	34.01876606	-118.39174818	5490049	20560.611	90232	902	2012	15248	36	16	11	11	7127	168	.05683643	.047278121	15149	2.7543888	2.7543888	0	13.850543	1207	3.6854892	3.2198031	236.09654	104.93179	72.14061	72.14061	24	0	11	1	5.464241	4.2786169	.53535968	.20975474	.15325251	.22355908	8.8716459	46740.555	3		4		4
1616	0690232	34.01876606	-118.39174818	5490049	20560.611	90232	902	2013	15454	25	31	11	11	7127	168	.05683643	.047278121	15149	2.7543888	2.7543888	0	13.850543	1207	3.6854892	3.2198031	161.77042	200.59532	71.178986	71.178986	24	0	11	1	5.0861783	4.2651978	-.18513609	.19439386	.15325251	.22355908	8.8716459	46117.512	3		4		4
1616	0690232	34.01876606	-118.39174818	5490049	20560.611	90232	902	2014	15353	31	30	11	11	7127	168	.05683643	.047278121	15149	2.7543888	2.7543888	0	13.850543	1207	3.6854892	3.2198031	201.91493	195.40155	71.647232	71.647232	24	0	11	1	5.3078465	4.2717547	.20401312	.20187357	.15325251	.22355908	8.8716459	46420.895	3		4		4
1616	0690232	34.01876606	-118.39174818	5490049	20560.611	90232	902	2015	15708	32	24	11	11	7127	168	.05683643	.047278121	15149	2.7543888	2.7543888	0	13.850543	1207	3.6854892	3.2198031	203.71785	152.78839	70.028008	70.028008	24	0	11	1	5.3167357	4.2488952	.22149007	.17600828	.15325251	.22355908	8.8716459	45371.785	3		4		4
1616	0690232	34.01876606	-118.39174818	5490049	20560.611	90232	902	2016	14810	29	33	11	11	7127	168	.05683643	.047278121	15149	2.7543888	2.7543888	0	13.850543	1207	3.6854892	3.2198031	195.81364	222.82242	74.274139	74.274139	24	0	11	1	5.2771635	4.3077626	.14486901	.24383548	.15325251	.22355908	8.8716459	48122.891	3		4		4
1616	0690232	34.01876606	-118.39174818	5490049	20560.611	90232	902	2017	14810	43	25	11	11	7127	168	.05683643	.047278121	15149	2.7543888	2.7543888	0	13.850543	1207	3.6854892	3.2198031	290.34436	168.80486	74.274139	74.274139	24	0	11	1	5.6710677	4.3077626	1.0612222	.24383548	.15325251	.22355908	8.8716459	48122.891	3		4		4
1616	0690232	34.01876606	-118.39174818	5490049	20560.611	90232	902	2018	14810	39	36	11	11	7127	168	.05683643	.047278121	15149	2.7543888	2.7543888	0	13.850543	1207	3.6854892	3.2198031	263.33557	243.07899	74.274139	74.274139	24	0	11	1	5.5734291	4.3077626	.79940683	.24383548	.15325251	.22355908	8.8716459	48122.891	3		4		4
1594	0690240	33.95681242	-118.1187018	7808518	14039.566	90240	902	2010	25876	44	31	11	13	3338	136	.039023019	.036273662	25876	1.2315862	1.2315862	0	13.850471	567	3.7808576	3.3928165	170.04173	119.80213	50.239605	42.510433	35	0	11	1	5.136044	3.9168036	-.10495637	-.14008923	.35878983	-.35346997	8.1131268	12899.984	2		4		3
1594	0690240	33.95681242	-118.1187018	7808518	14039.566	90240	902	2011	25398	45	39	11	11	3338	136	.039023019	.036273662	25876	1.2315862	1.2315862	0	13.850471	567	3.7808576	3.3928165	177.17931	153.5554	43.310497	43.310497	35	0	11	1	5.1771622	3.7683949	-.035766814	-.25077394	.35878983	-.35346997	8.1131268	13142.768	2		4		3
1594	0690240	33.95681242	-118.1187018	7808518	14039.566	90240	902	2012	25258	48	37	16	11	3338	136	.039023019	.036273662	25876	1.2315862	1.2315862	0	13.850471	567	3.7808576	3.3928165	190.0388	146.48824	43.55056	63.346268	35	0	11	1	5.2472281	3.7739224	.08888939	-.24693921	.35878983	-.35346997	8.1131268	13215.615	2		4		3
1594	0690240	33.95681242	-118.1187018	7808518	14039.566	90240	902	2013	25411	42	32	11	11	3338	136	.039023019	.036273662	25876	1.2315862	1.2315862	0	13.850471	567	3.7808576	3.3928165	165.28275	125.92972	43.288342	43.288342	35	0	11	1	5.1076574	3.7678833	-.1510886	-.25112784	.35878983	-.35346997	8.1131268	13136.043	2		4		3
1594	0690240	33.95681242	-118.1187018	7808518	14039.566	90240	902	2014	26287	43	40	11	11	3338	136	.039023019	.036273662	25876	1.2315862	1.2315862	0	13.850471	567	3.7808576	3.3928165	163.57895	152.16647	41.845779	41.845779	35	0	11	1	5.0972958	3.7339909	-.1676047	-.27417117	.35878983	-.35346997	8.1131268	12698.292	2		4		3
1594	0690240	33.95681242	-118.1187018	7808518	14039.566	90240	902	2015	26655	48	43	12	11	3338	136	.039023019	.036273662	25876	1.2315862	1.2315862	0	13.850471	567	3.7808576	3.3928165	180.07878	161.32057	41.268055	45.019695	35	0	11	1	5.1933947	3.7200887	-.007660151	-.28339967	.35878983	-.35346997	8.1131268	12522.979	2		4		3
1594	0690240	33.95681242	-118.1187018	7808518	14039.566	90240	902	2016	26426	41	46	11	11	3338	136	.039023019	.036273662	25876	1.2315862	1.2315862	0	13.850471	567	3.7808576	3.3928165	155.15024	174.07098	41.625671	41.625671	35	0	11	1	5.044394	3.7287171	-.24931017	-.27768713	.35878983	-.35346997	8.1131268	12631.499	2		4		3
1594	0690240	33.95681242	-118.1187018	7808518	14039.566	90240	902	2017	26426	35	33	11	13	3338	136	.039023019	.036273662	25876	1.2315862	1.2315862	0	13.850471	567	3.7808576	3.3928165	132.44531	124.87701	49.193977	41.625671	35	0	11	1	4.8861699	3.8957713	-.46940508	-.15679196	.35878983	-.35346997	8.1131268	12631.499	2		4		3
1594	0690240	33.95681242	-118.1187018	7808518	14039.566	90240	902	2018	26426	49	42	11	11	3338	136	.039023019	.036273662	25876	1.2315862	1.2315862	0	13.850471	567	3.7808576	3.3928165	185.42345	158.93439	41.625671	41.625671	35	0	11	1	5.2226419	3.7287171	.044149477	-.27768713	.35878983	-.35346997	8.1131268	12631.499	2		4		3
372	0690241	33.94084119	-118.12913416	12929193	22627.135	90241	902	2010	42399	85	63	12	14	5233	143	.044301886	.034866814	42399	.89657092	.89657092	0	13.413759	449	3.8108156	3.2675121	200.47643	148.58841	33.019646	28.302555	56	0	11	1	5.3006968	3.4971027	.19006865	-.41515875	.20993006	-.064879291	8.5627403	12342.272	3		4		3
372	0690241	33.94084119	-118.12913416	12929193	22627.135	90241	902	2011	43558	74	68	11	15	5233	143	.044301886	.034866814	42399	.89657092	.89657092	0	13.413759	449	3.8108156	3.2675121	169.88843	156.11369	34.436844	25.253685	56	0	11	1	5.1351418	3.5391271	-.10644246	-.39252058	.20993006	-.064879291	8.5627403	12013.866	3		4		3
372	0690241	33.94084119	-118.12913416	12929193	22627.135	90241	902	2012	43786	79	52	14	17	5233	143	.044301886	.034866814	42399	.89657092	.89657092	0	13.413759	449	3.8108156	3.2675121	180.42297	118.75942	38.825195	31.97369	56	0	11	1	5.1953039	3.6590693	-.0043236492	-.32242161	.20993006	-.064879291	8.5627403	11951.309	3		4		3
372	0690241	33.94084119	-118.12913416	12929193	22627.135	90241	902	2013	43776	69	64	13	28	5233	143	.044301886	.034866814	42399	.89657092	.89657092	0	13.413759	449	3.8108156	3.2675121	157.62062	146.19884	63.961987	29.696638	56	0	11	1	5.0601912	4.158289	-.225363	.079110414	.20993006	-.064879291	8.5627403	11954.039	3		4		3
372	0690241	33.94084119	-118.12913416	12929193	22627.135	90241	902	2014	43596	71	69	15	17	5233	143	.044301886	.034866814	42399	.89657092	.89657092	0	13.413759	449	3.8108156	3.2675121	162.85898	158.27141	38.994404	34.406826	56	0	11	1	5.0928845	3.6634181	-.1745839	-.31971869	.20993006	-.064879291	8.5627403	12003.395	3		4		3
372	0690241	33.94084119	-118.12913416	12929193	22627.135	90241	902	2015	43592	57	53	11	13	5233	143	.044301886	.034866814	42399	.89657092	.89657092	0	13.413759	449	3.8108156	3.2675121	130.75793	121.58194	29.821985	25.233988	56	0	11	1	4.8733478	3.3952458	-.48576203	-.46623778	.20993006	-.064879291	8.5627403	12004.496	3		4		3
372	0690241	33.94084119	-118.12913416	12929193	22627.135	90241	902	2016	44815	56	55	16	15	5233	143	.044301886	.034866814	42399	.89657092	.89657092	0	13.413759	449	3.8108156	3.2675121	124.95816	122.72677	33.470936	35.702332	56	0	11	1	4.8279791	3.5106776	-.54198337	-.40794989	.20993006	-.064879291	8.5627403	11676.894	3		4		3
372	0690241	33.94084119	-118.12913416	12929193	22627.135	90241	902	2017	44815	62	76	15	13	5233	143	.044301886	.034866814	42399	.89657092	.89657092	0	13.413759	449	3.8108156	3.2675121	138.34654	169.58607	29.008144	33.470936	56	0	11	1	4.9297619	3.3675766	-.41220027	-.47923797	.20993006	-.064879291	8.5627403	11676.894	3		4		3
372	0690241	33.94084119	-118.12913416	12929193	22627.135	90241	902	2018	44815	73	66	18	11	5233	143	.044301886	.034866814	42399	.89657092	.89657092	0	13.413759	449	3.8108156	3.2675121	162.89189	147.27213	24.545353	40.165123	56	0	11	1	5.0930867	3.2005227	-.17426483	-.55052602	.20993006	-.064879291	8.5627403	11676.894	3		4		3
604	0690242	33.92211062	-118.1414576	11845546	21173.127	90242	902	2010	43497	70	50	11	17	4833	152	.036672641	.030389057	43497	.90972698	.90972698	0	12.680071	414	3.9194436	3.3043537	160.93063	114.95045	39.083157	25.289101	54	0	11	1	5.0809736	3.6656916	-.1932767	-.31830096	.25369737	-.12579553	8.483223	11111.111	3		4		3
604	0690242	33.92211062	-118.1414576	11845546	21173.127	90242	902	2011	42373	58	50	16	11	4833	152	.036672641	.030389057	43497	.90972698	.90972698	0	12.680071	414	3.9194436	3.3043537	136.87962	117.99967	25.959927	37.759895	54	0	11	1	4.9191017	3.2565541	-.42642018	-.52792984	.25369737	-.12579553	8.483223	11405.848	3		4		3
604	0690242	33.92211062	-118.1414576	11845546	21173.127	90242	902	2012	42763	54	49	11	14	4833	152	.036672641	.030389057	43497	.90972698	.90972698	0	12.680071	414	3.9194436	3.3043537	126.27739	114.58504	32.738583	25.723171	54	0	11	1	4.8384809	3.4885542	-.52919513	-.41964841	.25369737	-.12579553	8.483223	11301.826	3		4		3
604	0690242	33.92211062	-118.1414576	11845546	21173.127	90242	902	2013	43147	56	54	13	16	4833	152	.036672641	.030389057	43497	.90972698	.90972698	0	12.680071	414	3.9194436	3.3043537	129.78886	125.15354	37.082531	30.129557	54	0	11	1	4.8659091	3.6131461	-.49515593	-.35025871	.25369737	-.12579553	8.483223	11201.242	3		4		3
604	0690242	33.92211062	-118.1414576	11845546	21173.127	90242	902	2014	43199	62	57	14	11	4833	152	.036672641	.030389057	43497	.90972698	.90972698	0	12.680071	414	3.9194436	3.3043537	143.52184	131.94749	25.463552	32.408157	54	0	11	1	4.9664874	3.2372482	-.3620325	-.53585881	.25369737	-.12579553	8.483223	11187.759	3		4		3
604	0690242	33.92211062	-118.1414576	11845546	21173.127	90242	902	2015	43160	65	52	11	19	4833	152	.036672641	.030389057	43497	.90972698	.90972698	0	12.680071	414	3.9194436	3.3043537	150.60242	120.48193	44.022243	25.486561	54	0	11	1	5.0146432	3.7846951	-.29339543	-.23940459	.25369737	-.12579553	8.483223	11197.868	3		4		3
604	0690242	33.92211062	-118.1414576	11845546	21173.127	90242	902	2016	41982	60	52	13	14	4833	152	.036672641	.030389057	43497	.90972698	.90972698	0	12.680071	414	3.9194436	3.3043537	142.9184	123.86261	33.347626	30.965652	54	0	11	1	4.9622736	3.5069866	-.36788207	-.40991962	.25369737	-.12579553	8.483223	11512.076	3		4		3
604	0690242	33.92211062	-118.1414576	11845546	21173.127	90242	902	2017	41982	64	51	22	11	4833	152	.036672641	.030389057	43497	.90972698	.90972698	0	12.680071	414	3.9194436	3.3043537	152.44629	121.48064	26.201706	52.403412	54	0	11	1	5.0268126	3.2658246	-.27552146	-.52406764	.25369737	-.12579553	8.483223	11512.076	3		4		3
604	0690242	33.92211062	-118.1414576	11845546	21173.127	90242	902	2018	41982	73	68	11	15	4833	152	.036672641	.030389057	43497	.90972698	.90972698	0	12.680071	414	3.9194436	3.3043537	173.88405	161.97418	35.729599	26.201706	54	0	11	1	5.1583886	3.5759795	-.067710079	-.37187028	.25369737	-.12579553	8.483223	11512.076	3		4		3
815	0690245	33.91650176	-118.4038612	15142092	19074.268	90245	902	2010	16654	20	28	11	11	6272	134	.043272071	.032761212	16654	1.1141092	1.1141092	0	11.649919	369	3.8778226	3.3660772	120.09127	168.12778	66.050201	66.050201	14	0	11	1	4.7882519	4.1904149	-.58916157	.1124673	.32702389	.093350627	8.7438507	37660.621	3		4		4
815	0690245	33.91650176	-118.4038612	15142092	19074.268	90245	902	2011	16597	26	25	11	11	6272	134	.043272071	.032761212	16654	1.1141092	1.1141092	0	11.649919	369	3.8778226	3.3660772	156.65482	150.62964	66.277039	66.277039	14	0	11	1	5.0540447	4.1938434	-.23472524	.11609077	.32702389	.093350627	8.7438507	37789.961	3		4		4
815	0690245	33.91650176	-118.4038612	15142092	19074.268	90245	902	2012	16678	25	30	11	11	6272	134	.043272071	.032761212	16654	1.1141092	1.1141092	0	11.649919	369	3.8778226	3.3660772	149.89807	179.87769	65.955147	65.955147	14	0	11	1	5.0099554	4.1889749	-.30022314	.11094891	.32702389	.093350627	8.7438507	37606.426	3		4		4
815	0690245	33.91650176	-118.4038612	15142092	19074.268	90245	902	2013	16760	29	25	11	11	6272	134	.043272071	.032761212	16654	1.1141092	1.1141092	0	11.649919	369	3.8778226	3.3660772	173.03102	149.16467	65.632462	65.632462	14	0	11	1	5.153471	4.1840706	-.075979076	.10579437	.32702389	.093350627	8.7438507	37422.434	3		4		4
815	0690245	33.91650176	-118.4038612	15142092	19074.268	90245	902	2014	16839	18	16	11	11	6272	134	.043272071	.032761212	16654	1.1141092	1.1141092	0	11.649919	369	3.8778226	3.3660772	106.89471	95.017517	65.324547	65.324547	14	0	11	1	4.6718445	4.179368	-.71708518	.10087578	.32702389	.093350627	8.7438507	37246.867	3		4		4
815	0690245	33.91650176	-118.4038612	15142092	19074.268	90245	902	2015	16929	14	24	11	11	6272	134	.043272071	.032761212	16654	1.1141092	1.1141092	0	11.649919	369	3.8778226	3.3660772	82.698326	141.76857	64.977257	64.977257	14	0	11	1	4.4151993	4.1740375	-.95163786	.095328212	.32702389	.093350627	8.7438507	37048.852	3		4		4
815	0690245	33.91650176	-118.4038612	15142092	19074.268	90245	902	2016	16901	30	18	11	11	6272	134	.043272071	.032761212	16654	1.1141092	1.1141092	0	11.649919	369	3.8778226	3.3660772	177.50429	106.50257	65.084908	65.084908	14	0	11	1	5.1789947	4.1756926	-.032616537	.097047813	.32702389	.093350627	8.7438507	37110.23	3		4		4
815	0690245	33.91650176	-118.4038612	15142092	19074.268	90245	902	2017	16901	18	24	11	11	6272	134	.043272071	.032761212	16654	1.1141092	1.1141092	0	11.649919	369	3.8778226	3.3660772	106.50257	142.00343	65.084908	65.084908	14	0	11	1	4.668169	4.1756926	-.72088647	.097047813	.32702389	.093350627	8.7438507	37110.23	3		4		4
815	0690245	33.91650176	-118.4038612	15142092	19074.268	90245	902	2018	16901	29	18	11	11	6272	134	.043272071	.032761212	16654	1.1141092	1.1141092	0	11.649919	369	3.8778226	3.3660772	171.58748	106.50257	65.084908	65.084908	14	0	11	1	5.1450934	4.1756926	-.089972354	.097047813	.32702389	.093350627	8.7438507	37110.23	3		4		4
1174	0690247	33.89135058	-118.29737137	9734129	15928.274	90247	902	2010	47487	97	69	14	23	3523	121	.055270307	.051106758	47487	.91475594	.91475594	0	12.90737	472	3.4717619	3.0716548	204.26643	145.30292	48.434307	29.481752	82	0	20	0	5.3194251	3.8802085	.22680789	-.16892684	-.022745397	-.32529619	8.1670685	7418.8726	2	2	3	3	2	2
1174	0690247	33.89135058	-118.29737137	9734129	15928.274	90247	902	2011	46729	112	79	14	25	3523	121	.055270307	.051106758	47487	.91475594	.91475594	0	12.90737	472	3.4717619	3.0716548	239.67986	169.05991	53.499969	29.959982	82	0	20	0	5.4793043	3.979681	.57009524	-.08800856	-.022745397	-.32529619	8.1670685	7539.2153	2	2	3	3	2	2
1174	0690247	33.89135058	-118.29737137	9734129	15928.274	90247	902	2012	46590	91	75	16	29	3523	121	.055270307	.051106758	47487	.91475594	.91475594	0	12.90737	472	3.4717619	3.0716548	195.32088	160.97874	62.245117	34.342133	82	0	20	0	5.2746439	4.1310802	.14009227	.051685352	-.022745397	-.32529619	8.1670685	7561.7085	2	2	3	3	2	2
1174	0690247	33.89135058	-118.29737137	9734129	15928.274	90247	902	2013	47361	87	66	19	26	3523	121	.055270307	.051106758	47487	.91475594	.91475594	0	12.90737	472	3.4717619	3.0716548	183.69545	139.35516	54.897488	40.117397	82	0	20	0	5.2132792	4.0054674	.02739878	-.06568478	-.022745397	-.32529619	8.1670685	7438.6099	2	2	3	3	2	2
1174	0690247	33.89135058	-118.29737137	9734129	15928.274	90247	902	2014	47374	87	91	19	22	3523	121	.055270307	.051106758	47487	.91475594	.91475594	0	12.90737	472	3.4717619	3.0716548	183.64503	192.08849	46.438976	40.106388	82	0	20	0	5.2130046	3.8381391	.02691007	-.2008	-.022745397	-.32529619	8.1670685	7436.5684	2	2	3	3	2	2
1174	0690247	33.89135058	-118.29737137	9734129	15928.274	90247	902	2015	48032	98	73	16	32	3523	121	.055270307	.051106758	47487	.91475594	.91475594	0	12.90737	472	3.4717619	3.0716548	204.03064	151.98201	66.622253	33.311127	82	0	20	0	5.3182702	4.1990385	.22452217	.12160519	-.022745397	-.32529619	8.1670685	7334.6934	2	2	3	3	2	2
1174	0690247	33.89135058	-118.29737137	9734129	15928.274	90247	902	2016	47706	82	58	16	22	3523	121	.055270307	.051106758	47487	.91475594	.91475594	0	12.90737	472	3.4717619	3.0716548	171.88614	121.578	46.115791	33.538757	82	0	20	0	5.1468325	3.8311555	-.08707723	-.20596251	-.022745397	-.32529619	8.1670685	7384.8154	2	2	3	3	2	2
1174	0690247	33.89135058	-118.29737137	9734129	15928.274	90247	902	2017	47706	91	86	14	21	3523	121	.055270307	.051106758	47487	.91475594	.91475594	0	12.90737	472	3.4717619	3.0716548	190.75169	180.27083	44.019619	29.346413	82	0	20	0	5.2509727	3.7846353	.095799945	-.23944652	-.022745397	-.32529619	8.1670685	7384.8154	2	2	3	3	2	2
1174	0690247	33.89135058	-118.29737137	9734129	15928.274	90247	902	2018	47706	84	73	15	20	3523	121	.055270307	.051106758	47487	.91475594	.91475594	0	12.90737	472	3.4717619	3.0716548	176.07848	153.02058	41.923447	31.442585	82	0	20	0	5.1709299	3.7358453	-.046437941	-.2729305	-.022745397	-.32529619	8.1670685	7384.8154	2	2	3	3	2	2
1591	0690248	33.87659645	-118.28350288	12398398	32033.885	90248	902	2010	9947	13	38	11	11	1185	60	.071422316	.066152506	9947	.58223253	.58223253	0	8.9184275	164	3.0791683	2.6267862	130.69267	382.02472	110.58611	110.58611	13	0	11	1	4.8728485	4.7057943	-.48639467	.82387835	-.55124241	-.6813516	7.077498	11913.14	2		2		3
1591	0690248	33.87659645	-118.28350288	12398398	32033.885	90248	902	2011	10268	27	26	11	11	1185	60	.071422316	.066152506	9947	.58223253	.58223253	0	8.9184275	164	3.0791683	2.6267862	262.95285	253.21387	107.12894	107.12894	13	0	11	1	5.5719748	4.6740332	.79569685	.76865411	-.55124241	-.6813516	7.077498	11540.709	2		2		3
1591	0690248	33.87659645	-118.28350288	12398398	32033.885	90248	902	2012	9904	23	29	11	11	1185	60	.071422316	.066152506	9947	.58223253	.58223253	0	8.9184275	164	3.0791683	2.6267862	232.2294	292.81097	111.06624	111.06624	13	0	11	1	5.4477258	4.7101269	.49787271	.83154792	-.55124241	-.6813516	7.077498	11964.862	2		2		3
1591	0690248	33.87659645	-118.28350288	12398398	32033.885	90248	902	2013	9822	20	21	11	11	1185	60	.071422316	.066152506	9947	.58223253	.58223253	0	8.9184275	164	3.0791683	2.6267862	203.62451	213.80574	111.99348	111.99348	13	0	11	1	5.3162775	4.7184405	.22058529	.84635967	-.55124241	-.6813516	7.077498	12064.753	2		2		3
1591	0690248	33.87659645	-118.28350288	12398398	32033.885	90248	902	2014	9936	30	17	11	11	1185	60	.071422316	.066152506	9947	.58223253	.58223253	0	8.9184275	164	3.0791683	2.6267862	301.93237	171.095	110.70853	110.70853	13	0	11	1	5.7102032	4.7069011	1.173553	.82583404	-.55124241	-.6813516	7.077498	11926.328	2		2		3
1591	0690248	33.87659645	-118.28350288	12398398	32033.885	90248	902	2015	10166	33	24	11	11	1185	60	.071422316	.066152506	9947	.58223253	.58223253	0	8.9184275	164	3.0791683	2.6267862	324.61145	236.08105	108.20382	108.20382	13	0	11	1	5.782629	4.6840167	1.3933973	.785824	-.55124241	-.6813516	7.077498	11656.502	2		2		3
1591	0690248	33.87659645	-118.28350288	12398398	32033.885	90248	902	2016	10592	17	26	11	11	1185	60	.071422316	.066152506	9947	.58223253	.58223253	0	8.9184275	164	3.0791683	2.6267862	160.49849	245.46828	103.85197	103.85197	13	0	11	1	5.0782847	4.6429663	-.19746578	.71630806	-.55124241	-.6813516	7.077498	11187.688	2		2		3
1591	0690248	33.87659645	-118.28350288	12398398	32033.885	90248	902	2017	10592	26	20	11	11	1185	60	.071422316	.066152506	9947	.58223253	.58223253	0	8.9184275	164	3.0791683	2.6267862	245.46828	188.82175	103.85197	103.85197	13	0	11	1	5.5031676	4.6429663	.62620652	.71630806	-.55124241	-.6813516	7.077498	11187.688	2		2		3
1591	0690248	33.87659645	-118.28350288	12398398	32033.885	90248	902	2018	10592	27	20	11	11	1185	60	.071422316	.066152506	9947	.58223253	.58223253	0	8.9184275	164	3.0791683	2.6267862	254.90936	188.82175	103.85197	103.85197	13	0	11	1	5.5409079	4.6429663	.71772563	.71630806	-.55124241	-.6813516	7.077498	11187.688	2		2		3
72	0690249	33.90148653	-118.31705277	7792539	13854.179	90249	902	2010	26669	50	54	12	11	4190	143	.052315492	.047174715	26669	.83917856	.83917856	0	12.730685	193	3.5678127	3.0803914	187.4836	202.48228	41.246391	44.996063	39	0	11	1	5.2336912	3.7195637	.064119972	-.28374571	-.012366437	-.22371837	8.340456	15711.125	3		3		3
72	0690249	33.90148653	-118.31705277	7792539	13854.179	90249	902	2011	26735	51	37	11	12	4190	143	.052315492	.047174715	26669	.83917856	.83917856	0	12.730685	193	3.5678127	3.0803914	190.76117	138.39536	44.884983	41.144566	39	0	11	1	5.2510223	3.8041034	.095891804	-.22562329	-.012366437	-.22371837	8.340456	15672.34	3		3		3
72	0690249	33.90148653	-118.31705277	7792539	13854.179	90249	902	2012	26790	41	36	11	13	4190	143	.052315492	.047174715	26669	.83917856	.83917856	0	12.730685	193	3.5678127	3.0803914	153.04218	134.37849	48.52557	41.060097	39	0	11	1	5.0307136	3.8820908	-.26974511	-.16746901	-.012366437	-.22371837	8.340456	15640.164	3		3		3
72	0690249	33.90148653	-118.31705277	7792539	13854.179	90249	902	2013	26800	39	49	11	13	4190	143	.052315492	.047174715	26669	.83917856	.83917856	0	12.730685	193	3.5678127	3.0803914	145.52238	182.83582	48.507462	41.044777	39	0	11	1	4.98033	3.8817177	-.34263977	-.16775827	-.012366437	-.22371837	8.340456	15634.328	3		3		3
72	0690249	33.90148653	-118.31705277	7792539	13854.179	90249	902	2014	27451	46	56	11	12	4190	143	.052315492	.047174715	26669	.83917856	.83917856	0	12.730685	193	3.5678127	3.0803914	167.5713	203.99985	43.714256	40.0714	39	0	11	1	5.1214089	3.7776742	-.12890399	-.24432434	-.012366437	-.22371837	8.340456	15263.561	3		3		3
72	0690249	33.90148653	-118.31705277	7792539	13854.179	90249	902	2015	26627	53	38	11	11	4190	143	.052315492	.047174715	26669	.83917856	.83917856	0	12.730685	193	3.5678127	3.0803914	199.04608	142.71228	41.311451	41.311451	39	0	11	1	5.2935362	3.7211397	.17620333	-.28270647	-.012366437	-.22371837	8.340456	15735.907	3		3		3
72	0690249	33.90148653	-118.31705277	7792539	13854.179	90249	902	2016	26795	47	43	11	15	4190	143	.052315492	.047174715	26669	.83917856	.83917856	0	12.730685	193	3.5678127	3.0803914	175.40585	160.47771	55.980595	41.052437	39	0	11	1	5.1671023	4.0250053	-.052958149	-.048383363	-.012366437	-.22371837	8.340456	15637.246	3		3		3
72	0690249	33.90148653	-118.31705277	7792539	13854.179	90249	902	2017	26795	48	51	11	11	4190	143	.052315492	.047174715	26669	.83917856	.83917856	0	12.730685	193	3.5678127	3.0803914	179.13789	190.33401	41.052437	41.052437	39	0	11	1	5.1881557	3.7148502	-.016780838	-.28684393	-.012366437	-.22371837	8.340456	15637.246	3		3		3
72	0690249	33.90148653	-118.31705277	7792539	13854.179	90249	902	2018	26795	61	35	12	14	4190	143	.052315492	.047174715	26669	.83917856	.83917856	0	12.730685	193	3.5678127	3.0803914	227.65442	130.62138	52.248554	44.784473	39	0	11	1	5.4278288	3.9560122	.45352417	-.10799851	-.012366437	-.22371837	8.340456	15637.246	3		3		3
373	0690250	33.91431695	-118.34930104	17375896	26558.52	90250	902	2010	93193	138	104	17	27	98	13	.1784673	.17805082	93193	.78480029	.78480029	0	12.637755	17	2.051331	2.031846	148.07979	111.59637	28.972134	18.241713	104	0	24	0	4.9977512	3.3663344	-.31784904	-.47981319	-1.2580223	-.84689146	4.5849676	105.15811	1	1	1	1	1	1
373	0690250	33.91431695	-118.34930104	17375896	26558.52	90250	902	2011	93154	104	96	24	26	98	13	.1784673	.17805082	93193	.78480029	.78480029	0	12.637755	17	2.051331	2.031846	111.64309	103.05515	27.910772	25.763788	104	0	24	0	4.7153072	3.3290126	-.67105573	-.49676725	-1.2580223	-.84689146	4.5849676	105.20214	1	1	1	1	1	1
373	0690250	33.91431695	-118.34930104	17375896	26558.52	90250	902	2012	93925	138	87	26	27	98	13	.1784673	.17805082	93193	.78480029	.78480029	0	12.637755	17	2.051331	2.031846	146.92574	92.627098	28.74634	27.681662	104	0	24	0	4.9899273	3.3585105	-.32903609	-.48341998	-1.2580223	-.84689146	4.5849676	104.33857	1	1	1	1	1	1
373	0690250	33.91431695	-118.34930104	17375896	26558.52	90250	902	2013	93994	134	124	24	27	98	13	.1784673	.17805082	93193	.78480029	.78480029	0	12.637755	17	2.051331	2.031846	142.56229	131.92331	28.725237	25.533545	104	0	24	0	4.9597788	3.3577762	-.37133411	-.48375708	-1.2580223	-.84689146	4.5849676	104.26197	1	1	1	1	1	1
373	0690250	33.91431695	-118.34930104	17375896	26558.52	90250	902	2014	95223	109	131	22	27	98	13	.1784673	.17805082	93193	.78480029	.78480029	0	12.637755	17	2.051331	2.031846	114.46814	137.57181	28.354494	23.103662	104	0	24	0	4.7402964	3.3447855	-.64367056	-.48967931	-1.2580223	-.84689146	4.5849676	102.91631	1	1	1	1	1	1
373	0690250	33.91431695	-118.34930104	17375896	26558.52	90250	902	2015	95939	148	110	20	24	98	13	.1784673	.17805082	93193	.78480029	.78480029	0	12.637755	17	2.051331	2.031846	154.26469	114.65619	25.015896	20.846581	104	0	24	0	5.0386701	3.2195115	-.25789437	-.54300964	-1.2580223	-.84689146	4.5849676	102.14824	1	1	1	1	1	1
373	0690250	33.91431695	-118.34930104	17375896	26558.52	90250	902	2016	96987	146	118	23	33	98	13	.1784673	.17805082	93193	.78480029	.78480029	0	12.637755	17	2.051331	2.031846	150.53564	121.66579	34.025177	23.714518	104	0	24	0	5.0141997	3.5271008	-.29404268	-.39909649	-1.2580223	-.84689146	4.5849676	101.04447	1	1	1	1	1	1
373	0690250	33.91431695	-118.34930104	17375896	26558.52	90250	902	2017	96987	138	134	17	30	98	13	.1784673	.17805082	93193	.78480029	.78480029	0	12.637755	17	2.051331	2.031846	142.28711	138.16284	30.93198	17.528122	104	0	24	0	4.9578471	3.4317906	-.37400159	-.44850686	-1.2580223	-.84689146	4.5849676	101.04447	1	1	1	1	1	1
373	0690250	33.91431695	-118.34930104	17375896	26558.52	90250	902	2018	96987	123	109	27	31	98	13	.1784673	.17805082	93193	.78480029	.78480029	0	12.637755	17	2.051331	2.031846	126.82112	112.38619	31.963047	27.838783	104	0	24	0	4.8427777	3.4645805	-.52392435	-.4320367	-1.2580223	-.84689146	4.5849676	101.04447	1	1	1	1	1	1
1192	0690254	33.8647881	-118.39924969	5238060.5	9645.3555	90254	902	2010	19506	13	14	11	11	144	15	.16792053	.16261575	19506	.57162535	.57162535	0	17.055944	39	2.159127	2.125983	66.646164	71.772789	56.392906	56.392906	13	0	11	1	4.1993976	4.0323434	-1.1072428	-.041797146	-1.146189	-.83988607	4.9698133	738.23438	1		1		1
1192	0690254	33.8647881	-118.39924969	5238060.5	9645.3555	90254	902	2011	19422	17	23	11	11	144	15	.16792053	.16261575	19506	.57162535	.57162535	0	17.055944	39	2.159127	2.125983	87.529602	118.42241	56.636803	56.636803	13	0	11	1	4.4719772	4.0366588	-.90480489	-.037901174	-1.146189	-.83988607	4.9698133	741.42725	1		1		1
1192	0690254	33.8647881	-118.39924969	5238060.5	9645.3555	90254	902	2012	19535	20	25	11	11	144	15	.16792053	.16261575	19506	.57162535	.57162535	0	17.055944	39	2.159127	2.125983	102.38034	127.97543	56.309189	56.309189	13	0	11	1	4.6286945	4.0308576	-.76084614	-.04313444	-1.146189	-.83988607	4.9698133	737.13849	1		1		1
1192	0690254	33.8647881	-118.39924969	5238060.5	9645.3555	90254	902	2013	19605	26	22	11	11	144	15	.16792053	.16261575	19506	.57162535	.57162535	0	17.055944	39	2.159127	2.125983	132.61923	112.21627	56.108135	56.108135	13	0	11	1	4.8874822	4.0272808	-.46771917	-.046346042	-1.146189	-.83988607	4.9698133	734.50653	1		1		1
1192	0690254	33.8647881	-118.39924969	5238060.5	9645.3555	90254	902	2014	19725	18	21	11	11	144	15	.16792053	.16261575	19506	.57162535	.57162535	0	17.055944	39	2.159127	2.125983	91.254753	106.46387	55.766792	55.766792	13	0	11	1	4.5136552	4.0211787	-.86869431	-.051798616	-1.146189	-.83988607	4.9698133	730.03802	1		1		1
1192	0690254	33.8647881	-118.39924969	5238060.5	9645.3555	90254	902	2015	19747	23	24	11	11	144	15	.16792053	.16261575	19506	.57162535	.57162535	0	17.055944	39	2.159127	2.125983	116.47339	121.53745	55.704662	55.704662	13	0	11	1	4.7576628	4.0200639	-.62423223	-.05279107	-1.146189	-.83988607	4.9698133	729.22467	1		1		1
1192	0690254	33.8647881	-118.39924969	5238060.5	9645.3555	90254	902	2016	19726	15	34	11	11	144	15	.16792053	.16261575	19506	.57162535	.57162535	0	17.055944	39	2.159127	2.125983	76.041771	172.36134	55.763966	55.763966	13	0	11	1	4.3312826	4.0211277	-1.0161645	-.051843766	-1.146189	-.83988607	4.9698133	730.00104	1		1		1
1192	0690254	33.8647881	-118.39924969	5238060.5	9645.3555	90254	902	2017	19726	32	15	0	11	144	15	.16792053	.16261575	19506	.57162535	.57162535	0	17.055944	39	2.159127	2.125983	162.22244	76.041771	55.763966	0	13	0	11	1	5.0889683	4.0211277	-.18075427	-.051843766	-1.146189	-.83988607	4.9698133	730.00104	1		1		1
1192	0690254	33.8647881	-118.39924969	5238060.5	9645.3555	90254	902	2018	19726	26	27	11	11	144	15	.16792053	.16261575	19506	.57162535	.57162535	0	17.055944	39	2.159127	2.125983	131.80574	136.87518	55.763966	55.763966	13	0	11	1	4.8813291	4.0211277	-.47560492	-.051843766	-1.146189	-.83988607	4.9698133	730.00104	1		1		1
816	0690255	33.97699733	-118.21724463	9638268	22032.533	90255	902	2010	75066	56	56	11	16	168	32	.05576814	.054280046	75066	.86127436	.86127436	0	17.002975	24	3.1080542	2.4570007	74.601021	74.601021	21.314577	14.653771	56	0	11	1	4.3121543	3.0593913	-1.0301307	-.60213405	-.75294501	-.83623111	5.1239638	223.80305	1		1		1
816	0690255	33.97699733	-118.21724463	9638268	22032.533	90255	902	2011	76137	56	79	11	13	168	32	.05576814	.054280046	75066	.86127436	.86127436	0	17.002975	24	3.1080542	2.4570007	73.55162	103.76033	17.074484	14.44764	56	0	11	1	4.2979875	2.8375852	-1.0403033	-.66986477	-.75294501	-.83623111	5.1239638	220.65488	1		1		1
816	0690255	33.97699733	-118.21724463	9638268	22032.533	90255	902	2012	75961	65	57	11	21	168	32	.05576814	.054280046	75066	.86127436	.86127436	0	17.002975	24	3.1080542	2.4570007	85.570229	75.038506	27.645765	14.481115	56	0	11	1	4.4493375	3.3194726	-.92379844	-.50100046	-.75294501	-.83623111	5.1239638	221.16612	1		1		1
816	0690255	33.97699733	-118.21724463	9638268	22032.533	90255	902	2013	76620	74	62	11	19	168	32	.05576814	.054280046	75066	.86127436	.86127436	0	17.002975	24	3.1080542	2.4570007	96.580528	80.918823	24.797703	14.356565	56	0	11	1	4.5703773	3.2107511	-.8170678	-.54649502	-.75294501	-.83623111	5.1239638	219.2639	1		1		1
816	0690255	33.97699733	-118.21724463	9638268	22032.533	90255	902	2014	76206	64	61	11	11	168	32	.05576814	.054280046	75066	.86127436	.86127436	0	17.002975	24	3.1080542	2.4570007	83.982887	80.046188	14.434559	14.434559	56	0	11	1	4.430613	2.6696253	-.93918568	-.71203464	-.75294501	-.83623111	5.1239638	220.45508	1		1		1
816	0690255	33.97699733	-118.21724463	9638268	22032.533	90255	902	2015	76180	77	72	11	16	168	32	.05576814	.054280046	75066	.86127436	.86127436	0	17.002975	24	3.1080542	2.4570007	101.0764	94.512993	21.002888	14.439486	56	0	11	1	4.6158767	3.0446599	-.77348614	-.60711294	-.75294501	-.83623111	5.1239638	220.53032	1		1		1
816	0690255	33.97699733	-118.21724463	9638268	22032.533	90255	902	2016	75770	76	64	14	17	168	32	.05576814	.054280046	75066	.86127436	.86127436	0	17.002975	24	3.1080542	2.4570007	100.30355	84.466148	22.436321	18.476971	56	0	11	1	4.608201	3.1106811	-.7809779	-.58421546	-.75294501	-.83623111	5.1239638	221.72363	1		1		1
816	0690255	33.97699733	-118.21724463	9638268	22032.533	90255	902	2017	75770	90	70	11	11	168	32	.05576814	.054280046	75066	.86127436	.86127436	0	17.002975	24	3.1080542	2.4570007	118.78052	92.38485	14.517619	14.517619	56	0	11	1	4.7772775	2.6753631	-.60186762	-.71070784	-.75294501	-.83623111	5.1239638	221.72363	1		1		1
816	0690255	33.97699733	-118.21724463	9638268	22032.533	90255	902	2018	75770	89	55	11	14	168	32	.05576814	.054280046	75066	.86127436	.86127436	0	17.002975	24	3.1080542	2.4570007	117.46074	72.588097	18.476971	14.517619	56	0	11	1	4.7661042	2.9165251	-.61466116	-.64746165	-.75294501	-.83623111	5.1239638	221.72363	1		1		1
1175	0690260	33.88829666	-118.35129941	6990332.5	16289.711	90260	902	2010	34924	50	50	11	11	4633	89	.067266613	.063995011	34924	1.2948668	1.2948668	0	11.268301	111	3.1594849	2.8849971	143.16801	143.16801	31.496965	31.496965	32	0	11	1	4.9640188	3.4498911	-.36546233	-.43948185	-.24449185	-.15625365	8.4409599	13265.949	3		2		3
1175	0690260	33.88829666	-118.35129941	6990332.5	16289.711	90260	902	2011	34471	46	37	11	11	4633	89	.067266613	.063995011	34924	1.2948668	1.2948668	0	11.268301	111	3.1594849	2.8849971	133.44551	107.3366	31.910881	31.910881	32	0	11	1	4.8936934	3.4629471	-.45970947	-.43287	-.24449185	-.15625365	8.4409599	13440.283	3		2		3
1175	0690260	33.88829666	-118.35129941	6990332.5	16289.711	90260	902	2012	35014	40	57	11	11	4633	89	.067266613	.063995011	34924	1.2948668	1.2948668	0	11.268301	111	3.1594849	2.8849971	114.24002	162.79202	31.416004	31.416004	32	0	11	1	4.7383018	3.4473174	-.64588189	-.4407751	-.24449185	-.15625365	8.4409599	13231.851	3		2		3
1175	0690260	33.88829666	-118.35129941	6990332.5	16289.711	90260	902	2013	35508	43	42	14	11	4633	89	.067266613	.063995011	34924	1.2948668	1.2948668	0	11.268301	111	3.1594849	2.8849971	121.09947	118.2832	30.978935	39.427734	32	0	11	1	4.7966123	3.4333074	-.57938832	-.4477568	-.24449185	-.15625365	8.4409599	13047.764	3		2		3
1175	0690260	33.88829666	-118.35129941	6990332.5	16289.711	90260	902	2014	35854	37	29	11	11	4633	89	.067266613	.063995011	34924	1.2948668	1.2948668	0	11.268301	111	3.1594849	2.8849971	103.1963	80.883583	30.679979	30.679979	32	0	11	1	4.6366329	3.4236102	-.75293648	-.45253229	-.24449185	-.15625365	8.4409599	12921.85	3		2		3
1175	0690260	33.88829666	-118.35129941	6990332.5	16289.711	90260	902	2015	35866	42	46	11	11	4633	89	.067266613	.063995011	34924	1.2948668	1.2948668	0	11.268301	111	3.1594849	2.8849971	117.10255	128.25517	30.669716	30.669716	32	0	11	1	4.7630501	3.4232757	-.61813337	-.45269623	-.24449185	-.15625365	8.4409599	12917.526	3		2		3
1175	0690260	33.88829666	-118.35129941	6990332.5	16289.711	90260	902	2016	35569	48	52	11	15	4633	89	.067266613	.063995011	34924	1.2948668	1.2948668	0	11.268301	111	3.1594849	2.8849971	134.94897	146.19472	42.171555	30.925806	32	0	11	1	4.9048967	3.7417459	-.44513533	-.26896727	-.24449185	-.15625365	8.4409599	13025.388	3		2		3
1175	0690260	33.88829666	-118.35129941	6990332.5	16289.711	90260	902	2017	35569	32	39	11	11	4633	89	.067266613	.063995011	34924	1.2948668	1.2948668	0	11.268301	111	3.1594849	2.8849971	89.965981	109.64604	30.925806	30.925806	32	0	11	1	4.4994316	3.431591	-.88118732	-.44860548	-.24449185	-.15625365	8.4409599	13025.388	3		2		3
1175	0690260	33.88829666	-118.35129941	6990332.5	16289.711	90260	902	2018	35569	45	50	11	11	4633	89	.067266613	.063995011	34924	1.2948668	1.2948668	0	11.268301	111	3.1594849	2.8849971	126.51466	140.57185	30.925806	30.925806	32	0	11	1	4.8403583	3.431591	-.52689505	-.44860548	-.24449185	-.15625365	8.4409599	13025.388	3		2		3
791	0690262	33.92360144	-118.20049772	12703575	21054.359	90262	902	2010	69745	65	53	11	23	172	17	.20260952	.16319633	69745	1.4568312	1.4568312	0	11.442073	9	2.1513951	1.9695594	93.196648	75.991112	32.977276	15.77174	53	0	11	1	4.5347118	3.4958186	-.8498702	-.41583556	-1.3320178	-.83562195	5.1474943	246.61266	1		1		1
791	0690262	33.92360144	-118.20049772	12703575	21054.359	90262	902	2011	69643	53	61	11	17	172	17	.20260952	.16319633	69745	1.4568312	1.4568312	0	11.442073	9	2.1513951	1.9695594	76.102409	87.589561	24.410206	15.79484	53	0	11	1	4.3320799	3.1950014	-1.0155767	-.55268484	-1.3320178	-.83562195	5.1474943	246.97385	1		1		1
791	0690262	33.92360144	-118.20049772	12703575	21054.359	90262	902	2012	69734	72	58	11	11	172	17	.20260952	.16319633	69745	1.4568312	1.4568312	0	11.442073	9	2.1513951	1.9695594	103.24949	83.173203	15.774228	15.774228	53	0	11	1	4.6371484	2.7583776	-.75242084	-.69063491	-1.3320178	-.83562195	5.1474943	246.65157	1		1		1
791	0690262	33.92360144	-118.20049772	12703575	21054.359	90262	902	2013	70137	54	65	12	11	172	17	.20260952	.16319633	69745	1.4568312	1.4568312	0	11.442073	9	2.1513951	1.9695594	76.992172	92.675766	15.683591	17.109371	53	0	11	1	4.3437037	2.752615	-1.0069516	-.69208276	-1.3320178	-.83562195	5.1474943	245.23433	1		1		1
791	0690262	33.92360144	-118.20049772	12703575	21054.359	90262	902	2014	70650	69	72	11	13	172	17	.20260952	.16319633	69745	1.4568312	1.4568312	0	11.442073	9	2.1513951	1.9695594	97.664543	101.91083	18.400566	15.56971	53	0	11	1	4.5815387	2.9123814	-.80655968	-.64868212	-1.3320178	-.83562195	5.1474943	243.45364	1		1		1
791	0690262	33.92360144	-118.20049772	12703575	21054.359	90262	902	2015	71163	64	74	22	21	172	17	.20260952	.16319633	69745	1.4568312	1.4568312	0	11.442073	9	2.1513951	1.9695594	89.93438	103.98663	29.509718	30.914942	53	0	11	1	4.4990802	3.3847196	-.88149363	-.47122589	-1.3320178	-.83562195	5.1474943	241.69864	1		1		1
791	0690262	33.92360144	-118.20049772	12703575	21054.359	90262	902	2016	71197	61	68	15	22	172	17	.20260952	.16319633	69745	1.4568312	1.4568312	0	11.442073	9	2.1513951	1.9695594	85.677765	95.509644	30.900179	21.068304	53	0	11	1	4.4505935	3.4307621	-.92275602	-.44901484	-1.3320178	-.83562195	5.1474943	241.58321	1		1		1
791	0690262	33.92360144	-118.20049772	12703575	21054.359	90262	902	2017	71197	72	56	14	17	172	17	.20260952	.16319633	69745	1.4568312	1.4568312	0	11.442073	9	2.1513951	1.9695594	101.12785	78.654999	23.877411	19.66375	53	0	11	1	4.6163855	3.1729329	-.77298737	-.56119567	-1.3320178	-.83562195	5.1474943	241.58321	1		1		1
791	0690262	33.92360144	-118.20049772	12703575	21054.359	90262	902	2018	71197	80	75	20	11	172	17	.20260952	.16319633	69745	1.4568312	1.4568312	0	11.442073	9	2.1513951	1.9695594	112.36429	105.34151	15.450089	28.091072	53	0	11	1	4.721746	2.7376149	-.66406465	-.69581264	-1.3320178	-.83562195	5.1474943	241.58321	1		1		1
602	0690265	34.06946995	-118.84573548	298041088	158226.59	90265	902	2010	18116	28	24	11	11	124	24	.19706035	.19575962	18116	7.1965222	6.4146123	-.78190994	18.941668	1	2.2954562	2.0801198	154.55951	132.47957	60.719807	60.719807	23	0	11	1	5.0405793	4.1062698	-.25503653	.027320229	-1.2006737	-.84293193	4.8202815	684.47778	1		1		1
602	0690265	34.06946995	-118.84573548	298041088	158226.59	90265	902	2011	17822	29	29	11	11	124	24	.19706035	.19575962	18116	7.1965222	6.4146123	-.78190994	18.941668	1	2.2954562	2.0801198	162.72023	162.72023	61.721466	61.721466	23	0	11	1	5.0920324	4.1226315	-.17592888	.043320611	-1.2006737	-.84293193	4.8202815	695.76929	1		1		1
602	0690265	34.06946995	-118.84573548	298041088	158226.59	90265	902	2012	17749	28	28	11	11	124	24	.19706035	.19575962	18116	7.1965222	6.4146123	-.78190994	18.941668	1	2.2954562	2.0801198	157.75537	157.75537	61.975323	61.975323	23	0	11	1	5.0610456	4.1267362	-.22405677	.047375686	-1.2006737	-.84293193	4.8202815	698.63092	1		1		1
602	0690265	34.06946995	-118.84573548	298041088	158226.59	90265	902	2013	17630	28	35	11	11	124	24	.19706035	.19575962	18116	7.1965222	6.4146123	-.78190994	18.941668	1	2.2954562	2.0801198	158.82019	198.52524	62.393646	62.393646	23	0	11	1	5.0677729	4.1334634	-.21373472	.054057937	-1.2006737	-.84293193	4.8202815	703.34656	1		1		1
602	0690265	34.06946995	-118.84573548	298041088	158226.59	90265	902	2014	17660	23	27	11	11	124	24	.19706035	.19575962	18116	7.1965222	6.4146123	-.78190994	18.941668	1	2.2954562	2.0801198	130.23782	152.88788	62.287655	62.287655	23	0	11	1	4.8693624	4.1317635	-.49080384	.052364841	-1.2006737	-.84293193	4.8202815	702.15173	1		1		1
602	0690265	34.06946995	-118.84573548	298041088	158226.59	90265	902	2015	18258	25	45	11	11	124	24	.19706035	.19575962	18116	7.1965222	6.4146123	-.78190994	18.941668	1	2.2954562	2.0801198	136.92628	246.4673	60.247562	60.247562	23	0	11	1	4.9194427	4.0984621	-.42596784	.019776657	-1.2006737	-.84293193	4.8202815	679.15436	1		1		1
602	0690265	34.06946995	-118.84573548	298041088	158226.59	90265	902	2016	18394	26	35	11	11	124	24	.19706035	.19575962	18116	7.1965222	6.4146123	-.78190994	18.941668	1	2.2954562	2.0801198	141.35043	190.27943	59.802109	59.802109	23	0	11	1	4.951242	4.0910411	-.38308144	.012661035	-1.2006737	-.84293193	4.8202815	674.13287	1		1		1
602	0690265	34.06946995	-118.84573548	298041088	158226.59	90265	902	2017	18394	24	24	0	11	124	24	.19706035	.19575962	18116	7.1965222	6.4146123	-.78190994	18.941668	1	2.2954562	2.0801198	130.47733	130.47733	59.802109	0	23	0	11	1	4.8711996	4.0910411	-.48848218	.012661035	-1.2006737	-.84293193	4.8202815	674.13287	1		1		1
602	0690265	34.06946995	-118.84573548	298041088	158226.59	90265	902	2018	18394	27	33	11	11	124	24	.19706035	.19575962	18116	7.1965222	6.4146123	-.78190994	18.941668	1	2.2954562	2.0801198	146.787	179.40633	59.802109	59.802109	23	0	11	1	4.9889827	4.0910411	-.33038092	.012661035	-1.2006737	-.84293193	4.8202815	674.13287	1		1		1
628	0690266	33.88966005	-118.40063574	12096153	15782.289	90266	902	2010	35135	39	58	11	12	10279	185	.038572803	.030956993	35135	1.8637209	1.8637209	0	13.234493	2241	4.0266175	3.5354309	111.00043	165.07756	34.153976	31.307814	35	0	11	1	4.7095342	3.530879	-.67728555	-.39703909	.5282135	.70357901	9.2378578	29255.729	4		4		4
628	0690266	33.88966005	-118.40063574	12096153	15782.289	90266	902	2011	34986	52	45	14	12	10279	185	.038572803	.030956993	35135	1.8637209	1.8637209	0	13.234493	2241	4.0266175	3.5354309	148.63087	128.62288	34.299435	40.016006	35	0	11	1	5.0014658	3.5351288	-.31250697	-.39471555	.5282135	.70357901	9.2378578	29380.324	4		4		4
628	0690266	33.88966005	-118.40063574	12096153	15782.289	90266	902	2012	35226	35	47	11	13	10279	185	.038572803	.030956993	35135	1.8637209	1.8637209	0	13.234493	2241	4.0266175	3.5354309	99.358429	133.42418	36.90456	31.226934	35	0	11	1	4.5987339	3.608335	-.79013968	-.35310158	.5282135	.70357901	9.2378578	29180.15	4		4		4
628	0690266	33.88966005	-118.40063574	12096153	15782.289	90266	902	2013	35324	47	56	16	11	10279	185	.038572803	.030956993	35135	1.8637209	1.8637209	0	13.234493	2241	4.0266175	3.5354309	133.05402	158.53244	31.140301	45.294983	35	0	11	1	4.8907552	3.4385028	-.46350449	-.44517916	.5282135	.70357901	9.2378578	29099.195	4		4		4
628	0690266	33.88966005	-118.40063574	12096153	15782.289	90266	902	2014	35534	36	50	11	11	10279	185	.038572803	.030956993	35135	1.8637209	1.8637209	0	13.234493	2241	4.0266175	3.5354309	101.31142	140.71031	30.956266	30.956266	35	0	11	1	4.6181989	3.4325755	-.77120799	-.4481189	.5282135	.70357901	9.2378578	28927.225	4		4		4
628	0690266	33.88966005	-118.40063574	12096153	15782.289	90266	902	2015	35603	37	51	11	12	10279	185	.038572803	.030956993	35135	1.8637209	1.8637209	0	13.234493	2241	4.0266175	3.5354309	103.92383	143.24635	33.705025	30.896273	35	0	11	1	4.6436582	3.517647	-.745884	-.40421057	.5282135	.70357901	9.2378578	28871.162	4		4		4
628	0690266	33.88966005	-118.40063574	12096153	15782.289	90266	902	2016	35573	44	55	14	16	10279	185	.038572803	.030956993	35135	1.8637209	1.8637209	0	13.234493	2241	4.0266175	3.5354309	123.68932	154.61165	44.977932	39.35569	35	0	11	1	4.8177729	3.8061719	-.55428314	-.22413854	.5282135	.70357901	9.2378578	28895.51	4		4		4
628	0690266	33.88966005	-118.40063574	12096153	15782.289	90266	902	2017	35573	44	63	11	17	10279	185	.038572803	.030956993	35135	1.8637209	1.8637209	0	13.234493	2241	4.0266175	3.5354309	123.68932	177.10062	47.789055	30.922329	35	0	11	1	4.8177729	3.8667967	-.55428314	-.17923401	.5282135	.70357901	9.2378578	28895.51	4		4		4
628	0690266	33.88966005	-118.40063574	12096153	15782.289	90266	902	2018	35573	42	40	11	11	10279	185	.038572803	.030956993	35135	1.8637209	1.8637209	0	13.234493	2241	4.0266175	3.5354309	118.06707	112.44483	30.922329	30.922329	35	0	11	1	4.7712526	3.4314785	-.60878354	-.44866103	.5282135	.70357901	9.2378578	28895.51	4		4		4
817	0690270	33.98806502	-118.18614567	3346381.3	10864.966	90270	902	2010	27372	21	24	11	11	1785	90	.046198558	.042102173	27372	.89483595	.89483595	0	12.638998	291	3.57724	3.2573624	76.720734	87.68084	40.187054	40.187054	16	0	11	1	4.3401718	3.6935449	-1.0095829	-.30066743	.19787236	-.58997726	7.4871736	6521.2627	2		4		2
817	0690270	33.98806502	-118.18614567	3346381.3	10864.966	90270	902	2011	27454	20	11	11	11	1785	90	.046198558	.042102173	27372	.89483595	.89483595	0	12.638998	291	3.57724	3.2573624	72.849129	40.06702	40.06702	40.06702	16	0	11	1	4.2883906	3.6905537	-1.0471131	-.30258483	.19787236	-.58997726	7.4871736	6501.7847	2		4		2
817	0690270	33.98806502	-118.18614567	3346381.3	10864.966	90270	902	2012	27443	27	25	11	11	1785	90	.046198558	.042102173	27372	.89483595	.89483595	0	12.638998	291	3.57724	3.2573624	98.385742	91.097916	40.08308	40.08308	16	0	11	1	4.5888958	3.6909542	-.79956859	-.30232829	.19787236	-.58997726	7.4871736	6504.3911	2		4		2
817	0690270	33.98806502	-118.18614567	3346381.3	10864.966	90270	902	2013	27527	22	18	11	11	1785	90	.046198558	.042102173	27372	.89483595	.89483595	0	12.638998	291	3.57724	3.2573624	79.921532	65.390343	39.960766	39.960766	16	0	11	1	4.3810453	3.6878982	-.97855526	-.30428213	.19787236	-.58997726	7.4871736	6484.5425	2		4		2
817	0690270	33.98806502	-118.18614567	3346381.3	10864.966	90270	902	2014	27663	17	20	11	11	1785	90	.046198558	.042102173	27372	.89483595	.89483595	0	12.638998	291	3.57724	3.2573624	61.453926	72.298737	39.764305	39.764305	16	0	11	1	4.1182876	3.6829696	-1.1575749	-.30742037	.19787236	-.58997726	7.4871736	6452.6626	2		4		2
817	0690270	33.98806502	-118.18614567	3346381.3	10864.966	90270	902	2015	27700	16	40	11	11	1785	90	.046198558	.042102173	27372	.89483595	.89483595	0	12.638998	291	3.57724	3.2573624	57.761734	144.40433	39.711193	39.711193	16	0	11	1	4.0563264	3.681633	-1.1933659	-.30826879	.19787236	-.58997726	7.4871736	6444.0435	2		4		2
817	0690270	33.98806502	-118.18614567	3346381.3	10864.966	90270	902	2016	27575	22	11	11	11	1785	90	.046198558	.042102173	27372	.89483595	.89483595	0	12.638998	291	3.57724	3.2573624	79.78241	39.891205	39.891205	39.891205	16	0	11	1	4.379303	3.6861558	-.97990388	-.30539331	.19787236	-.58997726	7.4871736	6473.2549	2		4		2
817	0690270	33.98806502	-118.18614567	3346381.3	10864.966	90270	902	2017	27575	25	19	11	11	1785	90	.046198558	.042102173	27372	.89483595	.89483595	0	12.638998	291	3.57724	3.2573624	90.661835	68.902992	39.891205	39.891205	16	0	11	1	4.5071363	3.6861558	-.87444192	-.30539331	.19787236	-.58997726	7.4871736	6473.2549	2		4		2
817	0690270	33.98806502	-118.18614567	3346381.3	10864.966	90270	902	2018	27575	26	15	11	11	1785	90	.046198558	.042102173	27372	.89483595	.89483595	0	12.638998	291	3.57724	3.2573624	94.288307	54.397099	39.891205	39.891205	16	0	11	1	4.5463572	3.6861558	-.83928794	-.30539331	.19787236	-.58997726	7.4871736	6473.2549	2		4		2
1179	0690272	34.07872486	-118.54222838	60557888	44623.582	90272	902	2010	22986	37	48	11	11	239	45	.054463331	.038602266	22986	12.786387	12.634656	-.15173131	12.347345	22	3.4718709	2.7903681	160.96754	208.82277	47.855217	47.855217	29	0	11	1	5.081203	3.86818	-.1929189	-.17817715	-.35690969	-.82541847	5.4764633	1039.7633	1		2		1
1179	0690272	34.07872486	-118.54222838	60557888	44623.582	90272	902	2011	22765	44	54	11	11	239	45	.054463331	.038602266	22986	12.786387	12.634656	-.15173131	12.347345	22	3.4718709	2.7903681	193.27916	237.20624	48.31979	48.31979	29	0	11	1	5.2641354	3.8778412	.12030046	-.17075612	-.35690969	-.82541847	5.4764633	1049.8572	1		2		1
1179	0690272	34.07872486	-118.54222838	60557888	44623.582	90272	902	2012	22893	51	53	0	11	239	45	.054463331	.038602266	22986	12.786387	12.634656	-.15173131	12.347345	22	3.4718709	2.7903681	222.77553	231.51181	48.049622	0	29	0	11	1	5.4061646	3.8722343	.40622965	-.17507175	-.35690969	-.82541847	5.4764633	1043.9873	1		2		1
1179	0690272	34.07872486	-118.54222838	60557888	44623.582	90272	902	2013	22779	32	44	11	11	239	45	.054463331	.038602266	22986	12.786387	12.634656	-.15173131	12.347345	22	3.4718709	2.7903681	140.48027	193.16037	48.290092	48.290092	29	0	11	1	4.9450669	3.8772264	-.39151654	-.17123049	-.35690969	-.82541847	5.4764633	1049.212	1		2		1
1179	0690272	34.07872486	-118.54222838	60557888	44623.582	90272	902	2014	23497	38	60	11	11	239	45	.054463331	.038602266	22986	12.786387	12.634656	-.15173131	12.347345	22	3.4718709	2.7903681	161.72278	255.35175	46.814487	46.814487	29	0	11	1	5.0858836	3.8461926	-.18559788	-.19480163	-.35690969	-.82541847	5.4764633	1017.1511	1		2		1
1179	0690272	34.07872486	-118.54222838	60557888	44623.582	90272	902	2015	23934	45	49	11	11	239	45	.054463331	.038602266	22986	12.786387	12.634656	-.15173131	12.347345	22	3.4718709	2.7903681	188.01704	204.72968	45.959724	45.959724	29	0	11	1	5.2365327	3.8277655	.069291048	-.2084555	-.35690969	-.82541847	5.4764633	998.57941	1		2		1
1179	0690272	34.07872486	-118.54222838	60557888	44623.582	90272	902	2016	23151	29	46	11	11	239	45	.054463331	.038602266	22986	12.786387	12.634656	-.15173131	12.347345	22	3.4718709	2.7903681	125.26456	198.69553	47.514145	47.514145	29	0	11	1	4.8304281	3.8610275	-.53901315	-.18362539	-.35690969	-.82541847	5.4764633	1032.3528	1		2		1
1179	0690272	34.07872486	-118.54222838	60557888	44623.582	90272	902	2017	23151	42	42	11	12	239	45	.054463331	.038602266	22986	12.786387	12.634656	-.15173131	12.347345	22	3.4718709	2.7903681	181.41765	181.41765	51.833614	47.514145	29	0	11	1	5.2008018	3.9480388	.0053184363	-.11462671	-.35690969	-.82541847	5.4764633	1032.3528	1		2		1
1179	0690272	34.07872486	-118.54222838	60557888	44623.582	90272	902	2018	23151	33	39	11	13	239	45	.054463331	.038602266	22986	12.786387	12.634656	-.15173131	12.347345	22	3.4718709	2.7903681	142.54243	168.45924	56.153084	47.514145	29	0	11	1	4.9596395	4.0280814	-.37152654	-.045628041	-.35690969	-.82541847	5.4764633	1032.3528	1		2		1
1608	0690274	33.77769726	-118.37229082	33634820	57181.227	90274	902	2010	25209	55	53	12	11	5261	126	.13632408	.076218106	25209	10.71063	10.584493	-.12613747	14.428158	41	3.2909255	2.7192736	218.17604	210.24237	43.635208	47.602047	47	0	11	1	5.3853021	3.7758644	.36164355	-.24558705	-.44136891	-.060615156	8.5680761	20869.531	3		2		3
1608	0690274	33.77769726	-118.37229082	33634820	57181.227	90274	902	2011	25319	51	59	11	23	5261	126	.13632408	.076218106	25209	10.71063	10.584493	-.12613747	14.428158	41	3.2909255	2.7192736	201.42976	233.02658	90.840874	43.445633	47	0	11	1	5.3054409	4.5091095	.19931003	.50847048	-.44136891	-.060615156	8.5680761	20778.861	3		2		3
1608	0690274	33.77769726	-118.37229082	33634820	57181.227	90274	902	2012	25387	50	68	11	15	5261	126	.13632408	.076218106	25209	10.71063	10.584493	-.12613747	14.428158	41	3.2909255	2.7192736	196.9512	267.85364	59.085358	43.329262	47	0	11	1	5.2829561	4.0789833	.15589617	.001211741	-.44136891	-.060615156	8.5680761	20723.205	3		2		3
1608	0690274	33.77769726	-118.37229082	33634820	57181.227	90274	902	2013	25339	52	66	17	22	5261	126	.13632408	.076218106	25209	10.71063	10.584493	-.12613747	14.428158	41	3.2909255	2.7192736	205.21725	260.46805	86.822685	67.090256	47	0	11	1	5.324069	4.4638681	.23602487	.44428441	-.44136891	-.060615156	8.5680761	20762.461	3		2		3
1608	0690274	33.77769726	-118.37229082	33634820	57181.227	90274	902	2014	25482	50	65	13	14	5261	126	.13632408	.076218106	25209	10.71063	10.584493	-.12613747	14.428158	41	3.2909255	2.7192736	196.21693	255.08202	54.940742	51.016403	47	0	11	1	5.2792211	4.0062551	.14877839	-.064993829	-.44136891	-.060615156	8.5680761	20645.945	3		2		3
1608	0690274	33.77769726	-118.37229082	33634820	57181.227	90274	902	2015	25778	75	63	11	15	5261	126	.13632408	.076218106	25209	10.71063	10.584493	-.12613747	14.428158	41	3.2909255	2.7192736	290.94577	244.39444	58.189152	42.672047	47	0	11	1	5.6731367	4.0636988	1.067052	-.013104142	-.44136891	-.060615156	8.5680761	20408.875	3		2		3
1608	0690274	33.77769726	-118.37229082	33634820	57181.227	90274	902	2016	25503	60	56	11	11	5261	126	.13632408	.076218106	25209	10.71063	10.584493	-.12613747	14.428158	41	3.2909255	2.7192736	235.26643	219.58202	43.132179	43.132179	47	0	11	1	5.4607186	3.7642694	.52731282	-.25362235	-.44136891	-.060615156	8.5680761	20628.945	3		2		3
1608	0690274	33.77769726	-118.37229082	33634820	57181.227	90274	902	2017	25503	47	57	13	13	5261	126	.13632408	.076218106	25209	10.71063	10.584493	-.12613747	14.428158	41	3.2909255	2.7192736	184.29204	223.50311	50.974396	50.974396	47	0	11	1	5.2165217	3.9313235	.033181932	-.12835176	-.44136891	-.060615156	8.5680761	20628.945	3		2		3
1608	0690274	33.77769726	-118.37229082	33634820	57181.227	90274	902	2018	25503	60	57	11	13	5261	126	.13632408	.076218106	25209	10.71063	10.584493	-.12613747	14.428158	41	3.2909255	2.7192736	235.26643	223.50311	50.974396	43.132179	47	0	11	1	5.4607186	3.9313235	.52731282	-.12835176	-.44136891	-.060615156	8.5680761	20628.945	3		2		3
1370	0690275	33.75154374	-118.36704432	43402840	62831.203	90275	902	2010	41804	101	83	11	26	11167	220	.052799046	.030961094	41804	3.7897956	3.6936393	-.09615624	14.687506	1223	4.0091629	3.3615584	241.60367	198.54559	62.195004	26.313271	79	0	16	0	5.4872985	4.1302748	.58874416	.050884843	.32165569	.83881307	9.3207178	26712.754	4	3	4	4	4	4
1370	0690275	33.75154374	-118.36704432	43402840	62831.203	90275	902	2011	41712	79	104	18	33	11167	220	.052799046	.030961094	41804	3.7897956	3.6936393	-.09615624	14.687506	1223	4.0091629	3.3615584	189.39394	249.32874	79.113922	43.153049	79	0	16	0	5.2438293	4.3708887	.082638241	.32114556	.32165569	.83881307	9.3207178	26771.672	4	3	4	4	4	4
1370	0690275	33.75154374	-118.36704432	43402840	62831.203	90275	902	2012	41903	89	102	22	18	11167	220	.052799046	.030961094	41804	3.7897956	3.6936393	-.09615624	14.687506	1223	4.0091629	3.3615584	212.39529	243.41933	42.956352	52.502209	79	0	16	0	5.358449	3.7601845	.30560669	-.25643101	.32165569	.83881307	9.3207178	26649.643	4	3	4	4	4	4
1370	0690275	33.75154374	-118.36704432	43402840	62831.203	90275	902	2013	42051	93	69	17	16	11167	220	.052799046	.030961094	41804	3.7897956	3.6936393	-.09615624	14.687506	1223	4.0091629	3.3615584	221.16002	164.08647	38.049034	40.427101	79	0	16	0	5.3988867	3.6388757	.39056936	-.33481991	.32165569	.83881307	9.3207178	26555.85	4	3	4	4	4	4
1370	0690275	33.75154374	-118.36704432	43402840	62831.203	90275	902	2014	42420	96	95	15	23	11167	220	.052799046	.030961094	41804	3.7897956	3.6936393	-.09615624	14.687506	1223	4.0091629	3.3615584	226.30835	223.95097	54.219707	35.36068	79	0	16	0	5.4218984	3.9930444	.44047579	-.076511554	.32165569	.83881307	9.3207178	26324.848	4	3	4	4	4	4
1370	0690275	33.75154374	-118.36704432	43402840	62831.203	90275	902	2015	42593	93	106	22	19	11167	220	.052799046	.030961094	41804	3.7897956	3.6936393	-.09615624	14.687506	1223	4.0091629	3.3615584	218.34573	248.86719	44.608269	51.65168	79	0	16	0	5.3860798	3.7979193	.36328852	-.2300435	.32165569	.83881307	9.3207178	26217.924	4	3	4	4	4	4
1370	0690275	33.75154374	-118.36704432	43402840	62831.203	90275	902	2016	42545	102	110	19	36	11167	220	.052799046	.030961094	41804	3.7897956	3.6936393	-.09615624	14.687506	1223	4.0091629	3.3615584	239.74615	258.54977	84.616287	44.658596	79	0	16	0	5.4795809	4.4381266	.57073796	.40903968	.32165569	.83881307	9.3207178	26247.502	4	3	4	4	4	4
1370	0690275	33.75154374	-118.36704432	43402840	62831.203	90275	902	2017	42545	97	94	21	31	11167	220	.052799046	.030961094	41804	3.7897956	3.6936393	-.09615624	14.687506	1223	4.0091629	3.3615584	227.99388	220.94254	72.864029	49.359501	79	0	16	0	5.4293189	4.2885952	.45681483	.22131054	.32165569	.83881307	9.3207178	26247.502	4	3	4	4	4	4
1370	0690275	33.75154374	-118.36704432	43402840	62831.203	90275	902	2018	42545	105	96	22	23	11167	220	.052799046	.030961094	41804	3.7897956	3.6936393	-.09615624	14.687506	1223	4.0091629	3.3615584	246.79752	225.64343	54.060406	51.709953	79	0	16	0	5.5085683	3.9901021	.63909179	-.079056226	.32165569	.83881307	9.3207178	26247.502	4	3	4	4	4	4
1382	0690277	33.82962822	-118.38716866	12782876	17570.225	90277	902	2010	35293	65	58	11	11	9910	227	.060340889	.051649265	35293	1.2532732	1.2532732	0	13.795041	2612	3.836468	3.3136206	184.1725	164.33853	31.167654	31.167654	48	0	11	1	5.2158728	3.4393809	.032023169	-.44474223	.26470622	.64738381	9.2012997	28079.223	4		4		4
1382	0690277	33.82962822	-118.38716866	12782876	17570.225	90277	902	2011	34382	69	70	11	15	9910	227	.060340889	.051649265	35293	1.2532732	1.2532732	0	13.795041	2612	3.836468	3.3136206	200.6864	203.59491	43.62748	31.993484	48	0	11	1	5.3017435	3.7756872	.1921041	-.24571051	.26470622	.64738381	9.2012997	28823.221	4		4		4
1382	0690277	33.82962822	-118.38716866	12782876	17570.225	90277	902	2012	33972	72	61	11	11	9910	227	.060340889	.051649265	35293	1.2532732	1.2532732	0	13.795041	2612	3.836468	3.3136206	211.93924	179.55963	32.379608	32.379608	48	0	11	1	5.3562994	3.4775288	.30118582	-.42538261	.26470622	.64738381	9.2012997	29171.082	4		4		4
1382	0690277	33.82962822	-118.38716866	12782876	17570.225	90277	902	2013	34635	68	62	16	13	9910	227	.060340889	.051649265	35293	1.2532732	1.2532732	0	13.795041	2612	3.836468	3.3136206	196.33319	179.00967	37.534286	46.196045	48	0	11	1	5.2798133	3.6252549	.14990535	-.3430424	.26470622	.64738381	9.2012997	28612.676	4		4		4
1382	0690277	33.82962822	-118.38716866	12782876	17570.225	90277	902	2014	34546	78	52	11	14	9910	227	.060340889	.051649265	35293	1.2532732	1.2532732	0	13.795041	2612	3.836468	3.3136206	225.7859	150.52394	40.525677	31.841602	48	0	11	1	5.4195871	3.7019358	.43541133	-.29525831	.26470622	.64738381	9.2012997	28686.389	4		4		4
1382	0690277	33.82962822	-118.38716866	12782876	17570.225	90277	902	2015	35178	54	56	11	21	9910	227	.060340889	.051649265	35293	1.2532732	1.2532732	0	13.795041	2612	3.836468	3.3136206	153.50504	159.1904	59.6964	31.269543	48	0	11	1	5.0337334	4.0892715	-.26525828	.010972451	.26470622	.64738381	9.2012997	28171.016	4		4		4
1382	0690277	33.82962822	-118.38716866	12782876	17570.225	90277	902	2016	35204	65	49	13	14	9910	227	.060340889	.051649265	35293	1.2532732	1.2532732	0	13.795041	2612	3.836468	3.3136206	184.63811	139.18874	39.768208	36.927624	48	0	11	1	5.2183976	3.6830678	.036536627	-.30735803	.26470622	.64738381	9.2012997	28150.211	4		4		4
1382	0690277	33.82962822	-118.38716866	12782876	17570.225	90277	902	2017	35204	60	74	11	11	9910	227	.060340889	.051649265	35293	1.2532732	1.2532732	0	13.795041	2612	3.836468	3.3136206	170.43518	210.20338	31.246449	31.246449	48	0	11	1	5.1383553	3.4419057	-.1011424	-.44348356	.26470622	.64738381	9.2012997	28150.211	4		4		4
1382	0690277	33.82962822	-118.38716866	12782876	17570.225	90277	902	2018	35204	48	59	12	15	9910	227	.060340889	.051649265	35293	1.2532732	1.2532732	0	13.795041	2612	3.836468	3.3136206	136.34814	167.59459	42.608795	34.087036	48	0	11	1	4.9152117	3.7520607	-.43157217	-.26198283	.26470622	.64738381	9.2012997	28150.211	4		4		4
1625	0690278	33.87321518	-118.37035861	9333180	17390.076	90278	902	2010	40071	48	64	19	11	4057	113	.081439503	.075047471	40071	1.235646	1.235646	0	14.538629	587	3.3977673	2.9362528	119.78738	159.71651	27.451275	47.415836	37	0	11	1	4.7857184	3.3124125	-.59210742	-.50410718	-.18360086	-.24397302	8.3081989	10124.529	3		3		2
1625	0690278	33.87321518	-118.37035861	9333180	17390.076	90278	902	2011	40661	55	45	11	11	4057	113	.081439503	.075047471	40071	1.235646	1.235646	0	14.538629	587	3.3977673	2.9362528	135.26476	110.67116	27.05295	27.05295	37	0	11	1	4.9072342	3.297796	-.44207424	-.51046997	-.18360086	-.24397302	8.3081989	9977.6201	3		3		2
1625	0690278	33.87321518	-118.37035861	9333180	17390.076	90278	902	2012	40867	53	49	11	11	4057	113	.081439503	.075047471	40071	1.235646	1.235646	0	14.538629	587	3.3977673	2.9362528	129.689	119.90115	26.916584	26.916584	37	0	11	1	4.865139	3.2927425	-.49612403	-.51264828	-.18360086	-.24397302	8.3081989	9927.3252	3		3		2
1625	0690278	33.87321518	-118.37035861	9333180	17390.076	90278	902	2013	40574	37	36	11	11	4057	113	.081439503	.075047471	40071	1.235646	1.235646	0	14.538629	587	3.3977673	2.9362528	91.191406	88.726768	27.110958	27.110958	37	0	11	1	4.5129604	3.299938	-.86930841	-.50954336	-.18360086	-.24397302	8.3081989	9999.0137	3		3		2
1625	0690278	33.87321518	-118.37035861	9333180	17390.076	90278	902	2014	40839	49	60	11	11	4057	113	.081439503	.075047471	40071	1.235646	1.235646	0	14.538629	587	3.3977673	2.9362528	119.98335	146.91838	26.935038	26.935038	37	0	11	1	4.787353	3.2934279	-.5902077	-.51235354	-.18360086	-.24397302	8.3081989	9934.1318	3		3		2
1625	0690278	33.87321518	-118.37035861	9333180	17390.076	90278	902	2015	40485	47	55	17	11	4057	113	.081439503	.075047471	40071	1.235646	1.235646	0	14.538629	587	3.3977673	2.9362528	116.09238	135.85278	27.170557	41.99086	37	0	11	1	4.7543864	3.302134	-.62792569	-.50859135	-.18360086	-.24397302	8.3081989	10020.995	3		3		2
1625	0690278	33.87321518	-118.37035861	9333180	17390.076	90278	902	2016	40582	50	51	11	13	4057	113	.081439503	.075047471	40071	1.235646	1.235646	0	14.538629	587	3.3977673	2.9362528	123.20734	125.67148	32.033905	27.105614	37	0	11	1	4.8138685	3.466795	-.55895531	-.43090484	-.18360086	-.24397302	8.3081989	9997.043	3		3		2
1625	0690278	33.87321518	-118.37035861	9333180	17390.076	90278	902	2017	40582	56	39	11	13	4057	113	.081439503	.075047471	40071	1.235646	1.235646	0	14.538629	587	3.3977673	2.9362528	137.99222	96.101723	32.033905	27.105614	37	0	11	1	4.9271975	3.466795	-.41563499	-.43090484	-.18360086	-.24397302	8.3081989	9997.043	3		3		2
1625	0690278	33.87321518	-118.37035861	9333180	17390.076	90278	902	2018	40582	53	74	12	12	4057	113	.081439503	.075047471	40071	1.235646	1.235646	0	14.538629	587	3.3977673	2.9362528	130.59978	182.34685	29.569759	29.569759	37	0	11	1	4.8721375	3.3867521	-.48729515	-.47026679	-.18360086	-.24397302	8.3081989	9997.043	3		3		2
802	0690280	33.94460119	-118.19257263	19222788	31355.369	90280	902	2010	94396	96	101	17	22	17420	221	.045823328	.037541479	94396	1.2660705	1.2660705	0	12.701375	982	3.8458862	3.3862405	101.69923	106.99606	23.306072	18.009237	64	0	21	0	4.6220198	3.1487138	-.76744866	-.57032216	.35097757	1.7910861	9.7653742	18454.172	4	4	4	4	3	3
802	0690280	33.94460119	-118.19257263	19222788	31355.369	90280	902	2011	94586	74	90	12	32	17420	221	.045823328	.037541479	94396	1.2660705	1.2660705	0	12.701375	982	3.8458862	3.3862405	78.23568	95.151505	33.831646	12.686867	64	0	21	0	4.359726	3.5213966	-.99489743	-.40218794	.35097757	1.7910861	9.7653742	18417.102	4	4	4	4	3	3
802	0690280	33.94460119	-118.19257263	19222788	31355.369	90280	902	2012	94703	79	76	21	21	17420	221	.045823328	.037541479	94396	1.2660705	1.2660705	0	12.701375	982	3.8458862	3.3862405	83.418686	80.250893	22.174587	22.174587	64	0	21	0	4.4238725	3.0989468	-.94465488	-.58839637	.35097757	1.7910861	9.7653742	18394.35	4	4	4	4	3	3
802	0690280	33.94460119	-118.19257263	19222788	31355.369	90280	902	2013	95000	83	79	15	24	17420	221	.045823328	.037541479	94396	1.2660705	1.2660705	0	12.701375	982	3.8458862	3.3862405	87.368423	83.157898	25.263159	15.789474	64	0	21	0	4.4701338	3.2293472	-.9063673	-.53905988	.35097757	1.7910861	9.7653742	18336.842	4	4	4	4	3	3
802	0690280	33.94460119	-118.19257263	19222788	31355.369	90280	902	2014	95515	68	84	15	21	17420	221	.045823328	.037541479	94396	1.2660705	1.2660705	0	12.701375	982	3.8458862	3.3862405	71.193008	87.944305	21.986076	15.70434	64	0	21	0	4.2653947	3.0904093	-1.063167	-.5914076	.35097757	1.7910861	9.7653742	18237.973	4	4	4	4	3	3
802	0690280	33.94460119	-118.19257263	19222788	31355.369	90280	902	2015	95350	96	86	13	27	17420	221	.045823328	.037541479	94396	1.2660705	1.2660705	0	12.701375	982	3.8458862	3.3862405	100.6817	90.194023	28.316729	13.63398	64	0	21	0	4.6119642	3.3434527	-.77731222	-.49028257	.35097757	1.7910861	9.7653742	18269.533	4	4	4	4	3	3
802	0690280	33.94460119	-118.19257263	19222788	31355.369	90280	902	2016	95219	64	84	16	22	17420	221	.045823328	.037541479	94396	1.2660705	1.2660705	0	12.701375	982	3.8458862	3.3862405	67.213478	88.21769	23.104633	16.80337	64	0	21	0	4.2078738	3.1400332	-1.1017435	-.57353991	.35097757	1.7910861	9.7653742	18294.668	4	4	4	4	3	3
802	0690280	33.94460119	-118.19257263	19222788	31355.369	90280	902	2017	95219	92	81	13	23	17420	221	.045823328	.037541479	94396	1.2660705	1.2660705	0	12.701375	982	3.8458862	3.3862405	96.61937	85.067055	24.154842	13.652738	64	0	21	0	4.5707793	3.184485	-.81669134	-.55676401	.35097757	1.7910861	9.7653742	18294.668	4	4	4	4	3	3
802	0690280	33.94460119	-118.19257263	19222788	31355.369	90280	902	2018	95219	103	99	18	23	17420	221	.045823328	.037541479	94396	1.2660705	1.2660705	0	12.701375	982	3.8458862	3.3862405	108.17169	103.97085	24.154842	18.90379	64	0	21	0	4.6837196	3.184485	-.70470649	-.55676401	.35097757	1.7910861	9.7653742	18294.668	4	4	4	4	3	3
810	0690291	33.99335107	-118.46503312	7335172.5	12071.318	90291	902	2010	28341	32	36	0	11	204	33	.16738755	.10721838	28341	1.6847079	1.6847079	0	9.6373053	3	2.805505	2.3729482	112.91062	127.02445	38.813026	0	27	0	11	1	4.7265964	3.658756	-.65876865	-.32261598	-.85279816	-.83074868	5.31812	719.80524	1		1		1
810	0690291	33.99335107	-118.46503312	7335172.5	12071.318	90291	902	2011	26992	34	24	11	11	204	33	.16738755	.10721838	28341	1.6847079	1.6847079	0	9.6373053	3	2.805505	2.3729482	125.96325	88.915237	40.752815	40.752815	27	0	11	1	4.8359904	3.707525	-.53224033	-.29163003	-.85279816	-.83074868	5.31812	755.77948	1		1		1
810	0690291	33.99335107	-118.46503312	7335172.5	12071.318	90291	902	2012	26961	27	37	11	11	204	33	.16738755	.10721838	28341	1.6847079	1.6847079	0	9.6373053	3	2.805505	2.3729482	100.14465	137.23526	40.799675	40.799675	27	0	11	1	4.6066155	3.7086742	-.78251827	-.29088151	-.85279816	-.83074868	5.31812	756.6485	1		1		1
810	0690291	33.99335107	-118.46503312	7335172.5	12071.318	90291	902	2013	27253	28	31	11	11	204	33	.16738755	.10721838	28341	1.6847079	1.6847079	0	9.6373053	3	2.805505	2.3729482	102.74098	113.74895	40.36253	40.36253	27	0	11	1	4.6322112	3.697902	-.75735021	-.29786441	-.85279816	-.83074868	5.31812	748.54144	1		1		1
810	0690291	33.99335107	-118.46503312	7335172.5	12071.318	90291	902	2014	27803	34	25	11	11	204	33	.16738755	.10721838	28341	1.6847079	1.6847079	0	9.6373053	3	2.805505	2.3729482	122.28896	89.918358	39.564075	39.564075	27	0	11	1	4.8063869	3.6779215	-.56785774	-.31061882	-.85279816	-.83074868	5.31812	733.73376	1		1		1
810	0690291	33.99335107	-118.46503312	7335172.5	12071.318	90291	902	2015	27167	32	31	11	11	204	33	.16738755	.10721838	28341	1.6847079	1.6847079	0	9.6373053	3	2.805505	2.3729482	117.78996	114.10903	40.490299	40.490299	27	0	11	1	4.7689033	3.7010624	-.61146975	-.29582343	-.85279816	-.83074868	5.31812	750.91101	1		1		1
810	0690291	33.99335107	-118.46503312	7335172.5	12071.318	90291	902	2016	27277	34	31	11	11	204	33	.16738755	.10721838	28341	1.6847079	1.6847079	0	9.6373053	3	2.805505	2.3729482	124.64714	113.64886	40.327015	40.327015	27	0	11	1	4.8254867	3.6970215	-.54499829	-.29843172	-.85279816	-.83074868	5.31812	747.88281	1		1		1
810	0690291	33.99335107	-118.46503312	7335172.5	12071.318	90291	902	2017	27277	36	31	11	11	204	33	.16738755	.10721838	28341	1.6847079	1.6847079	0	9.6373053	3	2.805505	2.3729482	131.97932	113.64886	40.327015	40.327015	27	0	11	1	4.8826451	3.6970215	-.47392222	-.29843172	-.85279816	-.83074868	5.31812	747.88281	1		1		1
810	0690291	33.99335107	-118.46503312	7335172.5	12071.318	90291	902	2018	27277	39	36	11	11	204	33	.16738755	.10721838	28341	1.6847079	1.6847079	0	9.6373053	3	2.805505	2.3729482	142.9776	131.97932	40.327015	40.327015	27	0	11	1	4.962688	3.6970215	-.36730817	-.29843172	-.85279816	-.83074868	5.31812	747.88281	1		1		1
84	0690292	33.97680573	-118.44977377	8131818.5	14729.513	90292	902	2010	21576	27	51	11	11	532	39	.105926	.099123634	21576	.71063125	.71063125	0	11.7453	193	2.8104508	2.3644016	125.13905	236.37375	50.982574	50.982574	27	0	11	1	4.8294253	3.931484	-.54022992	-.12822112	-.8629514	-.78079736	6.2766433	2465.7026	1		1		2
84	0690292	33.97680573	-118.44977377	8131818.5	14729.513	90292	902	2011	22152	31	41	11	11	532	39	.105926	.099123634	21576	.71063125	.71063125	0	11.7453	193	2.8104508	2.3644016	139.94221	185.08487	49.656918	49.656918	27	0	11	1	4.9412298	3.9051378	-.3967323	-.149397	-.8629514	-.78079736	6.2766433	2401.5891	1		1		2
84	0690292	33.97680573	-118.44977377	8131818.5	14729.513	90292	902	2012	22350	33	25	11	11	532	39	.105926	.099123634	21576	.71063125	.71063125	0	11.7453	193	2.8104508	2.3644016	147.651	111.85683	49.217003	49.217003	27	0	11	1	4.9948516	3.896239	-.32200557	-.15642415	-.8629514	-.78079736	6.2766433	2380.3132	1		1		2
84	0690292	33.97680573	-118.44977377	8131818.5	14729.513	90292	902	2013	21536	28	34	11	11	532	39	.105926	.099123634	21576	.71063125	.71063125	0	11.7453	193	2.8104508	2.3644016	130.01486	157.87518	51.077267	51.077267	27	0	11	1	4.8676486	3.9333396	-.49296516	-.12670852	-.8629514	-.78079736	6.2766433	2470.2822	1		1		2
84	0690292	33.97680573	-118.44977377	8131818.5	14729.513	90292	902	2014	21507	40	39	11	11	532	39	.105926	.099123634	21576	.71063125	.71063125	0	11.7453	193	2.8104508	2.3644016	185.98596	181.3363	51.146137	51.146137	27	0	11	1	5.2256713	3.9346869	.049602333	-.12560838	-.8629514	-.78079736	6.2766433	2473.6133	1		1		2
84	0690292	33.97680573	-118.44977377	8131818.5	14729.513	90292	902	2015	21679	45	40	11	11	532	39	.105926	.099123634	21576	.71063125	.71063125	0	11.7453	193	2.8104508	2.3644016	207.57416	184.51036	50.740349	50.740349	27	0	11	1	5.3354888	3.9267213	.258872	-.1320904	-.8629514	-.78079736	6.2766433	2453.9878	1		1		2
84	0690292	33.97680573	-118.44977377	8131818.5	14729.513	90292	902	2016	22482	36	35	11	11	532	39	.105926	.099123634	21576	.71063125	.71063125	0	11.7453	193	2.8104508	2.3644016	160.1281	155.6801	48.928032	48.928032	27	0	11	1	5.075974	3.8903506	-.20105626	-.16104013	-.8629514	-.78079736	6.2766433	2366.3374	1		1		2
84	0690292	33.97680573	-118.44977377	8131818.5	14729.513	90292	902	2017	22482	38	44	11	11	532	39	.105926	.099123634	21576	.71063125	.71063125	0	11.7453	193	2.8104508	2.3644016	169.02411	195.71213	48.928032	48.928032	27	0	11	1	5.1300416	3.8903506	-.11482091	-.16104013	-.8629514	-.78079736	6.2766433	2366.3374	1		1		2
84	0690292	33.97680573	-118.44977377	8131818.5	14729.513	90292	902	2018	22482	35	45	11	11	532	39	.105926	.099123634	21576	.71063125	.71063125	0	11.7453	193	2.8104508	2.3644016	155.6801	200.16013	48.928032	48.928032	27	0	11	1	5.0478034	3.8903506	-.24417384	-.16104013	-.8629514	-.78079736	6.2766433	2366.3374	1		1		2
609	0690301	33.95652605	-118.35865339	6416783	11638.658	90301	903	2010	36568	54	52	11	11	4181	121	.096386366	.077125758	36568	1.1813849	1.1813849	0	12.1709	481	3.2354138	2.9244208	147.67009	142.20084	30.080946	30.080946	54	0	11	1	4.9949808	3.403892	-.32182053	-.46210116	-.19765709	-.22508898	8.3383055	11433.494	3		2		3
609	0690301	33.95652605	-118.35865339	6416783	11638.658	90301	903	2011	37024	61	48	13	11	4181	121	.096386366	.077125758	36568	1.1813849	1.1813849	0	12.1709	481	3.2354138	2.9244208	164.758	129.64563	29.710459	35.112358	54	0	11	1	5.1044779	3.391499	-.15617537	-.46801928	-.19765709	-.22508898	8.3383055	11292.675	3		2		3
609	0690301	33.95652605	-118.35865339	6416783	11638.658	90301	903	2012	37165	61	42	11	11	4181	121	.096386366	.077125758	36568	1.1813849	1.1813849	0	12.1709	481	3.2354138	2.9244208	164.13292	113.00955	29.59774	29.59774	54	0	11	1	5.1006765	3.3876979	-.16223468	-.46981984	-.19765709	-.22508898	8.3383055	11249.832	3		2		3
609	0690301	33.95652605	-118.35865339	6416783	11638.658	90301	903	2013	36798	59	36	15	21	4181	121	.096386366	.077125758	36568	1.1813849	1.1813849	0	12.1709	481	3.2354138	2.9244208	160.33481	97.831406	57.068317	40.763084	54	0	11	1	5.0772643	4.0442491	-.19905245	-.031008212	-.19765709	-.22508898	8.3383055	11362.03	3		2		3
609	0690301	33.95652605	-118.35865339	6416783	11638.658	90301	903	2014	36714	80	45	11	11	4181	121	.096386366	.077125758	36568	1.1813849	1.1813849	0	12.1709	481	3.2354138	2.9244208	217.90053	122.56905	29.961323	29.961323	54	0	11	1	5.3840384	3.3999074	.35897282	-.464012	-.19765709	-.22508898	8.3383055	11388.026	3		2		3
609	0690301	33.95652605	-118.35865339	6416783	11638.658	90301	903	2015	36360	57	49	11	14	4181	121	.096386366	.077125758	36568	1.1813849	1.1813849	0	12.1709	481	3.2354138	2.9244208	156.76567	134.76347	38.503849	30.253025	54	0	11	1	5.0547523	3.6507583	-.23365064	-.32755473	-.19765709	-.22508898	8.3383055	11498.899	3		2		3
609	0690301	33.95652605	-118.35865339	6416783	11638.658	90301	903	2016	36429	72	52	11	11	4181	121	.096386366	.077125758	36568	1.1813849	1.1813849	0	12.1709	481	3.2354138	2.9244208	197.64473	142.74342	30.195723	30.195723	54	0	11	1	5.2864709	3.4077003	.16261902	-.46026772	-.19765709	-.22508898	8.3383055	11477.12	3		2		3
609	0690301	33.95652605	-118.35865339	6416783	11638.658	90301	903	2017	36429	68	53	11	11	4181	121	.096386366	.077125758	36568	1.1813849	1.1813849	0	12.1709	481	3.2354138	2.9244208	186.66447	145.48848	30.195723	30.195723	54	0	11	1	5.2293129	3.4077003	.056179635	-.46026772	-.19765709	-.22508898	8.3383055	11477.12	3		2		3
609	0690301	33.95652605	-118.35865339	6416783	11638.658	90301	903	2018	36429	87	53	11	17	4181	121	.096386366	.077125758	36568	1.1813849	1.1813849	0	12.1709	481	3.2354138	2.9244208	238.82072	145.48848	46.666119	30.195723	54	0	11	1	5.4757133	3.8430183	.5617671	-.19717166	-.19765709	-.22508898	8.3383055	11477.12	3		2		3
798	0690302	33.97474419	-118.35550789	4906273.5	11198.257	90302	903	2010	29415	34	42	11	12	3162	106	.071690187	.061207347	29415	1.6296364	1.6296364	0	13.374422	197	3.3438718	3.059375	115.58729	142.78429	40.795513	37.395885	33	0	11	1	4.7500257	3.7085721	-.63282186	-.29094797	-.037333548	-.3802731	8.05896	10749.617	2		3		3
798	0690302	33.97474419	-118.35550789	4906273.5	11198.257	90302	903	2011	30729	35	41	11	11	3162	106	.071690187	.061207347	29415	1.6296364	1.6296364	0	13.374422	197	3.3438718	3.059375	113.89893	133.42445	35.796803	35.796803	33	0	11	1	4.7353115	3.5778587	-.64918834	-.37079677	-.037333548	-.3802731	8.05896	10289.954	2		3		3
798	0690302	33.97474419	-118.35550789	4906273.5	11198.257	90302	903	2012	30344	33	38	11	11	3162	106	.071690187	.061207347	29415	1.6296364	1.6296364	0	13.374422	197	3.3438718	3.059375	108.75297	125.23069	36.250988	36.250988	33	0	11	1	4.6890788	3.5904667	-.69907176	-.36354166	-.037333548	-.3802731	8.05896	10420.512	2		3		3
798	0690302	33.97474419	-118.35550789	4906273.5	11198.257	90302	903	2013	30502	51	35	11	11	3162	106	.071690187	.061207347	29415	1.6296364	1.6296364	0	13.374422	197	3.3438718	3.059375	167.20215	114.74657	36.06321	36.06321	33	0	11	1	5.1192036	3.5852733	-.13248247	-.36654121	-.037333548	-.3802731	8.05896	10366.533	2		3		3
798	0690302	33.97474419	-118.35550789	4906273.5	11198.257	90302	903	2014	30219	42	27	11	11	3162	106	.071690187	.061207347	29415	1.6296364	1.6296364	0	13.374422	197	3.3438718	3.059375	138.98541	89.347763	36.40094	36.40094	33	0	11	1	4.9343691	3.5945945	-.40600726	-.36114636	-.037333548	-.3802731	8.05896	10463.615	2		3		3
798	0690302	33.97474419	-118.35550789	4906273.5	11198.257	90302	903	2015	30482	49	48	11	13	3162	106	.071690187	.061207347	29415	1.6296364	1.6296364	0	13.374422	197	3.3438718	3.059375	160.75061	157.46999	42.648121	36.086872	33	0	11	1	5.079854	3.7529833	-.19502179	-.26135466	-.037333548	-.3802731	8.05896	10373.335	2		3		3
798	0690302	33.97474419	-118.35550789	4906273.5	11198.257	90302	903	2016	31064	41	36	11	11	3162	106	.071690187	.061207347	29415	1.6296364	1.6296364	0	13.374422	197	3.3438718	3.059375	131.98558	115.88978	35.410767	35.410767	33	0	11	1	4.8826928	3.5670159	-.4738616	-.37696326	-.037333548	-.3802731	8.05896	10178.985	2		3		3
798	0690302	33.97474419	-118.35550789	4906273.5	11198.257	90302	903	2017	31064	40	44	11	16	3162	106	.071690187	.061207347	29415	1.6296364	1.6296364	0	13.374422	197	3.3438718	3.059375	128.76642	141.64307	51.506569	35.410767	33	0	11	1	4.8580003	3.9417093	-.50506723	-.1198509	-.037333548	-.3802731	8.05896	10178.985	2		3		3
798	0690302	33.97474419	-118.35550789	4906273.5	11198.257	90302	903	2018	31064	46	42	11	11	3162	106	.071690187	.061207347	29415	1.6296364	1.6296364	0	13.374422	197	3.3438718	3.059375	148.08138	135.20474	35.410767	35.410767	33	0	11	1	4.9977617	3.5670159	-.31783366	-.37696326	-.037333548	-.3802731	8.05896	10178.985	2		3		3
69	0690303	33.93802188	-118.3322909	5792338.5	15671.648	90303	903	2010	26176	44	32	11	11	3337	80	.10797068	.10175475	26176	1.4444963	1.4444963	0	14.334354	60	2.8953207	2.6823986	168.09291	122.24939	42.023228	42.023228	33	0	11	1	5.124517	3.7382226	-.12384768	-.27133662	-.48517585	-.35362226	8.1128273	12748.319	2		2		3
69	0690303	33.93802188	-118.3322909	5792338.5	15671.648	90303	903	2011	26055	41	40	11	11	3337	80	.10797068	.10175475	26176	1.4444963	1.4444963	0	14.334354	60	2.8953207	2.6823986	157.35944	153.52139	42.218384	42.218384	33	0	11	1	5.0585327	3.7428558	-.22789484	-.26821923	-.48517585	-.35362226	8.1128273	12807.522	2		2		3
69	0690303	33.93802188	-118.3322909	5792338.5	15671.648	90303	903	2012	25828	40	26	11	11	3337	80	.10797068	.10175475	26176	1.4444963	1.4444963	0	14.334354	60	2.8953207	2.6823986	154.87068	100.66595	42.589439	42.589439	33	0	11	1	5.0425906	3.7516062	-.25202009	-.26229203	-.48517585	-.35362226	8.1128273	12920.087	2		2		3
69	0690303	33.93802188	-118.3322909	5792338.5	15671.648	90303	903	2013	26339	33	31	11	11	3337	80	.10797068	.10175475	26176	1.4444963	1.4444963	0	14.334354	60	2.8953207	2.6823986	125.2895	117.69619	41.763165	41.763165	33	0	11	1	4.830627	3.7320147	-.53877145	-.27549085	-.48517585	-.35362226	8.1128273	12669.426	2		2		3
69	0690303	33.93802188	-118.3322909	5792338.5	15671.648	90303	903	2014	26453	49	35	11	11	3337	80	.10797068	.10175475	26176	1.4444963	1.4444963	0	14.334354	60	2.8953207	2.6823986	185.23419	132.31013	41.583187	41.583187	33	0	11	1	5.221621	3.7276959	.042314894	-.27836579	-.48517585	-.35362226	8.1128273	12614.826	2		2		3
69	0690303	33.93802188	-118.3322909	5792338.5	15671.648	90303	903	2015	26408	44	31	11	11	3337	80	.10797068	.10175475	26176	1.4444963	1.4444963	0	14.334354	60	2.8953207	2.6823986	166.61618	117.38867	41.654045	41.654045	33	0	11	1	5.1156926	3.7293985	-.13816267	-.2772339	-.48517585	-.35362226	8.1128273	12636.322	2		2		3
69	0690303	33.93802188	-118.3322909	5792338.5	15671.648	90303	903	2016	25134	39	39	11	11	3337	80	.10797068	.10175475	26176	1.4444963	1.4444963	0	14.334354	60	2.8953207	2.6823986	155.1683	155.1683	43.765419	43.765419	33	0	11	1	5.0445104	3.7788439	-.24913503	-.24350707	-.48517585	-.35362226	8.1128273	13276.836	2		2		3
69	0690303	33.93802188	-118.3322909	5792338.5	15671.648	90303	903	2017	25134	41	41	11	16	3337	80	.10797068	.10175475	26176	1.4444963	1.4444963	0	14.334354	60	2.8953207	2.6823986	163.12564	163.12564	63.658791	43.765419	33	0	11	1	5.0945206	4.1535373	-.17199895	.074267194	-.48517585	-.35362226	8.1128273	13276.836	2		2		3
69	0690303	33.93802188	-118.3322909	5792338.5	15671.648	90303	903	2018	25134	37	32	11	11	3337	80	.10797068	.10175475	26176	1.4444963	1.4444963	0	14.334354	60	2.8953207	2.6823986	147.21095	127.31758	43.765419	43.765419	33	0	11	1	4.9918666	3.7788439	-.32627127	-.24350707	-.48517585	-.35362226	8.1128273	13276.836	2		2		3
794	0690304	33.93788652	-118.35855866	4057517.5	10961.719	90304	903	2010	28210	21	25	11	11	342	40	.11518074	.086094864	28210	1.2596942	1.2596942	0	12.989676	96	2.8700004	2.5234928	74.441689	88.621056	38.993263	38.993263	13	0	11	1	4.3100162	3.663389	-1.0316752	-.3197369	-.67395341	-.80973256	5.8348107	1212.3361	1		2		1
794	0690304	33.93788652	-118.35855866	4057517.5	10961.719	90304	903	2011	26978	21	23	11	11	342	40	.11518074	.086094864	28210	1.2596942	1.2596942	0	12.989676	96	2.8700004	2.5234928	77.841202	85.254654	40.773964	40.773964	13	0	11	1	4.354671	3.7080438	-.99872136	-.29129222	-.67395341	-.80973256	5.8348107	1267.6996	1		2		1
794	0690304	33.93788652	-118.35855866	4057517.5	10961.719	90304	903	2012	27198	13	24	11	11	342	40	.11518074	.086094864	28210	1.2596942	1.2596942	0	12.989676	96	2.8700004	2.5234928	47.79763	88.241783	40.444149	40.444149	13	0	11	1	3.866976	3.6999221	-1.289955	-.29656065	-.67395341	-.80973256	5.8348107	1257.4454	1		2		1
794	0690304	33.93788652	-118.35855866	4057517.5	10961.719	90304	903	2013	28101	27	20	11	11	342	40	.11518074	.086094864	28210	1.2596942	1.2596942	0	12.989676	96	2.8700004	2.5234928	96.081993	71.171844	39.144516	39.144516	13	0	11	1	4.5652018	3.6672604	-.82190049	-.31732082	-.67395341	-.80973256	5.8348107	1217.0386	1		2		1
794	0690304	33.93788652	-118.35855866	4057517.5	10961.719	90304	903	2014	26936	25	23	11	11	342	40	.11518074	.086094864	28210	1.2596942	1.2596942	0	12.989676	96	2.8700004	2.5234928	92.812592	85.387589	40.83754	40.83754	13	0	11	1	4.5305824	3.7096016	-.85359311	-.29027665	-.67395341	-.80973256	5.8348107	1269.6763	1		2		1
794	0690304	33.93788652	-118.35855866	4057517.5	10961.719	90304	903	2015	26854	26	16	11	11	342	40	.11518074	.086094864	28210	1.2596942	1.2596942	0	12.989676	96	2.8700004	2.5234928	96.819839	59.58144	40.962242	40.962242	13	0	11	1	4.5728521	3.7126508	-.81474799	-.28828469	-.67395341	-.80973256	5.8348107	1273.5533	1		2		1
794	0690304	33.93788652	-118.35855866	4057517.5	10961.719	90304	903	2016	27008	22	20	11	11	342	40	.11518074	.086094864	28210	1.2596942	1.2596942	0	12.989676	96	2.8700004	2.5234928	81.457344	74.052132	40.728672	40.728672	13	0	11	1	4.4000797	3.7069323	-.96366757	-.2920157	-.67395341	-.80973256	5.8348107	1266.2915	1		2		1
794	0690304	33.93788652	-118.35855866	4057517.5	10961.719	90304	903	2017	27008	23	31	11	11	342	40	.11518074	.086094864	28210	1.2596942	1.2596942	0	12.989676	96	2.8700004	2.5234928	85.15995	114.78081	40.728672	40.728672	13	0	11	1	4.4445314	3.7069323	-.92777556	-.2920157	-.67395341	-.80973256	5.8348107	1266.2915	1		2		1
794	0690304	33.93788652	-118.35855866	4057517.5	10961.719	90304	903	2018	27008	25	22	11	11	342	40	.11518074	.086094864	28210	1.2596942	1.2596942	0	12.989676	96	2.8700004	2.5234928	92.565163	81.457344	40.728672	40.728672	13	0	11	1	4.5279131	3.7069323	-.8559916	-.2920157	-.67395341	-.80973256	5.8348107	1266.2915	1		2		1
1601	0690305	33.95952261	-118.33015139	6023144.5	13474.978	90305	903	2010	14853	30	40	11	12	3757	82	.10887776	.10280779	14853	1.4899179	1.4899179	0	12.779286	309	2.9462938	2.7550569	201.9794	269.30588	80.791756	74.059113	30	0	11	1	5.3081656	4.3918748	.20463806	.34794706	-.3988589	-.28966019	8.2313757	25294.553	3		2		4
1601	0690305	33.95952261	-118.33015139	6023144.5	13474.978	90305	903	2011	14107	53	36	11	11	3757	82	.10887776	.10280779	14853	1.4899179	1.4899179	0	12.779286	309	2.9462938	2.7550569	375.70001	255.19246	77.975471	77.975471	30	0	11	1	5.928791	4.3563943	1.8886349	.3029601	-.3988589	-.28966019	8.2313757	26632.168	3		2		4
1601	0690305	33.95952261	-118.33015139	6023144.5	13474.978	90305	903	2012	14896	35	38	11	11	3757	82	.10887776	.10280779	14853	1.4899179	1.4899179	0	12.779286	309	2.9462938	2.7550569	234.9624	255.10204	73.845329	73.845329	30	0	11	1	5.4594254	4.3019729	.52436566	.23698571	-.3988589	-.28966019	8.2313757	25221.535	3		2		4
1601	0690305	33.95952261	-118.33015139	6023144.5	13474.978	90305	903	2013	14814	45	41	11	11	3757	82	.10887776	.10280779	14853	1.4899179	1.4899179	0	12.779286	309	2.9462938	2.7550569	303.76669	276.76523	74.254082	74.254082	30	0	11	1	5.71626	4.3074927	1.1913344	.24351507	-.3988589	-.28966019	8.2313757	25361.145	3		2		4
1601	0690305	33.95952261	-118.33015139	6023144.5	13474.978	90305	903	2014	15501	51	24	11	12	3757	82	.10887776	.10280779	14853	1.4899179	1.4899179	0	12.779286	309	2.9462938	2.7550569	329.01102	154.82872	77.41436	70.963165	30	0	11	1	5.7960911	4.3491721	1.4360454	.29399696	-.3988589	-.28966019	8.2313757	24237.146	3		2		3
1601	0690305	33.95952261	-118.33015139	6023144.5	13474.978	90305	903	2015	15665	46	35	11	11	3757	82	.10887776	.10280779	14853	1.4899179	1.4899179	0	12.779286	309	2.9462938	2.7550569	293.64825	223.42802	70.220238	70.220238	30	0	11	1	5.6823826	4.2516365	1.0932492	.17907895	-.3988589	-.28966019	8.2313757	23983.402	3		2		3
1601	0690305	33.95952261	-118.33015139	6023144.5	13474.978	90305	903	2016	15777	44	33	11	11	3757	82	.10887776	.10280779	14853	1.4899179	1.4899179	0	12.779286	309	2.9462938	2.7550569	278.88699	209.16524	69.721748	69.721748	30	0	11	1	5.6308064	4.2445121	.95015782	.17111614	-.3988589	-.28966019	8.2313757	23813.146	3		2		3
1601	0690305	33.95952261	-118.33015139	6023144.5	13474.978	90305	903	2017	15777	49	43	11	15	3757	82	.10887776	.10280779	14853	1.4899179	1.4899179	0	12.779286	309	2.9462938	2.7550569	310.5787	272.54865	95.075111	69.721748	30	0	11	1	5.7384372	4.554667	1.257368	.57610762	-.3988589	-.28966019	8.2313757	23813.146	3		2		3
1601	0690305	33.95952261	-118.33015139	6023144.5	13474.978	90305	903	2018	15777	44	40	11	12	3757	82	.10887776	.10280779	14853	1.4899179	1.4899179	0	12.779286	309	2.9462938	2.7550569	278.88699	253.53363	76.060089	69.721748	30	0	11	1	5.6308064	4.3315239	.95015782	.27236402	-.3988589	-.28966019	8.2313757	23813.146	3		2		3
90	0690402	34.03472597	-118.50450431	5516809	16311.055	90402	904	2010	12250	27	29	11	11	11507	153	.085273236	.067260452	12250	10.399477	10.399477	0	16.617674	3047	3.2804019	2.8852494	220.40816	236.7347	89.795921	89.795921	19	0	11	1	5.3954811	4.4975395	.38328105	.49177849	-.24419218	.89059186	9.3507109	93934.695	4		2		4
90	0690402	34.03472597	-118.50450431	5516809	16311.055	90402	904	2011	12615	28	26	11	11	11507	153	.085273236	.067260452	12250	10.399477	10.399477	0	16.617674	3047	3.2804019	2.8852494	221.95799	206.10385	87.197777	87.197777	19	0	11	1	5.4024882	4.4681787	.3983047	.45027608	-.24419218	.89059186	9.3507109	91216.805	4		2		4
90	0690402	34.03472597	-118.50450431	5516809	16311.055	90402	904	2012	12351	20	28	11	11	11507	153	.085273236	.067260452	12250	10.399477	10.399477	0	16.617674	3047	3.2804019	2.8852494	161.93021	226.70229	89.061615	89.061615	19	0	11	1	5.0871654	4.4893284	-.18358713	.48004878	-.24419218	.89059186	9.3507109	93166.547	4		2		4
90	0690402	34.03472597	-118.50450431	5516809	16311.055	90402	904	2013	11749	31	20	11	11	11507	153	.085273236	.067260452	12250	10.399477	10.399477	0	16.617674	3047	3.2804019	2.8852494	263.85223	170.22725	93.624992	93.624992	19	0	11	1	5.5753894	4.5392976	.80441523	.55294359	-.24419218	.89059186	9.3507109	97940.25	4		2		4
90	0690402	34.03472597	-118.50450431	5516809	16311.055	90402	904	2014	11503	26	24	11	11	11507	153	.085273236	.067260452	12250	10.399477	10.399477	0	16.617674	3047	3.2804019	2.8852494	226.028	208.64122	95.627228	95.627228	19	0	11	1	5.4206591	4.5604577	.43775815	.58492708	-.24419218	.89059186	9.3507109	100034.77	4		2		4
90	0690402	34.03472597	-118.50450431	5516809	16311.055	90402	904	2015	11661	23	22	11	11	11507	153	.085273236	.067260452	12250	10.399477	10.399477	0	16.617674	3047	3.2804019	2.8852494	197.23866	188.66307	94.331535	94.331535	19	0	11	1	5.2844143	4.5468154	.15868273	.56422985	-.24419218	.89059186	9.3507109	98679.359	4		2		4
90	0690402	34.03472597	-118.50450431	5516809	16311.055	90402	904	2016	11410	21	23	11	11	11507	153	.085273236	.067260452	12250	10.399477	10.399477	0	16.617674	3047	3.2804019	2.8852494	184.04907	201.57756	96.406662	96.406662	19	0	11	1	5.2152023	4.5685754	.030826692	.59737766	-.24419218	.89059186	9.3507109	100850.13	4		2		4
90	0690402	34.03472597	-118.50450431	5516809	16311.055	90402	904	2017	11410	21	24	11	11	11507	153	.085273236	.067260452	12250	10.399477	10.399477	0	16.617674	3047	3.2804019	2.8852494	184.04907	210.34181	96.406662	96.406662	19	0	11	1	5.2152023	4.5685754	.030826692	.59737766	-.24419218	.89059186	9.3507109	100850.13	4		2		4
90	0690402	34.03472597	-118.50450431	5516809	16311.055	90402	904	2018	11410	19	21	11	11	11507	153	.085273236	.067260452	12250	10.399477	10.399477	0	16.617674	3047	3.2804019	2.8852494	166.5206	184.04907	96.406662	96.406662	19	0	11	1	5.115119	4.5685754	-.13908921	.59737766	-.24419218	.89059186	9.3507109	100850.13	4		2		4
94	0690403	34.02991324	-118.49153499	3944523	12791.224	90403	904	2010	24525	46	35	11	13	11431	164	.075600751	.07034611	24525	3.2717316	3.2717316	0	14.813713	3276	3.5026107	3.1891937	187.56371	142.71152	53.007137	44.852192	29	0	11	1	5.2341185	3.9704266	.064896517	-.095881	.11688905	.87901777	9.3440838	46609.582	4		4		4
94	0690403	34.02991324	-118.49153499	3944523	12791.224	90403	904	2011	24770	58	34	11	17	11431	164	.075600751	.07034611	24525	3.2717316	3.2717316	0	14.813713	3276	3.5026107	3.1891937	234.15422	137.26282	68.631409	44.408558	29	0	11	1	5.4559798	4.2287502	.51653135	.15369919	.11688905	.87901777	9.3440838	46148.566	4		4		4
94	0690403	34.02991324	-118.49153499	3944523	12791.224	90403	904	2012	24286	46	28	11	12	11431	164	.075600751	.07034611	24525	3.2717316	3.2717316	0	14.813713	3276	3.5026107	3.1891937	189.40953	115.29276	49.411182	45.293583	29	0	11	1	5.2439113	3.9001768	.082789406	-.15332234	.11688905	.87901777	9.3440838	47068.27	4		4		4
94	0690403	34.02991324	-118.49153499	3944523	12791.224	90403	904	2013	24864	48	48	11	11	11431	164	.075600751	.07034611	24525	3.2717316	3.2717316	0	14.813713	3276	3.5026107	3.1891937	193.05019	193.05019	44.240669	44.240669	29	0	11	1	5.2629504	3.7896445	.11808086	-.23591548	.11688905	.87901777	9.3440838	45974.098	4		4		4
94	0690403	34.02991324	-118.49153499	3944523	12791.224	90403	904	2014	25116	32	46	11	11	11431	164	.075600751	.07034611	24525	3.2717316	3.2717316	0	14.813713	3276	3.5026107	3.1891937	127.40882	183.15018	43.796783	43.796783	29	0	11	1	4.8474011	3.7795603	-.51822734	-.24300607	.11688905	.87901777	9.3440838	45512.82	4		4		4
94	0690403	34.02991324	-118.49153499	3944523	12791.224	90403	904	2015	24416	29	42	11	11	11431	164	.075600751	.07034611	24525	3.2717316	3.2717316	0	14.813713	3276	3.5026107	3.1891937	118.77457	172.01834	45.052425	45.052425	29	0	11	1	4.7772274	3.8078268	-.60192525	-.2229486	.11688905	.87901777	9.3440838	46817.66	4		4		4
94	0690403	34.02991324	-118.49153499	3944523	12791.224	90403	904	2016	24539	50	36	11	15	11431	164	.075600751	.07034611	24525	3.2717316	3.2717316	0	14.813713	3276	3.5026107	3.1891937	203.75728	146.70525	61.127186	44.826603	29	0	11	1	5.3169293	4.1129565	.22187229	.033827651	.11688905	.87901777	9.3440838	46582.992	4		4		4
94	0690403	34.02991324	-118.49153499	3944523	12791.224	90403	904	2017	24539	45	44	11	11	11431	164	.075600751	.07034611	24525	3.2717316	3.2717316	0	14.813713	3276	3.5026107	3.1891937	183.38156	179.30641	44.826603	44.826603	29	0	11	1	5.2115688	3.8028018	.024356036	-.22655585	.11688905	.87901777	9.3440838	46582.992	4		4		4
94	0690403	34.02991324	-118.49153499	3944523	12791.224	90403	904	2018	24539	58	43	11	11	11431	164	.075600751	.07034611	24525	3.2717316	3.2717316	0	14.813713	3276	3.5026107	3.1891937	236.35844	175.23126	44.826603	44.826603	29	0	11	1	5.4653497	3.8028018	.53789848	-.22655585	.11688905	.87901777	9.3440838	46582.992	4		4		4
1623	0690404	34.02660788	-118.4736428	5159370.5	11417.506	90404	904	2010	21360	51	48	12	11	11778	169	.045151174	.04076552	21360	1.6765579	1.6765579	0	12.494943	1547	3.7818022	3.3750014	238.76404	224.7191	51.498127	56.179775	38	0	11	1	5.4754758	3.9415455	.56121761	-.11998575	.33762574	.93186259	9.3739891	55140.449	4		4		4
1623	0690404	34.02660788	-118.4736428	5159370.5	11417.506	90404	904	2011	20123	52	37	11	15	11778	169	.045151174	.04076552	21360	1.6765579	1.6765579	0	12.494943	1547	3.7818022	3.3750014	258.41077	183.8692	74.541573	54.663818	38	0	11	1	5.5545506	4.311357	.75166726	.24810742	.33762574	.93186259	9.3739891	58530.039	4		4		4
1623	0690404	34.02660788	-118.4736428	5159370.5	11417.506	90404	904	2012	20739	53	31	15	11	11778	169	.045151174	.04076552	21360	1.6765579	1.6765579	0	12.494943	1547	3.7818022	3.3750014	255.55716	149.47684	53.040165	72.327499	38	0	11	1	5.5434461	3.9710495	.72400522	-.095353425	.33762574	.93186259	9.3739891	56791.551	4		4		4
1623	0690404	34.02660788	-118.4736428	5159370.5	11417.506	90404	904	2013	20807	52	33	13	13	11778	169	.045151174	.04076552	21360	1.6765579	1.6765579	0	12.494943	1547	3.7818022	3.3750014	249.91589	158.60046	62.478973	62.478973	38	0	11	1	5.5211244	4.13483	.6693204	.055420943	.33762574	.93186259	9.3739891	56605.949	4		4		4
1623	0690404	34.02660788	-118.4736428	5159370.5	11417.506	90404	904	2014	21641	47	44	15	16	11778	169	.045151174	.04076552	21360	1.6765579	1.6765579	0	12.494943	1547	3.7818022	3.3750014	217.18036	203.31778	73.933739	69.312881	38	0	11	1	5.3807282	4.3031693	.35199171	.23839796	.33762574	.93186259	9.3739891	54424.473	4		4		4
1623	0690404	34.02660788	-118.4736428	5159370.5	11417.506	90404	904	2015	22081	55	35	11	12	11778	169	.045151174	.04076552	21360	1.6765579	1.6765579	0	12.494943	1547	3.7818022	3.3750014	249.08292	158.50731	54.345364	49.816586	38	0	11	1	5.517786	3.9953594	.66124576	-.074504338	.33762574	.93186259	9.3739891	53339.977	4		4		4
1623	0690404	34.02660788	-118.4736428	5159370.5	11417.506	90404	904	2016	22201	39	53	11	11	11778	169	.045151174	.04076552	21360	1.6765579	1.6765579	0	12.494943	1547	3.7818022	3.3750014	175.66776	238.72798	49.547318	49.547318	38	0	11	1	5.1685944	3.9029281	-.050419349	-.15114774	.33762574	.93186259	9.3739891	53051.664	4		4		4
1623	0690404	34.02660788	-118.4736428	5159370.5	11417.506	90404	904	2017	22201	56	50	13	12	11778	169	.045151174	.04076552	21360	1.6765579	1.6765579	0	12.494943	1547	3.7818022	3.3750014	252.24089	225.21509	54.05162	58.55592	38	0	11	1	5.5303845	3.9899395	.69185823	-.079196557	.33762574	.93186259	9.3739891	53051.664	4		4		4
1623	0690404	34.02660788	-118.4736428	5159370.5	11417.506	90404	904	2018	22201	38	33	12	11	11778	169	.045151174	.04076552	21360	1.6765579	1.6765579	0	12.494943	1547	3.7818022	3.3750014	171.16347	148.64195	49.547318	54.05162	38	0	11	1	5.1426191	3.9029281	-.094082601	-.15114774	.33762574	.93186259	9.3739891	53051.664	4		4		4
1622	0690405	34.01107775	-118.46939163	7310821.5	12881.161	90405	904	2010	27186	44	42	11	14	18482	197	.047816582	.042995159	27186	2.8610804	2.8610804	0	12.322888	2345	3.8179014	3.2455783	161.84801	154.49129	51.497093	40.462002	37	0	11	1	5.0866575	3.9415255	-.18438394	-.12000226	.18387304	1.9528188	9.8245525	67983.523	4		4		4
1622	0690405	34.01107775	-118.46939163	7310821.5	12881.161	90405	904	2011	27350	42	41	11	11	18482	197	.047816582	.042995159	27186	2.8610804	2.8610804	0	12.322888	2345	3.8179014	3.2455783	153.5649	149.9086	40.219379	40.219379	37	0	11	1	5.0341234	3.6943491	-.264678	-.30015108	.18387304	1.9528188	9.8245525	67575.867	4		4		4
1622	0690405	34.01107775	-118.46939163	7310821.5	12881.161	90405	904	2012	28114	56	56	11	12	18482	197	.047816582	.042995159	27186	2.8610804	2.8610804	0	12.322888	2345	3.8179014	3.2455783	199.18901	199.18901	42.683361	39.126415	37	0	11	1	5.2942543	3.7538092	.17758884	-.26079175	.18387304	1.9528188	9.8245525	65739.492	4		4		4
1622	0690405	34.01107775	-118.46939163	7310821.5	12881.161	90405	904	2013	28560	47	51	11	19	18482	197	.047816582	.042995159	27186	2.8610804	2.8610804	0	12.322888	2345	3.8179014	3.2455783	164.56583	178.57143	66.526611	38.515408	37	0	11	1	5.1033106	4.1976023	-.1580382	.12007741	.18387304	1.9528188	9.8245525	64712.887	4		4		4
1622	0690405	34.01107775	-118.46939163	7310821.5	12881.161	90405	904	2014	28535	46	43	11	11	18482	197	.047816582	.042995159	27186	2.8610804	2.8610804	0	12.322888	2345	3.8179014	3.2455783	161.20554	150.69214	38.549149	38.549149	37	0	11	1	5.0826802	3.6519339	-.19061188	-.32683113	.18387304	1.9528188	9.8245525	64769.582	4		4		4
1622	0690405	34.01107775	-118.46939163	7310821.5	12881.161	90405	904	2015	28915	56	50	11	11	18482	197	.047816582	.042995159	27186	2.8610804	2.8610804	0	12.322888	2345	3.8179014	3.2455783	193.67111	172.92062	38.042538	38.042538	37	0	11	1	5.2661614	3.638705	.12409993	-.33492368	.18387304	1.9528188	9.8245525	63918.383	4		4		4
1622	0690405	34.01107775	-118.46939163	7310821.5	12881.161	90405	904	2016	28861	54	59	11	11	18482	197	.047816582	.042995159	27186	2.8610804	2.8610804	0	12.322888	2345	3.8179014	3.2455783	187.1037	204.42812	38.113716	38.113716	37	0	11	1	5.2316632	3.6405742	.060437348	-.33378667	.18387304	1.9528188	9.8245525	64037.977	4		4		4
1622	0690405	34.01107775	-118.46939163	7310821.5	12881.161	90405	904	2017	28861	37	49	11	11	18482	197	.047816582	.042995159	27186	2.8610804	2.8610804	0	12.322888	2345	3.8179014	3.2455783	128.20068	169.77928	38.113716	38.113716	37	0	11	1	4.8535967	3.6405742	-.51055127	-.33378667	.18387304	1.9528188	9.8245525	64037.977	4		4		4
1622	0690405	34.01107775	-118.46939163	7310821.5	12881.161	90405	904	2018	28861	47	47	11	11	18482	197	.047816582	.042995159	27186	2.8610804	2.8610804	0	12.322888	2345	3.8179014	3.2455783	162.84952	162.84952	38.113716	38.113716	37	0	11	1	5.0928264	3.6405742	-.1746756	-.33378667	.18387304	1.9528188	9.8245525	64037.977	4		4		4
1592	0690501	33.83344185	-118.31425337	14667679	20548.627	90501	905	2010	43180	47	55	14	13	7813	162	.047604583	.032827023	43180	1.2041242	1.2041242	0	12.259092	548	3.9637945	3.3987813	108.84669	127.37379	30.106531	32.422417	47	0	11	1	4.6899405	3.4047422	-.69816327	-.46169248	.36587587	.32803044	8.9635439	18094.025	3		4		3
1592	0690501	33.83344185	-118.31425337	14667679	20548.627	90501	905	2011	41290	62	48	16	17	7813	162	.047604583	.032827023	43180	1.2041242	1.2041242	0	12.259092	548	3.9637945	3.3987813	150.15742	116.25091	41.172195	38.750301	47	0	11	1	5.0116844	3.7177632	-.29770905	-.28493091	.36587587	.32803044	8.9635439	18922.258	3		4		3
1592	0690501	33.83344185	-118.31425337	14667679	20548.627	90501	905	2012	42363	63	64	14	11	7813	162	.047604583	.032827023	43180	1.2041242	1.2041242	0	12.259092	548	3.9637945	3.3987813	148.71468	151.07523	25.966055	33.047707	47	0	11	1	5.0020294	3.2567902	-.31169462	-.52783191	.36587587	.32803044	8.9635439	18442.98	3		4		3
1592	0690501	33.83344185	-118.31425337	14667679	20548.627	90501	905	2013	42373	78	67	11	14	7813	162	.047604583	.032827023	43180	1.2041242	1.2041242	0	12.259092	548	3.9637945	3.3987813	184.07948	158.11955	33.039909	25.959927	47	0	11	1	5.2153678	3.4977162	.031121485	-.41483504	.36587587	.32803044	8.9635439	18438.629	3		4		3
1592	0690501	33.83344185	-118.31425337	14667679	20548.627	90501	905	2014	43407	62	76	11	17	7813	162	.047604583	.032827023	43180	1.2041242	1.2041242	0	12.259092	548	3.9637945	3.3987813	142.83411	175.08698	39.164188	25.341536	47	0	11	1	4.9616838	3.6677628	-.36869916	-.31700656	.36587587	.32803044	8.9635439	17999.4	3		4		3
1592	0690501	33.83344185	-118.31425337	14667679	20548.627	90501	905	2015	43145	73	67	14	11	7813	162	.047604583	.032827023	43180	1.2041242	1.2041242	0	12.259092	548	3.9637945	3.3987813	169.1969	155.2903	25.495422	32.448719	47	0	11	1	5.131063	3.2384989	-.11314593	-.53534973	.36587587	.32803044	8.9635439	18108.703	3		4		3
1592	0690501	33.83344185	-118.31425337	14667679	20548.627	90501	905	2016	43405	70	81	14	12	7813	162	.047604583	.032827023	43180	1.2041242	1.2041242	0	12.259092	548	3.9637945	3.3987813	161.27174	186.61444	27.646584	32.254349	47	0	11	1	5.0830908	3.3195021	-.18997008	-.50098735	.36587587	.32803044	8.9635439	18000.23	3		4		3
1592	0690501	33.83344185	-118.31425337	14667679	20548.627	90501	905	2017	43405	58	63	13	17	7813	162	.047604583	.032827023	43180	1.2041242	1.2041242	0	12.259092	548	3.9637945	3.3987813	133.62515	145.14456	39.165997	29.950466	47	0	11	1	4.8950386	3.667809	-.45796806	-.31697768	.36587587	.32803044	8.9635439	18000.23	3		4		3
1592	0690501	33.83344185	-118.31425337	14667679	20548.627	90501	905	2018	43405	71	55	15	16	7813	162	.047604583	.032827023	43180	1.2041242	1.2041242	0	12.259092	548	3.9637945	3.3987813	163.57562	126.71351	36.862114	34.558231	47	0	11	1	5.0972753	3.6071844	-.16763695	-.35377961	.36587587	.32803044	8.9635439	18000.23	3		4		3
790	0690502	33.83502009	-118.29289665	5821645.5	13190.752	90502	905	2010	18010	28	41	11	11	212	16	.12807049	.1265575	18010	.59214592	.59214592	0	6.7924528	25	2.2532806	2.0678027	155.46918	227.65131	61.077179	61.077179	28	0	11	1	5.0464473	4.1121383	-.24621846	.033028848	-1.2153064	-.82953036	5.3565865	1177.1238	1		1		1
790	0690502	33.83502009	-118.29289665	5821645.5	13190.752	90502	905	2011	16655	50	25	11	11	212	16	.12807049	.1265575	18010	.59214592	.59214592	0	6.7924528	25	2.2532806	2.0678027	300.21014	150.10507	66.046234	66.046234	28	0	11	1	5.7044826	4.1903548	1.1568582	.11240392	-1.2153064	-.82953036	5.3565865	1272.891	1		1		1
790	0690502	33.83502009	-118.29289665	5821645.5	13190.752	90502	905	2012	16845	41	27	11	11	212	16	.12807049	.1265575	18010	.59214592	.59214592	0	6.7924528	25	2.2532806	2.0678027	243.39566	160.28496	65.301277	65.301277	28	0	11	1	5.4946885	4.1790118	.60611516	.10050407	-1.2153064	-.82953036	5.3565865	1258.5337	1		1		1
790	0690502	33.83502009	-118.29289665	5821645.5	13190.752	90502	905	2013	16947	44	30	11	11	212	16	.12807049	.1265575	18010	.59214592	.59214592	0	6.7924528	25	2.2532806	2.0678027	259.63297	177.02248	64.908241	64.908241	28	0	11	1	5.559269	4.1729746	.76351488	.094225764	-1.2153064	-.82953036	5.3565865	1250.9589	1		1		1
790	0690502	33.83502009	-118.29289665	5821645.5	13190.752	90502	905	2014	17135	42	28	11	11	212	16	.12807049	.1265575	18010	.59214592	.59214592	0	6.7924528	25	2.2532806	2.0678027	245.11235	163.40823	64.196091	64.196091	28	0	11	1	5.5017166	4.1619425	.6227563	.082849964	-1.2153064	-.82953036	5.3565865	1237.2338	1		1		1
790	0690502	33.83502009	-118.29289665	5821645.5	13190.752	90502	905	2015	17585	50	32	11	11	212	16	.12807049	.1265575	18010	.59214592	.59214592	0	6.7924528	25	2.2532806	2.0678027	284.33325	181.97327	62.553314	62.553314	28	0	11	1	5.650147	4.1360192	1.0029522	.056608453	-1.2153064	-.82953036	5.3565865	1205.5729	1		1		1
790	0690502	33.83502009	-118.29289665	5821645.5	13190.752	90502	905	2016	17855	43	36	11	12	212	16	.12807049	.1265575	18010	.59214592	.59214592	0	6.7924528	25	2.2532806	2.0678027	240.8289	201.62419	67.208061	61.607391	28	0	11	1	5.4840865	4.2077932	.5812338	.1309628	-1.2153064	-.82953036	5.3565865	1187.3425	1		1		1
790	0690502	33.83502009	-118.29289665	5821645.5	13190.752	90502	905	2017	17855	41	37	12	11	212	16	.12807049	.1265575	18010	.59214592	.59214592	0	6.7924528	25	2.2532806	2.0678027	229.62755	207.22487	61.607391	67.208061	28	0	11	1	5.4364586	4.1207819	.47265112	.041498397	-1.2153064	-.82953036	5.3565865	1187.3425	1		1		1
790	0690502	33.83502009	-118.29289665	5821645.5	13190.752	90502	905	2018	17855	44	18	11	11	212	16	.12807049	.1265575	18010	.59214592	.59214592	0	6.7924528	25	2.2532806	2.0678027	246.42957	100.8121	61.607391	61.607391	28	0	11	1	5.5070763	4.1207819	.63552499	.041498397	-1.2153064	-.82953036	5.3565865	1187.3425	1		1		1
1629	0690503	33.84076713	-118.35364391	13743987	17566.375	90503	905	2010	44383	93	94	19	11	11475	154	.050969683	.043355852	44383	1.4623895	1.4623895	0	10.053007	364	3.6511359	3.191314	209.53969	211.7928	24.784264	42.809185	75	0	11	1	5.344913	3.2102089	.27792528	-.54670972	.11940788	.88571852	9.3479261	25854.494	4		4		4
1629	0690503	33.84076713	-118.35364391	13743987	17566.375	90503	905	2011	46402	91	70	17	16	11475	154	.050969683	.043355852	44383	1.4623895	1.4623895	0	10.053007	364	3.6511359	3.191314	196.11224	150.85556	34.481274	36.636353	75	0	11	1	5.278687	3.5404165	.14776355	-.39181086	.11940788	.88571852	9.3479261	24729.537	4		4		3
1629	0690503	33.84076713	-118.35364391	13743987	17566.375	90503	905	2012	46253	79	76	12	14	11475	154	.050969683	.043355852	44383	1.4623895	1.4623895	0	10.053007	364	3.6511359	3.191314	170.79973	164.31366	30.268307	25.944263	75	0	11	1	5.1404915	3.4101012	-.097608581	-.45910829	.11940788	.88571852	9.3479261	24809.201	4		4		3
1629	0690503	33.84076713	-118.35364391	13743987	17566.375	90503	905	2013	46780	87	80	18	20	11475	154	.050969683	.043355852	44383	1.4623895	1.4623895	0	10.053007	364	3.6511359	3.191314	185.97691	171.01326	42.753315	38.477982	75	0	11	1	5.2256227	3.7554467	.049514621	-.25967431	.11940788	.88571852	9.3479261	24529.713	4		4		3
1629	0690503	33.84076713	-118.35364391	13743987	17566.375	90503	905	2014	45518	75	70	17	14	11475	154	.050969683	.043355852	44383	1.4623895	1.4623895	0	10.053007	364	3.6511359	3.191314	164.76997	153.78531	30.757063	37.347862	75	0	11	1	5.1045504	3.4261196	-.15605927	-.45130095	.11940788	.88571852	9.3479261	25209.807	4		4		4
1629	0690503	33.84076713	-118.35364391	13743987	17566.375	90503	905	2015	45986	93	76	18	20	11475	154	.050969683	.043355852	44383	1.4623895	1.4623895	0	10.053007	364	3.6511359	3.191314	202.23546	165.26768	43.491497	39.142349	75	0	11	1	5.3094325	3.7725654	.20712021	-.24788266	.11940788	.88571852	9.3479261	24953.246	4		4		3
1629	0690503	33.84076713	-118.35364391	13743987	17566.375	90503	905	2016	44562	98	73	21	24	11475	154	.050969683	.043355852	44383	1.4623895	1.4623895	0	10.053007	364	3.6511359	3.191314	219.91832	163.81671	53.857548	47.125355	75	0	11	1	5.3932562	3.9863427	.37853271	-.082296655	.11940788	.88571852	9.3479261	25750.639	4		4		4
1629	0690503	33.84076713	-118.35364391	13743987	17566.375	90503	905	2017	44562	98	71	20	31	11475	154	.050969683	.043355852	44383	1.4623895	1.4623895	0	10.053007	364	3.6511359	3.191314	219.91832	159.32858	69.565994	44.88129	75	0	11	1	5.3932562	4.2422757	.37853271	.16862814	.11940788	.88571852	9.3479261	25750.639	4		4		4
1629	0690503	33.84076713	-118.35364391	13743987	17566.375	90503	905	2018	44562	88	77	23	28	11475	154	.050969683	.043355852	44383	1.4623895	1.4623895	0	10.053007	364	3.6511359	3.191314	197.47768	172.79297	62.833805	51.613483	75	0	11	1	5.2856255	4.1404934	.16099966	.061088979	.11940788	.88571852	9.3479261	25750.639	4		4		4
610	0690504	33.86681359	-118.33117234	11571975	17622.111	90504	905	2010	32102	62	54	11	15	8815	129	.056700483	.052656095	32102	.872549	.872549	0	9.827199	156	3.4367423	3.0054924	193.13438	168.21382	46.726059	34.265778	51	0	11	1	5.2633862	3.8443019	.11889705	-.19621417	-.10134525	.4806256	9.0842104	27459.348	3		3		4
610	0690504	33.86681359	-118.33117234	11571975	17622.111	90504	905	2011	31463	61	57	13	21	8815	129	.056700483	.052656095	32102	.872549	.872549	0	9.827199	156	3.4367423	3.0054924	193.87852	181.16518	66.745064	41.318375	51	0	11	1	5.2672319	4.2008805	.12611054	.12356694	-.10134525	.4806256	9.0842104	28017.035	3		3		4
610	0690504	33.86681359	-118.33117234	11571975	17622.111	90504	905	2012	31650	54	57	12	12	8815	129	.056700483	.052656095	32102	.872549	.872549	0	9.827199	156	3.4367423	3.0054924	170.61612	180.09479	37.914692	37.914692	51	0	11	1	5.1394162	3.6353388	-.099388428	-.33696586	-.10134525	.4806256	9.0842104	27851.5	3		3		4
610	0690504	33.86681359	-118.33117234	11571975	17622.111	90504	905	2013	31633	53	64	17	19	8815	129	.056700483	.052656095	32102	.872549	.872549	0	9.827199	156	3.4367423	3.0054924	167.54655	202.32036	60.063858	53.741344	51	0	11	1	5.1212611	4.0954084	-.12914389	.016842185	-.10134525	.4806256	9.0842104	27866.469	3		3		4
610	0690504	33.86681359	-118.33117234	11571975	17622.111	90504	905	2014	32777	65	44	13	15	8815	129	.056700483	.052656095	32102	.872549	.872549	0	9.827199	156	3.4367423	3.0054924	198.30978	134.24048	45.763798	39.661957	51	0	11	1	5.2898302	3.8234932	.16906586	-.21158522	-.10134525	.4806256	9.0842104	26893.859	3		3		4
610	0690504	33.86681359	-118.33117234	11571975	17622.111	90504	905	2015	33279	57	61	14	21	8815	129	.056700483	.052656095	32102	.872549	.872549	0	9.827199	156	3.4367423	3.0054924	171.27919	183.29878	63.102859	42.068573	51	0	11	1	5.1432948	4.1447659	-.09296082	.065386824	-.10134525	.4806256	9.0842104	26488.176	3		3		4
610	0690504	33.86681359	-118.33117234	11571975	17622.111	90504	905	2016	33609	64	64	12	11	8815	129	.056700483	.052656095	32102	.872549	.872549	0	9.827199	156	3.4367423	3.0054924	190.42519	190.42519	32.729328	35.704723	51	0	11	1	5.2492595	3.4882715	.092634879	-.41979623	-.10134525	.4806256	9.0842104	26228.094	3		3		4
610	0690504	33.86681359	-118.33117234	11571975	17622.111	90504	905	2017	33609	51	55	14	17	8815	129	.056700483	.052656095	32102	.872549	.872549	0	9.827199	156	3.4367423	3.0054924	151.74507	163.64664	50.581688	41.65551	51	0	11	1	5.022202	3.9235897	-.28231886	-.13462484	-.10134525	.4806256	9.0842104	26228.094	3		3		4
610	0690504	33.86681359	-118.33117234	11571975	17622.111	90504	905	2018	33609	72	57	18	16	8815	129	.056700483	.052656095	32102	.872549	.872549	0	9.827199	156	3.4367423	3.0054924	214.22833	169.59743	47.606297	53.557083	51	0	11	1	5.3670425	3.8629651	.32337561	-.18215337	-.10134525	.4806256	9.0842104	26228.094	3		3		4
1628	0690505	33.80888079	-118.34797978	15037765	21559.496	90505	905	2010	36678	76	71	15	15	11551	167	.053134352	.045353867	36678	2.0879326	2.0879326	0	11.179782	481	3.6650083	3.16874	207.20868	193.57654	40.89645	40.89645	69	0	15	0	5.3337264	3.7110434	.25532916	-.28933564	.092590377	.89729261	9.3545275	31492.992	4	3	3	3	4	4
1628	0690505	33.80888079	-118.34797978	15037765	21559.496	90505	905	2011	35804	86	87	11	17	11551	167	.053134352	.045353867	36678	2.0879326	2.0879326	0	11.179782	481	3.6650083	3.16874	240.19662	242.98961	47.480728	30.722824	69	0	15	0	5.4814577	3.8603239	.57510465	-.18415919	.092590377	.89729261	9.3545275	32261.758	4	3	3	3	4	4
1628	0690505	33.80888079	-118.34797978	15037765	21559.496	90505	905	2012	36135	86	73	16	27	11551	167	.053134352	.045353867	36678	2.0879326	2.0879326	0	11.179782	481	3.6650083	3.16874	237.9964	202.0202	74.719803	44.2784	69	0	15	0	5.4722557	4.313745	.55377632	.25095445	.092590377	.89729261	9.3545275	31966.238	4	3	3	3	4	4
1628	0690505	33.80888079	-118.34797978	15037765	21559.496	90505	905	2013	36306	75	64	19	25	11551	167	.053134352	.045353867	36678	2.0879326	2.0879326	0	11.179782	481	3.6650083	3.16874	206.57742	176.2794	68.859138	52.332947	69	0	15	0	5.3306751	4.2320628	.24920994	.15733692	.092590377	.89729261	9.3545275	31815.678	4	3	3	3	4	4
1628	0690505	33.80888079	-118.34797978	15037765	21559.496	90505	905	2014	37381	69	70	17	29	11551	167	.053134352	.045353867	36678	2.0879326	2.0879326	0	11.179782	481	3.6650083	3.16874	184.58575	187.26091	77.579521	45.47765	69	0	15	0	5.2181144	4.3513036	.03602913	.29663524	.092590377	.89729261	9.3545275	30900.725	4	3	3	3	4	4
1628	0690505	33.80888079	-118.34797978	15037765	21559.496	90505	905	2015	36904	76	72	14	18	11551	167	.053134352	.045353867	36678	2.0879326	2.0879326	0	11.179782	481	3.6650083	3.16874	205.93974	195.1008	48.7752	37.936268	69	0	15	0	5.3275838	3.8872221	.24302846	-.16348144	.092590377	.89729261	9.3545275	31300.131	4	3	3	3	4	4
1628	0690505	33.80888079	-118.34797978	15037765	21559.496	90505	905	2016	37242	80	72	14	24	11551	167	.053134352	.045353867	36678	2.0879326	2.0879326	0	11.179782	481	3.6650083	3.16874	214.81123	193.33011	64.443367	37.591965	69	0	15	0	5.3697596	4.1657867	.3290261	.08679992	.092590377	.89729261	9.3545275	31016.057	4	3	3	3	4	4
1628	0690505	33.80888079	-118.34797978	15037765	21559.496	90505	905	2017	37242	85	87	23	31	11551	167	.053134352	.045353867	36678	2.0879326	2.0879326	0	11.179782	481	3.6650083	3.16874	228.23694	233.60722	83.239357	61.758228	69	0	15	0	5.4303842	4.4217205	.45917097	.38704476	.092590377	.89729261	9.3545275	31016.057	4	3	3	3	4	4
1628	0690505	33.80888079	-118.34797978	15037765	21559.496	90505	905	2018	37242	80	68	14	21	11551	167	.053134352	.045353867	36678	2.0879326	2.0879326	0	11.179782	481	3.6650083	3.16874	214.81123	182.58955	56.387951	37.591965	69	0	15	0	5.3697596	4.0322556	.3290261	-.041876301	.092590377	.89729261	9.3545275	31016.057	4	3	3	3	4	4
1173	0690601	34.00830248	-118.0313683	30029818	38988.668	90601	906	2010	31974	56	54	11	15	6190	148	.046375595	.03295017	31974	5.7615066	5.7537155	-.0077909618	13.128983	355	3.8887942	3.2417645	175.1423	168.88722	46.913116	34.402954	48	0	11	1	5.1655989	3.8482974	-.055512924	-.19322614	.17934237	.080862798	8.73069	19359.48	3		4		3
1173	0690601	34.00830248	-118.0313683	30029818	38988.668	90601	906	2011	32524	60	43	11	11	6190	148	.046375595	.03295017	31974	5.7615066	5.7537155	-.0077909618	13.128983	355	3.8887942	3.2417645	184.47916	132.21007	33.821178	33.821178	48	0	11	1	5.2175364	3.5210872	.034995802	-.40235516	.17934237	.080862798	8.73069	19032.1	3		4		3
1173	0690601	34.00830248	-118.0313683	30029818	38988.668	90601	906	2012	32630	52	45	11	12	6190	148	.046375595	.03295017	31974	5.7615066	5.7537155	-.0077909618	13.128983	355	3.8887942	3.2417645	159.36255	137.9099	36.775974	33.711308	48	0	11	1	5.0711818	3.6048448	-.20847726	-.35515562	.17934237	.080862798	8.73069	18970.273	3		4		3
1173	0690601	34.00830248	-118.0313683	30029818	38988.668	90601	906	2013	33145	58	52	11	12	6190	148	.046375595	.03295017	31974	5.7615066	5.7537155	-.0077909618	13.128983	355	3.8887942	3.2417645	174.98869	156.88641	36.204556	33.187508	48	0	11	1	5.1647215	3.589185	-.057001974	-.36428338	.17934237	.080862798	8.73069	18675.518	3		4		3
1173	0690601	34.00830248	-118.0313683	30029818	38988.668	90601	906	2014	34143	48	43	11	16	6190	148	.046375595	.03295017	31974	5.7615066	5.7537155	-.0077909618	13.128983	355	3.8887942	3.2417645	140.58519	125.9409	46.861729	32.217438	48	0	11	1	4.9458137	3.8472013	-.3904995	-.194047	.17934237	.080862798	8.73069	18129.631	3		4		3
1173	0690601	34.00830248	-118.0313683	30029818	38988.668	90601	906	2015	34203	55	47	11	16	6190	148	.046375595	.03295017	31974	5.7615066	5.7537155	-.0077909618	13.128983	355	3.8887942	3.2417645	160.80461	137.41484	46.779522	32.160923	48	0	11	1	5.0801902	3.8454456	-.19449833	-.19536017	.17934237	.080862798	8.73069	18097.828	3		4		3
1173	0690601	34.00830248	-118.0313683	30029818	38988.668	90601	906	2016	34169	59	52	11	11	6190	148	.046375595	.03295017	31974	5.7615066	5.7537155	-.0077909618	13.128983	355	3.8887942	3.2417645	172.67113	152.18472	32.192924	32.192924	48	0	11	1	5.1513886	3.4717467	-.079467781	-.42836466	.17934237	.080862798	8.73069	18115.836	3		4		3
1173	0690601	34.00830248	-118.0313683	30029818	38988.668	90601	906	2017	34169	59	55	11	11	6190	148	.046375595	.03295017	31974	5.7615066	5.7537155	-.0077909618	13.128983	355	3.8887942	3.2417645	172.67113	160.96461	32.192924	32.192924	48	0	11	1	5.1513886	3.4717467	-.079467781	-.42836466	.17934237	.080862798	8.73069	18115.836	3		4		3
1173	0690601	34.00830248	-118.0313683	30029818	38988.668	90601	906	2018	34169	62	55	13	11	6190	148	.046375595	.03295017	31974	5.7615066	5.7537155	-.0077909618	13.128983	355	3.8887942	3.2417645	181.45102	160.96461	32.192924	38.046181	48	0	11	1	5.2009859	3.4717467	.0056419251	-.42836466	.17934237	.080862798	8.73069	18115.836	3		4		3
446	0690602	33.97195752	-118.02217722	9617300	26448.238	90602	906	2010	25777	40	32	11	11	5348	170	.040724583	.029925279	25777	4.3050909	4.3050909	0	13.76087	380	4.0268927	3.311219	155.17709	124.14168	42.673702	42.673702	31	0	11	1	5.0445671	3.753583	-.24904984	-.26094604	.26185319	-.047365874	8.5844784	20747.178	3		4		3
446	0690602	33.97195752	-118.02217722	9617300	26448.238	90602	906	2011	26210	51	34	11	11	5348	170	.040724583	.029925279	25777	4.3050909	4.3050909	0	13.76087	380	4.0268927	3.311219	194.58221	129.72148	41.968716	41.968716	31	0	11	1	5.2708549	3.7369244	.13293189	-.27220738	.26185319	-.047365874	8.5844784	20404.426	3		4		3
446	0690602	33.97195752	-118.02217722	9617300	26448.238	90602	906	2012	25923	31	34	11	11	5348	170	.040724583	.029925279	25777	4.3050909	4.3050909	0	13.76087	380	4.0268927	3.311219	119.58492	131.15765	42.433361	42.433361	31	0	11	1	4.7840266	3.7479348	-.59406996	-.2647852	.26185319	-.047365874	8.5844784	20630.328	3		4		3
446	0690602	33.97195752	-118.02217722	9617300	26448.238	90602	906	2013	25768	31	31	11	11	5348	170	.040724583	.029925279	25777	4.3050909	4.3050909	0	13.76087	380	4.0268927	3.311219	120.30425	120.30425	42.688606	42.688606	31	0	11	1	4.7900238	3.753932	-.58709699	-.26070794	.26185319	-.047365874	8.5844784	20754.424	3		4		3
446	0690602	33.97195752	-118.02217722	9617300	26448.238	90602	906	2014	26676	35	38	11	11	5348	170	.040724583	.029925279	25777	4.3050909	4.3050909	0	13.76087	380	4.0268927	3.311219	131.20407	142.45015	41.235569	41.235569	31	0	11	1	4.8767538	3.7193012	-.48143733	-.28391859	.26185319	-.047365874	8.5844784	20047.982	3		4		3
446	0690602	33.97195752	-118.02217722	9617300	26448.238	90602	906	2015	27421	34	29	11	13	5348	170	.040724583	.029925279	25777	4.3050909	4.3050909	0	13.76087	380	4.0268927	3.311219	123.99256	105.75836	47.40892	40.115242	31	0	11	1	4.8202214	3.8588104	-.55134356	-.18530624	.26185319	-.047365874	8.5844784	19503.301	3		4		3
446	0690602	33.97195752	-118.02217722	9617300	26448.238	90602	906	2016	26778	48	36	11	11	5348	170	.040724583	.029925279	25777	4.3050909	4.3050909	0	13.76087	380	4.0268927	3.311219	179.25162	134.43872	41.078499	41.078499	31	0	11	1	5.1887903	3.7154849	-.015678434	-.28642762	.26185319	-.047365874	8.5844784	19971.619	3		4		3
446	0690602	33.97195752	-118.02217722	9617300	26448.238	90602	906	2017	26778	48	34	11	11	5348	170	.040724583	.029925279	25777	4.3050909	4.3050909	0	13.76087	380	4.0268927	3.311219	179.25162	126.9699	41.078499	41.078499	31	0	11	1	5.1887903	3.7154849	-.015678434	-.28642762	.26185319	-.047365874	8.5844784	19971.619	3		4		3
446	0690602	33.97195752	-118.02217722	9617300	26448.238	90602	906	2018	26778	43	36	11	11	5348	170	.040724583	.029925279	25777	4.3050909	4.3050909	0	13.76087	380	4.0268927	3.311219	160.57957	134.43872	41.078499	41.078499	31	0	11	1	5.0787897	3.7154849	-.19667977	-.28642762	.26185319	-.047365874	8.5844784	19971.619	3		4		3
1193	0690603	33.94538712	-117.99248694	8477114	19900.99	90603	906	2010	20063	41	46	11	11	5850	126	.085461497	.079496235	20063	5.4978237	5.4978237	0	14.396768	67	3.1999474	2.7800202	204.35628	229.27777	54.827293	54.827293	38	0	11	1	5.3198647	4.0041881	.22767881	-.066806056	-.36920279	.029083999	8.6741972	29158.152	3		2		4
1193	0690603	33.94538712	-117.99248694	8477114	19900.99	90603	906	2011	19199	70	51	11	11	5850	126	.085461497	.079496235	20063	5.4978237	5.4978237	0	14.396768	67	3.1999474	2.7800202	364.60233	265.63882	57.294651	57.294651	38	0	11	1	5.898807	4.0482073	1.7810572	-.027392786	-.36920279	.029083999	8.6741972	30470.338	3		2		4
1193	0690603	33.94538712	-117.99248694	8477114	19900.99	90603	906	2012	19933	45	30	14	13	5850	126	.085461497	.079496235	20063	5.4978237	5.4978237	0	14.396768	67	3.1999474	2.7800202	225.75629	150.5042	65.218483	70.235291	38	0	11	1	5.419456	4.177743	.43512425	.099181533	-.36920279	.029083999	8.6741972	29348.316	3		2		4
1193	0690603	33.94538712	-117.99248694	8477114	19900.99	90603	906	2013	20083	46	43	11	11	5850	126	.085461497	.079496235	20063	5.4978237	5.4978237	0	14.396768	67	3.1999474	2.7800202	229.04944	214.11143	54.772694	54.772694	38	0	11	1	5.433938	4.0031919	.4670471	-.067678221	-.36920279	.029083999	8.6741972	29129.113	3		2		4
1193	0690603	33.94538712	-117.99248694	8477114	19900.99	90603	906	2014	20475	48	47	11	11	5850	126	.085461497	.079496235	20063	5.4978237	5.4978237	0	14.396768	67	3.1999474	2.7800202	234.43224	229.54823	53.724052	53.724052	38	0	11	1	5.4571667	3.9838607	.51922637	-.084429093	-.36920279	.029083999	8.6741972	28571.428	3		2		4
1193	0690603	33.94538712	-117.99248694	8477114	19900.99	90603	906	2015	20221	45	38	14	15	5850	126	.085461497	.079496235	20063	5.4978237	5.4978237	0	14.396768	67	3.1999474	2.7800202	222.54092	187.92345	74.180305	69.234955	38	0	11	1	5.4051108	4.3064985	.40395546	.24233659	-.36920279	.029083999	8.6741972	28930.32	3		2		4
1193	0690603	33.94538712	-117.99248694	8477114	19900.99	90603	906	2016	20325	57	43	16	11	5850	126	.085461497	.079496235	20063	5.4978237	5.4978237	0	14.396768	67	3.1999474	2.7800202	280.44281	211.56212	54.120541	78.720787	38	0	11	1	5.6363697	3.9912138	.96523941	-.078095637	-.36920279	.029083999	8.6741972	28782.287	3		2		4
1193	0690603	33.94538712	-117.99248694	8477114	19900.99	90603	906	2017	20325	38	55	11	15	5850	126	.085461497	.079496235	20063	5.4978237	5.4978237	0	14.396768	67	3.1999474	2.7800202	186.96187	270.60269	73.800735	54.120541	38	0	11	1	5.2309046	4.3013687	.059062485	.23627338	-.36920279	.029083999	8.6741972	28782.287	3		2		4
1193	0690603	33.94538712	-117.99248694	8477114	19900.99	90603	906	2018	20325	60	46	11	13	5850	126	.085461497	.079496235	20063	5.4978237	5.4978237	0	14.396768	67	3.1999474	2.7800202	295.20294	226.32227	63.96064	54.120541	38	0	11	1	5.6876631	4.158268	1.1083199	.079088904	-.36920279	.029083999	8.6741972	28782.287	3		2		4
1003	0690604	33.9301484	-118.01227007	11047535	20980.656	90604	906	2010	39407	60	56	15	14	591	49	.082692735	.078432553	39407	1.3985661	1.3985661	0	10.224585	0	3.1134169	2.789016	152.25722	142.10674	35.526684	38.064304	53	0	11	1	5.0255713	3.5702841	-.27735427	-.37511161	-.35851595	-.7718122	6.3818159	1499.7335	2		2		1
1003	0690604	33.9301484	-118.01227007	11047535	20980.656	90604	906	2011	40340	64	56	11	13	591	49	.082692735	.078432553	39407	1.3985661	1.3985661	0	10.224585	0	3.1134169	2.789016	158.65146	138.82002	32.226078	27.268221	53	0	11	1	5.0667095	3.4727759	-.21537036	-.42783508	-.35851595	-.7718122	6.3818159	1465.0471	2		2		1
1003	0690604	33.9301484	-118.01227007	11047535	20980.656	90604	906	2012	40483	60	63	11	13	591	49	.082692735	.078432553	39407	1.3985661	1.3985661	0	10.224585	0	3.1134169	2.789016	148.21036	155.62088	32.112244	27.1719	53	0	11	1	4.9986324	3.4692373	-.31658334	-.42965347	-.35851595	-.7718122	6.3818159	1459.8721	2		2		1
1003	0690604	33.9301484	-118.01227007	11047535	20980.656	90604	906	2013	40661	74	59	15	11	591	49	.082692735	.078432553	39407	1.3985661	1.3985661	0	10.224585	0	3.1134169	2.789016	181.99257	145.10219	27.05295	36.890385	53	0	11	1	5.2039657	3.297796	.010891549	-.51046997	-.35851595	-.7718122	6.3818159	1453.4812	2		2		1
1003	0690604	33.9301484	-118.01227007	11047535	20980.656	90604	906	2014	39541	62	63	16	11	591	49	.082692735	.078432553	39407	1.3985661	1.3985661	0	10.224585	0	3.1134169	2.789016	156.79927	159.32829	27.819225	40.464329	53	0	11	1	5.0549664	3.3257272	-.23332493	-.49822962	-.35851595	-.7718122	6.3818159	1494.6511	2		2		1
1003	0690604	33.9301484	-118.01227007	11047535	20980.656	90604	906	2015	40977	53	52	13	16	591	49	.082692735	.078432553	39407	1.3985661	1.3985661	0	10.224585	0	3.1134169	2.789016	129.34085	126.90046	39.046295	31.725115	53	0	11	1	4.8624511	3.664748	-.49949881	-.31888977	-.35851595	-.7718122	6.3818159	1442.2725	2		2		1
1003	0690604	33.9301484	-118.01227007	11047535	20980.656	90604	906	2016	41371	61	67	11	17	591	49	.082692735	.078432553	39407	1.3985661	1.3985661	0	10.224585	0	3.1134169	2.789016	147.44627	161.94919	41.091587	26.588673	53	0	11	1	4.993464	3.7158034	-.32399014	-.28621852	-.35851595	-.7718122	6.3818159	1428.5369	2		2		1
1003	0690604	33.9301484	-118.01227007	11047535	20980.656	90604	906	2017	41371	62	65	13	18	591	49	.082692735	.078432553	39407	1.3985661	1.3985661	0	10.224585	0	3.1134169	2.789016	149.86343	157.11488	43.508739	31.422977	53	0	11	1	5.0097246	3.7729619	-.30055889	-.24760725	-.35851595	-.7718122	6.3818159	1428.5369	2		2		1
1003	0690604	33.9301484	-118.01227007	11047535	20980.656	90604	906	2018	41371	53	56	12	15	591	49	.082692735	.078432553	39407	1.3985661	1.3985661	0	10.224585	0	3.1134169	2.789016	128.10905	135.36052	36.257282	29.005825	53	0	11	1	4.8528819	3.5906403	-.5114395	-.36344114	-.35851595	-.7718122	6.3818159	1428.5369	2		2		1
1630	0690605	33.9497471	-118.02339119	14661592	32680.588	90605	906	2010	40331	47	57	11	16	3546	144	.079981767	.073231712	40331	4.7766376	4.7766376	0	13.814154	134	3.5446918	2.986563	116.53567	141.33049	39.671715	27.274305	41	0	11	1	4.7581973	3.6806386	-.62362856	-.3088994	-.12383319	-.32179353	8.1735754	8792.2441	3		3		2
1630	0690605	33.9497471	-118.02339119	14661592	32680.588	90605	906	2011	40159	78	42	12	16	3546	144	.079981767	.073231712	40331	4.7766376	4.7766376	0	13.814154	134	3.5446918	2.986563	194.22795	104.58427	39.841629	29.881222	41	0	11	1	5.2690325	3.6849122	.12949777	-.30618522	-.12383319	-.32179353	8.1735754	8829.9014	3		3		2
1630	0690605	33.9497471	-118.02339119	14661592	32680.588	90605	906	2012	40698	51	59	12	12	3546	144	.079981767	.073231712	40331	4.7766376	4.7766376	0	13.814154	134	3.5446918	2.986563	125.31329	144.97028	29.485479	29.485479	41	0	11	1	4.8308167	3.383898	-.53854084	-.47161308	-.12383319	-.32179353	8.1735754	8712.959	3		3		2
1630	0690605	33.9497471	-118.02339119	14661592	32680.588	90605	906	2013	42017	58	56	11	11	3546	144	.079981767	.073231712	40331	4.7766376	4.7766376	0	13.814154	134	3.5446918	2.986563	138.03937	133.27939	26.17988	26.17988	41	0	11	1	4.9275389	3.2649913	-.41517794	-.52441633	-.12383319	-.32179353	8.1735754	8439.4414	3		3		2
1630	0690605	33.9497471	-118.02339119	14661592	32680.588	90605	906	2014	42103	58	62	11	14	3546	144	.079981767	.073231712	40331	4.7766376	4.7766376	0	13.814154	134	3.5446918	2.986563	137.7574	147.25792	33.251789	26.126404	41	0	11	1	4.9254942	3.5041087	-.41791126	-.41145051	-.12383319	-.32179353	8.1735754	8422.2031	3		3		2
1630	0690605	33.9497471	-118.02339119	14661592	32680.588	90605	906	2015	41643	58	51	11	11	3546	144	.079981767	.073231712	40331	4.7766376	4.7766376	0	13.814154	134	3.5446918	2.986563	139.27911	122.46957	26.415003	26.415003	41	0	11	1	4.93648	3.2739322	-.40316021	-.52066046	-.12383319	-.32179353	8.1735754	8515.2363	3		3		2
1630	0690605	33.9497471	-118.02339119	14661592	32680.588	90605	906	2016	41305	46	47	11	13	3546	144	.079981767	.073231712	40331	4.7766376	4.7766376	0	13.814154	134	3.5446918	2.986563	111.36666	113.78767	31.473186	26.631159	41	0	11	1	4.7128282	3.449136	-.67373538	-.43986169	-.12383319	-.32179353	8.1735754	8584.917	3		3		2
1630	0690605	33.9497471	-118.02339119	14661592	32680.588	90605	906	2017	41305	51	47	11	11	3546	144	.079981767	.073231712	40331	4.7766376	4.7766376	0	13.814154	134	3.5446918	2.986563	123.47173	113.78767	26.631159	26.631159	41	0	11	1	4.8160124	3.2820818	-.55639231	-.51720762	-.12383319	-.32179353	8.1735754	8584.917	3		3		2
1630	0690605	33.9497471	-118.02339119	14661592	32680.588	90605	906	2018	41305	41	53	11	16	3546	144	.079981767	.073231712	40331	4.7766376	4.7766376	0	13.814154	134	3.5446918	2.986563	99.261589	128.31377	38.736229	26.631159	41	0	11	1	4.5977588	3.6567752	-.79107839	-.32384273	-.12383319	-.32179353	8.1735754	8584.917	3		3		2
442	0690606	33.9776639	-118.06575888	10016706	21523.48	90606	906	2010	32396	51	52	11	11	1463	78	.073940054	.064041764	32396	.97735441	.97735441	0	12.708035	83	3.3668911	2.9658518	157.42685	160.51364	33.954811	33.954811	40	0	11	1	5.0589609	3.5250306	-.22724137	-.40022051	-.14843775	-.63901478	7.2882442	4515.9897	2		3		2
442	0690606	33.9776639	-118.06575888	10016706	21523.48	90606	906	2011	32929	50	52	12	17	1463	78	.073940054	.064041764	32396	.97735441	.97735441	0	12.708035	83	3.3668911	2.9658518	151.84184	157.91551	51.626225	36.442043	40	0	11	1	5.0228395	3.9440298	-.28138077	-.11793953	-.14843775	-.63901478	7.2882442	4442.8921	2		3		2
442	0690606	33.9776639	-118.06575888	10016706	21523.48	90606	906	2012	32998	68	54	11	12	1463	78	.073940054	.064041764	32396	.97735441	.97735441	0	12.708035	83	3.3668911	2.9658518	206.07309	163.64629	36.365841	33.335354	40	0	11	1	5.3282309	3.5936298	.24432108	-.36170703	-.14843775	-.63901478	7.2882442	4433.6021	2		3		2
442	0690606	33.9776639	-118.06575888	10016706	21523.48	90606	906	2013	32791	50	36	11	14	1463	78	.073940054	.064041764	32396	.97735441	.97735441	0	12.708035	83	3.3668911	2.9658518	152.48087	109.78622	42.694641	33.545792	40	0	11	1	5.0270391	3.7540734	-.27518627	-.26061153	-.14843775	-.63901478	7.2882442	4461.5898	2		3		2
442	0690606	33.9776639	-118.06575888	10016706	21523.48	90606	906	2014	32978	40	42	11	14	1463	78	.073940054	.064041764	32396	.97735441	.97735441	0	12.708035	83	3.3668911	2.9658518	121.29298	127.35764	42.452545	33.355572	40	0	11	1	4.7982092	3.7483869	-.5775125	-.26447877	-.14843775	-.63901478	7.2882442	4436.291	2		3		2
442	0690606	33.9776639	-118.06575888	10016706	21523.48	90606	906	2015	32697	46	51	11	11	1463	78	.073940054	.064041764	32396	.97735441	.97735441	0	12.708035	83	3.3668911	2.9658518	140.68568	155.97762	33.642231	33.642231	40	0	11	1	4.9465284	3.5157821	-.38952532	-.40521362	-.14843775	-.63901478	7.2882442	4474.4165	2		3		2
442	0690606	33.9776639	-118.06575888	10016706	21523.48	90606	906	2016	32499	51	44	11	15	1463	78	.073940054	.064041764	32396	.97735441	.97735441	0	12.708035	83	3.3668911	2.9658518	156.9279	135.38878	46.155266	33.847195	40	0	11	1	5.0557866	3.832011	-.23207802	-.20533195	-.14843775	-.63901478	7.2882442	4501.6768	2		3		2
442	0690606	33.9776639	-118.06575888	10016706	21523.48	90606	906	2017	32499	50	43	11	11	1463	78	.073940054	.064041764	32396	.97735441	.97735441	0	12.708035	83	3.3668911	2.9658518	153.85089	132.31177	33.847195	33.847195	40	0	11	1	5.035984	3.5218561	-.26190567	-.40193957	-.14843775	-.63901478	7.2882442	4501.6768	2		3		2
442	0690606	33.9776639	-118.06575888	10016706	21523.48	90606	906	2018	32499	57	48	11	13	1463	78	.073940054	.064041764	32396	.97735441	.97735441	0	12.708035	83	3.3668911	2.9658518	175.39001	147.69685	40.001232	33.847195	40	0	11	1	5.1670122	3.6889102	-.053111684	-.30363575	-.14843775	-.63901478	7.2882442	4501.6768	2		3		2
1413	0690620	33.84611137	-118.01170916	16576768	29841.293	90620	906	2010	45113	74	79	20	13	8099	124	.089116104	.087232485	45113	.6176343	.6176343	0	9.9647722	871	3.190805	2.6145246	164.03255	175.11581	28.816528	44.333118	74	0	13	0	5.1000648	3.360949	-.16320767	-.48229882	-.56580907	.37158552	8.9994955	17952.697	3	3	2	1	3	3
1413	0690620	33.84611137	-118.01170916	16576768	29841.293	90620	906	2011	43414	79	86	28	22	8099	124	.089116104	.087232485	45113	.6176343	.6176343	0	9.9647722	871	3.190805	2.6145246	181.96895	198.09279	50.674896	64.495323	74	0	13	0	5.203836	3.9254305	.010662578	-.13313593	-.56580907	.37158552	8.9994955	18655.273	3	3	2	1	3	3
1413	0690620	33.84611137	-118.01170916	16576768	29841.293	90620	906	2012	44295	90	75	17	17	8099	124	.089116104	.087232485	45113	.6176343	.6176343	0	9.9647722	871	3.190805	2.6145246	203.1832	169.31934	38.379051	38.379051	74	0	13	0	5.3141079	3.6475117	.21630731	-.32954824	-.56580907	.37158552	8.9994955	18284.23	3	3	2	1	3	3
1413	0690620	33.84611137	-118.01170916	16576768	29841.293	90620	906	2013	45266	103	82	23	18	8099	124	.089116104	.087232485	45113	.6176343	.6176343	0	9.9647722	871	3.190805	2.6145246	227.54385	181.15141	39.764946	50.810764	74	0	13	0	5.4273429	3.6829858	.45245239	-.30741015	-.56580907	.37158552	8.9994955	17892.016	3	3	2	1	3	3
1413	0690620	33.84611137	-118.01170916	16576768	29841.293	90620	906	2014	45992	86	82	12	19	8099	124	.089116104	.087232485	45113	.6176343	.6176343	0	9.9647722	871	3.190805	2.6145246	186.98904	178.29187	41.311531	26.091494	74	0	13	0	5.23105	3.7211416	.059325922	-.28270519	-.56580907	.37158552	8.9994955	17609.584	3	3	2	1	3	3
1413	0690620	33.84611137	-118.01170916	16576768	29841.293	90620	906	2015	46639	99	87	26	14	8099	124	.089116104	.087232485	45113	.6176343	.6176343	0	9.9647722	871	3.190805	2.6145246	212.26871	186.53917	30.017796	55.747337	74	0	13	0	5.3578529	3.4017904	.30437958	-.46310991	-.56580907	.37158552	8.9994955	17365.295	3	3	2	1	3	3
1413	0690620	33.84611137	-118.01170916	16576768	29841.293	90620	906	2016	46550	97	89	30	22	8099	124	.089116104	.087232485	45113	.6176343	.6176343	0	9.9647722	871	3.190805	2.6145246	208.37808	191.19226	47.261009	64.446831	74	0	13	0	5.339354	3.8556857	.26666501	-.18766895	-.56580907	.37158552	8.9994955	17398.496	3	3	2	1	3	3
1413	0690620	33.84611137	-118.01170916	16576768	29841.293	90620	906	2017	46550	88	79	23	20	8099	124	.089116104	.087232485	45113	.6176343	.6176343	0	9.9647722	871	3.190805	2.6145246	189.04404	169.70999	42.964554	49.409237	74	0	13	0	5.2419801	3.7603755	.079246417	-.2563	-.56580907	.37158552	8.9994955	17398.496	3	3	2	1	3	3
1413	0690620	33.84611137	-118.01170916	16576768	29841.293	90620	906	2018	46550	103	84	17	26	8099	124	.089116104	.087232485	45113	.6176343	.6176343	0	9.9647722	871	3.190805	2.6145246	221.26746	180.45113	55.85392	36.519871	74	0	13	0	5.3993721	4.0227399	.39161083	-.050406847	-.56580907	.37158552	8.9994955	17398.496	3	3	2	1	3	3
1412	0690621	33.87421048	-117.9934395	10780382	18892.139	90621	906	2010	35153	29	35	11	11	4566	105	.071830451	.04265001	35153	1.6488066	1.6488066	0	14.31953	657	3.6136003	3.0174835	82.496513	99.564758	31.291782	31.291782	29	0	11	1	4.412756	3.4433556	-.95359415	-.44275942	-.087100096	-.16645712	8.4263926	12988.935	3		3		3
1412	0690621	33.87421048	-117.9934395	10780382	18892.139	90621	906	2011	36338	45	37	11	11	4566	105	.071830451	.04265001	35153	1.6488066	1.6488066	0	14.31953	657	3.6136003	3.0174835	123.8373	101.82178	30.271341	30.271341	29	0	11	1	4.8189688	3.4102015	-.55284864	-.4590598	-.087100096	-.16645712	8.4263926	12565.358	3		3		3
1412	0690621	33.87421048	-117.9934395	10780382	18892.139	90621	906	2012	35994	47	45	11	11	4566	105	.071830451	.04265001	35153	1.6488066	1.6488066	0	14.31953	657	3.6136003	3.0174835	130.57732	125.02084	30.56065	30.56065	29	0	11	1	4.8719654	3.4197133	-.48751289	-.45443842	-.087100096	-.16645712	8.4263926	12685.447	3		3		3
1412	0690621	33.87421048	-117.9934395	10780382	18892.139	90621	906	2013	35507	44	40	11	12	4566	105	.071830451	.04265001	35153	1.6488066	1.6488066	0	14.31953	657	3.6136003	3.0174835	123.91923	112.65384	33.796154	30.979807	29	0	11	1	4.8196301	3.5203471	-.55205446	-.40275487	-.087100096	-.16645712	8.4263926	12859.437	3		3		3
1412	0690621	33.87421048	-117.9934395	10780382	18892.139	90621	906	2014	35478	36	43	11	11	4566	105	.071830451	.04265001	35153	1.6488066	1.6488066	0	14.31953	657	3.6136003	3.0174835	101.47134	121.20187	31.005131	31.005131	29	0	11	1	4.6197762	3.4341526	-.76965773	-.44733834	-.087100096	-.16645712	8.4263926	12869.947	3		3		3
1412	0690621	33.87421048	-117.9934395	10780382	18892.139	90621	906	2015	35245	43	51	11	11	4566	105	.071830451	.04265001	35153	1.6488066	1.6488066	0	14.31953	657	3.6136003	3.0174835	122.00312	144.70137	31.2101	31.2101	29	0	11	1	4.8040466	3.4407418	-.57062864	-.4440642	-.087100096	-.16645712	8.4263926	12955.029	3		3		3
1412	0690621	33.87421048	-117.9934395	10780382	18892.139	90621	906	2016	35168	45	45	11	13	4566	105	.071830451	.04265001	35153	1.6488066	1.6488066	0	14.31953	657	3.6136003	3.0174835	127.95724	127.95724	36.965424	31.278435	29	0	11	1	4.851696	3.609983	-.5129112	-.35212937	-.087100096	-.16645712	8.4263926	12983.394	3		3		3
1412	0690621	33.87421048	-117.9934395	10780382	18892.139	90621	906	2017	35168	43	47	11	12	4566	105	.071830451	.04265001	35153	1.6488066	1.6488066	0	14.31953	657	3.6136003	3.0174835	122.27025	133.64423	34.121929	31.278435	29	0	11	1	4.8062339	3.5299404	-.56803918	-.397551	-.087100096	-.16645712	8.4263926	12983.394	3		3		3
1412	0690621	33.87421048	-117.9934395	10780382	18892.139	90621	906	2018	35168	40	39	11	11	4566	105	.071830451	.04265001	35153	1.6488066	1.6488066	0	14.31953	657	3.6136003	3.0174835	113.73976	110.89627	31.278435	31.278435	29	0	11	1	4.7339129	3.4429288	-.65073121	-.44297263	-.087100096	-.16645712	8.4263926	12983.394	3		3		3
820	0690623	33.85040013	-118.04073864	4756785.5	14165.665	90623	906	2010	15554	22	16	11	11	1412	57	.07856074	.076054901	15554	.61336106	.61336106	0	11.251416	233	3.0617676	2.7643144	141.44272	102.86743	70.721359	70.721359	19	0	11	1	4.9518948	4.2587476	-.38218686	.1870838	-.38786107	-.64678162	7.2527623	9078.0508	2		2		2
820	0690623	33.85040013	-118.04073864	4756785.5	14165.665	90623	906	2011	15402	20	31	11	11	1412	57	.07856074	.076054901	15554	.61336106	.61336106	0	11.251416	233	3.0617676	2.7643144	129.85327	201.27257	71.419296	71.419296	19	0	11	1	4.866405	4.268568	-.49453157	.19823256	-.38786107	-.64678162	7.2527623	9167.6406	2		2		2
820	0690623	33.85040013	-118.04073864	4756785.5	14165.665	90623	906	2012	15528	19	36	11	11	1412	57	.07856074	.076054901	15554	.61336106	.61336106	0	11.251416	233	3.0617676	2.7643144	122.35961	231.83926	70.839775	70.839775	19	0	11	1	4.8069644	4.2604208	-.56717294	.18897536	-.38786107	-.64678162	7.2527623	9093.251	2		2		2
820	0690623	33.85040013	-118.04073864	4756785.5	14165.665	90623	906	2013	15689	29	22	11	11	1412	57	.07856074	.076054901	15554	.61336106	.61336106	0	11.251416	233	3.0617676	2.7643144	184.84288	140.22563	70.112816	70.112816	19	0	11	1	5.2195063	4.2501054	.038521633	.17736301	-.38786107	-.64678162	7.2527623	8999.9365	2		2		2
820	0690623	33.85040013	-118.04073864	4756785.5	14165.665	90623	906	2014	15767	23	35	11	11	1412	57	.07856074	.076054901	15554	.61336106	.61336106	0	11.251416	233	3.0617676	2.7643144	145.8743	221.98262	69.765968	69.765968	19	0	11	1	4.9827452	4.2451463	-.33922842	.1718225	-.38786107	-.64678162	7.2527623	8955.4131	2		2		2
820	0690623	33.85040013	-118.04073864	4756785.5	14165.665	90623	906	2015	15839	26	31	11	11	1412	57	.07856074	.076054901	15554	.61336106	.61336106	0	11.251416	233	3.0617676	2.7643144	164.15178	195.71942	69.44883	69.44883	19	0	11	1	5.1007915	4.2405901	-.16205186	.16675657	-.38786107	-.64678162	7.2527623	8914.7041	2		2		2
820	0690623	33.85040013	-118.04073864	4756785.5	14165.665	90623	906	2016	15886	23	20	11	11	1412	57	.07856074	.076054901	15554	.61336106	.61336106	0	11.251416	233	3.0617676	2.7643144	144.78157	125.89702	69.243362	69.243362	19	0	11	1	4.9752264	4.2376275	-.349821	.16347446	-.38786107	-.64678162	7.2527623	8888.3291	2		2		2
820	0690623	33.85040013	-118.04073864	4756785.5	14165.665	90623	906	2017	15886	33	30	11	11	1412	57	.07856074	.076054901	15554	.61336106	.61336106	0	11.251416	233	3.0617676	2.7643144	207.73007	188.84552	69.243362	69.243362	19	0	11	1	5.3362393	4.2376275	.2603834	.16347446	-.38786107	-.64678162	7.2527623	8888.3291	2		2		2
820	0690623	33.85040013	-118.04073864	4756785.5	14165.665	90623	906	2018	15886	26	29	11	11	1412	57	.07856074	.076054901	15554	.61336106	.61336106	0	11.251416	233	3.0617676	2.7643144	163.66612	182.55067	69.243362	69.243362	19	0	11	1	5.0978284	4.2376275	-.16675967	.16347446	-.38786107	-.64678162	7.2527623	8888.3291	2		2		2
818	0690630	33.81808633	-118.03817834	15888665	27264.783	90630	906	2010	47993	63	65	23	11	14429	149	.054098722	.051641829	47993	.98935264	.98935264	0	9.8989573	2776	3.5897076	3.2106328	131.26915	135.43642	22.92001	47.923656	63	0	11	1	4.8772497	3.1320102	-.48080647	-.57648909	.14235835	1.335585	9.5769949	30064.801	4		4		4
818	0690630	33.81808633	-118.03817834	15888665	27264.783	90630	906	2011	47881	63	70	19	26	14429	149	.054098722	.051641829	47993	.98935264	.98935264	0	9.8989573	2776	3.5897076	3.2106328	131.5762	146.19577	54.301289	39.681709	63	0	11	1	4.8795862	3.9945478	-.47782999	-.075208388	.14235835	1.335585	9.5769949	30135.127	4		4		4
818	0690630	33.81808633	-118.03817834	15888665	27264.783	90630	906	2012	48292	75	72	17	23	14429	149	.054098722	.051641829	47993	.98935264	.98935264	0	9.8989573	2776	3.5897076	3.2106328	155.30522	149.09302	47.626938	35.202518	63	0	11	1	5.0453925	3.8633986	-.2478078	-.18182364	.14235835	1.335585	9.5769949	29878.654	4		4		4
818	0690630	33.81808633	-118.03817834	15888665	27264.783	90630	906	2013	48590	90	91	16	18	14429	149	.054098722	.051641829	47993	.98935264	.98935264	0	9.8989573	2776	3.5897076	3.2106328	185.2233	187.28133	37.044659	32.928585	63	0	11	1	5.2215619	3.6121242	.042209286	-.35086367	.14235835	1.335585	9.5769949	29695.41	4		4		4
818	0690630	33.81808633	-118.03817834	15888665	27264.783	90630	906	2014	48844	74	82	16	12	14429	149	.054098722	.051641829	47993	.98935264	.98935264	0	9.8989573	2776	3.5897076	3.2106328	151.50275	167.88142	24.568012	32.757351	63	0	11	1	5.0206037	3.2014453	-.28466788	-.5501641	.14235835	1.335585	9.5769949	29540.988	4		4		4
818	0690630	33.81808633	-118.03817834	15888665	27264.783	90630	906	2015	49145	86	85	16	22	14429	149	.054098722	.051641829	47993	.98935264	.98935264	0	9.8989573	2776	3.5897076	3.2106328	174.99237	172.95758	44.765491	32.556721	63	0	11	1	5.1647425	3.8014376	-.056966327	-.22753204	.14235835	1.335585	9.5769949	29360.057	4		4		4
818	0690630	33.81808633	-118.03817834	15888665	27264.783	90630	906	2016	49093	75	93	18	21	14429	149	.054098722	.051641829	47993	.98935264	.98935264	0	9.8989573	2776	3.5897076	3.2106328	152.77127	189.43637	42.775955	36.665104	63	0	11	1	5.0289416	3.7559762	-.27237117	-.25931266	.14235835	1.335585	9.5769949	29391.156	4		4		4
818	0690630	33.81808633	-118.03817834	15888665	27264.783	90630	906	2017	49093	82	73	20	14	14429	149	.054098722	.051641829	47993	.98935264	.98935264	0	9.8989573	2776	3.5897076	3.2106328	167.02992	148.69737	28.517303	40.739006	63	0	11	1	5.1181731	3.3505111	-.13415198	-.48707861	.14235835	1.335585	9.5769949	29391.156	4		4		4
818	0690630	33.81808633	-118.03817834	15888665	27264.783	90630	906	2018	49093	82	80	18	18	14429	149	.054098722	.051641829	47993	.98935264	.98935264	0	9.8989573	2776	3.5897076	3.2106328	167.02992	162.95602	36.665104	36.665104	63	0	11	1	5.1181731	3.6018255	-.13415198	-.35692662	.14235835	1.335585	9.5769949	29391.156	4		4		4
1005	0690631	33.94244255	-117.95134424	36033860	34710.5	90631	906	2010	67619	119	117	25	33	12100	198	.046335094	.037996668	67619	7.5666423	7.5666423	0	10.077582	1154	3.9483159	3.4167452	175.98604	173.02829	48.802853	36.971855	100	0	21	0	5.1704044	3.8877888	-.047334004	-.16303973	.38721669	.98090017	9.4009609	17894.379	4	4	4	4	3	3
1005	0690631	33.94244255	-117.95134424	36033860	34710.5	90631	906	2011	67707	117	87	20	25	12100	198	.046335094	.037996668	67619	7.5666423	7.5666423	0	10.077582	1154	3.9483159	3.4167452	172.80341	128.49484	36.923805	29.539043	100	0	21	0	5.1521544	3.6088564	-.078185514	-.35279417	.38721669	.98090017	9.4009609	17871.121	4	4	4	4	3	3
1005	0690631	33.94244255	-117.95134424	36033860	34710.5	90631	906	2012	67929	100	106	25	24	12100	198	.046335094	.037996668	67619	7.5666423	7.5666423	0	10.077582	1154	3.9483159	3.4167452	147.21252	156.04529	35.331009	36.803131	100	0	21	0	4.9918771	3.5647609	-.32625604	-.37823731	.38721669	.98090017	9.4009609	17812.717	4	4	4	4	3	3
1005	0690631	33.94244255	-117.95134424	36033860	34710.5	90631	906	2013	68065	120	98	22	21	12100	198	.046335094	.037996668	67619	7.5666423	7.5666423	0	10.077582	1154	3.9483159	3.4167452	176.30206	143.98003	30.852861	32.322044	100	0	21	0	5.1721988	3.4292295	-.044270553	-.44977069	.38721669	.98090017	9.4009609	17777.125	4	4	4	4	3	3
1005	0690631	33.94244255	-117.95134424	36033860	34710.5	90631	906	2014	68899	106	109	28	26	12100	198	.046335094	.037996668	67619	7.5666423	7.5666423	0	10.077582	1154	3.9483159	3.4167452	153.84839	158.20259	37.736397	40.639198	100	0	21	0	5.0359678	3.630625	-.2619299	-.33981395	.38721669	.98090017	9.4009609	17561.939	4	4	4	4	3	3
1005	0690631	33.94244255	-117.95134424	36033860	34710.5	90631	906	2015	69151	126	88	28	27	12100	198	.046335094	.037996668	67619	7.5666423	7.5666423	0	10.077582	1154	3.9483159	3.4167452	182.20995	127.25774	39.044987	40.4911	100	0	21	0	5.2051597	3.6647146	.012998736	-.31891069	.38721669	.98090017	9.4009609	17497.939	4	4	4	4	3	3
1005	0690631	33.94244255	-117.95134424	36033860	34710.5	90631	906	2016	68971	113	104	30	35	12100	198	.046335094	.037996668	67619	7.5666423	7.5666423	0	10.077582	1154	3.9483159	3.4167452	163.83698	150.78801	50.745964	43.496544	100	0	21	0	5.0988717	3.9268322	-.16510348	-.1320007	.38721669	.98090017	9.4009609	17543.605	4	4	4	4	3	3
1005	0690631	33.94244255	-117.95134424	36033860	34710.5	90631	906	2017	68971	113	91	16	36	12100	198	.046335094	.037996668	67619	7.5666423	7.5666423	0	10.077582	1154	3.9483159	3.4167452	163.83698	131.93951	52.19585	23.198156	100	0	21	0	5.0988717	3.955003	-.16510348	-.1088404	.38721669	.98090017	9.4009609	17543.605	4	4	4	4	3	3
1005	0690631	33.94244255	-117.95134424	36033860	34710.5	90631	906	2018	68971	116	116	24	32	12100	198	.046335094	.037996668	67619	7.5666423	7.5666423	0	10.077582	1154	3.9483159	3.4167452	168.18663	168.18663	46.396313	34.797234	100	0	21	0	5.1250744	3.83722	-.12293918	-.20148151	.38721669	.98090017	9.4009609	17543.605	4	4	4	4	3	3
441	0690638	33.90237878	-118.0092087	20461954	24164.984	90638	906	2010	49012	99	104	20	21	13665	212	.045532357	.040222708	49012	2.1226742	2.1226742	0	11.283204	630	3.7223973	3.2794261	201.99135	212.19293	42.846649	40.806332	89	0	16	0	5.3082247	3.7576275	.20475388	-.25818339	.22408372	1.2192349	9.5225935	27880.928	4	4	4	4	4	4
441	0690638	33.90237878	-118.0092087	20461954	24164.984	90638	906	2011	48922	111	100	22	24	13665	212	.045532357	.040222708	49012	2.1226742	2.1226742	0	11.283204	630	3.7223973	3.2794261	226.89178	204.40701	49.057682	44.969543	89	0	16	0	5.4244733	3.8929968	.44613144	-.15896912	.22408372	1.2192349	9.5225935	27932.219	4	4	4	4	4	4
441	0690638	33.90237878	-118.0092087	20461954	24164.984	90638	906	2012	49062	103	109	14	20	13665	212	.045532357	.040222708	49012	2.1226742	2.1226742	0	11.283204	630	3.7223973	3.2794261	209.93845	222.16786	40.764748	28.535322	89	0	16	0	5.3468142	3.7078178	.28179073	-.29143944	.22408372	1.2192349	9.5225935	27852.514	4	4	4	4	4	4
441	0690638	33.90237878	-118.0092087	20461954	24164.984	90638	906	2013	49222	110	88	23	19	13665	212	.045532357	.040222708	49012	2.1226742	2.1226742	0	11.283204	630	3.7223973	3.2794261	223.47731	178.78185	38.600624	46.727074	89	0	16	0	5.4093099	3.6532683	.4130325	-.32600889	.22408372	1.2192349	9.5225935	27761.977	4	4	4	4	4	4
441	0690638	33.90237878	-118.0092087	20461954	24164.984	90638	906	2014	49543	89	100	18	16	13665	212	.045532357	.040222708	49012	2.1226742	2.1226742	0	11.283204	630	3.7223973	3.2794261	179.64192	201.84486	32.295177	36.332077	89	0	16	0	5.1909657	3.4749179	-.011894936	-.42673129	.22408372	1.2192349	9.5225935	27582.1	4	4	4	4	4	4
441	0690638	33.90237878	-118.0092087	20461954	24164.984	90638	906	2015	49819	89	91	23	28	13665	212	.045532357	.040222708	49012	2.1226742	2.1226742	0	11.283204	630	3.7223973	3.2794261	178.6467	182.66124	56.203457	46.167126	89	0	16	0	5.18541	4.0289783	-.021542346	-.044823386	.22408372	1.2192349	9.5225935	27429.295	4	4	4	4	4	4
441	0690638	33.90237878	-118.0092087	20461954	24164.984	90638	906	2016	49876	102	97	22	23	13665	212	.045532357	.040222708	49012	2.1226742	2.1226742	0	11.283204	630	3.7223973	3.2794261	204.50717	194.48232	46.114365	44.10939	89	0	16	0	5.3206029	3.8311245	.22914153	-.20598531	.22408372	1.2192349	9.5225935	27397.947	4	4	4	4	4	4
441	0690638	33.90237878	-118.0092087	20461954	24164.984	90638	906	2017	49876	112	92	24	29	13665	212	.045532357	.040222708	49012	2.1226742	2.1226742	0	11.283204	630	3.7223973	3.2794261	224.5569	184.45746	58.144199	48.119335	89	0	16	0	5.4141293	4.0629263	.42349774	-.013822205	.22408372	1.2192349	9.5225935	27397.947	4	4	4	4	4	4
441	0690638	33.90237878	-118.0092087	20461954	24164.984	90638	906	2018	49876	117	104	21	34	13665	212	.045532357	.040222708	49012	2.1226742	2.1226742	0	11.283204	630	3.7223973	3.2794261	234.58176	208.51712	68.16906	42.10442	89	0	16	0	5.4578042	4.2219906	.52067578	.14631368	.22408372	1.2192349	9.5225935	27397.947	4	4	4	4	4	4
57	0690640	34.01505425	-118.11075477	22094928	30367.059	90640	906	2010	62549	130	75	13	24	257	37	.10642099	.073627159	62549	1.5117151	1.5117151	0	14.293033	84	3.0090916	2.5535772	207.83705	119.90599	38.369919	20.783705	107	0	22	0	5.3367543	3.6472738	.2614204	-.32969412	-.63821363	-.82267725	5.5490761	410.87787	1	1	2	1	1	1
57	0690640	34.01505425	-118.11075477	22094928	30367.059	90640	906	2011	62782	126	94	15	22	257	37	.10642099	.073627159	62549	1.5117151	1.5117151	0	14.293033	84	3.0090916	2.5535772	200.69447	149.72444	35.041889	23.892199	107	0	22	0	5.3017836	3.5565441	.19218235	-.38285565	-.63821363	-.82267725	5.5490761	409.353	1	1	2	1	1	1
57	0690640	34.01505425	-118.11075477	22094928	30367.059	90640	906	2012	62965	133	103	15	23	257	37	.10642099	.073627159	62549	1.5117151	1.5117151	0	14.293033	84	3.0090916	2.5535772	211.22845	163.58295	36.528229	23.82276	107	0	22	0	5.3529401	3.5980854	.2942957	-.35911307	-.63821363	-.82267725	5.5490761	408.16327	1	1	2	1	1	1
57	0690640	34.01505425	-118.11075477	22094928	30367.059	90640	906	2013	63016	115	96	23	26	257	37	.10642099	.073627159	62549	1.5117151	1.5117151	0	14.293033	84	3.0090916	2.5535772	182.49333	152.34227	41.259361	36.498669	107	0	22	0	5.2067137	3.719878	.0157458	-.28353852	-.63821363	-.82267725	5.5490761	407.83292	1	1	2	1	1	1
57	0690640	34.01505425	-118.11075477	22094928	30367.059	90640	906	2014	63400	107	90	17	27	257	37	.10642099	.073627159	62549	1.5117151	1.5117151	0	14.293033	84	3.0090916	2.5535772	168.76971	141.95584	42.58675	26.813881	107	0	22	0	5.1285353	3.7515433	-.11728694	-.26233497	-.63821363	-.82267725	5.5490761	405.36276	1	1	2	1	1	1
57	0690640	34.01505425	-118.11075477	22094928	30367.059	90640	906	2015	63521	126	101	17	25	257	37	.10642099	.073627159	62549	1.5117151	1.5117151	0	14.293033	84	3.0090916	2.5535772	198.3596	159.00253	39.357063	26.762802	107	0	22	0	5.2900815	3.6726754	.16954881	-.31392559	-.63821363	-.82267725	5.5490761	404.59061	1	1	2	1	1	1
57	0690640	34.01505425	-118.11075477	22094928	30367.059	90640	906	2016	63461	130	95	18	29	257	37	.10642099	.073627159	62549	1.5117151	1.5117151	0	14.293033	84	3.0090916	2.5535772	204.85022	149.69824	45.697357	28.363876	107	0	22	0	5.322279	3.8220406	.23246694	-.21264653	-.63821363	-.82267725	5.5490761	404.97314	1	1	2	1	1	1
57	0690640	34.01505425	-118.11075477	22094928	30367.059	90640	906	2017	63461	111	116	14	31	257	37	.10642099	.073627159	62549	1.5117151	1.5117151	0	14.293033	84	3.0090916	2.5535772	174.91057	182.78943	48.8489	22.060793	107	0	22	0	5.1642747	3.888732	-.057759296	-.16230418	-.63821363	-.82267725	5.5490761	404.97314	1	1	2	1	1	1
57	0690640	34.01505425	-118.11075477	22094928	30367.059	90640	906	2018	63461	123	96	14	27	257	37	.10642099	.073627159	62549	1.5117151	1.5117151	0	14.293033	84	3.0090916	2.5535772	193.81982	151.27402	42.545815	22.060793	107	0	22	0	5.2669291	3.7505815	.12554151	-.2629889	-.63821363	-.82267725	5.5490761	404.97314	1	1	2	1	1	1
1359	0690650	33.90680979	-118.08262212	25505142	27484.658	90650	906	2010	105549	152	140	43	25	16175	160	.065552033	.061984934	105549	1.0686566	1.0686566	0	12.648859	250	3.2634153	2.7917204	144.00894	132.63982	23.685682	40.739372	152	0	25	0	4.9698753	3.1648707	-.35731065	-.56425834	-.35530317	1.6014843	9.6912222	15324.636	4	4	2	2	3	3
1359	0690650	33.90680979	-118.08262212	25505142	27484.658	90650	906	2011	105348	159	142	45	39	16175	160	.065552033	.061984934	105549	1.0686566	1.0686566	0	12.648859	250	3.2634153	2.7917204	150.92834	134.79135	37.020161	42.715572	152	0	25	0	5.0168052	3.6114626	-.29023597	-.351255	-.35530317	1.6014843	9.6912222	15353.875	4	4	2	2	3	3
1359	0690650	33.90680979	-118.08262212	25505142	27484.658	90650	906	2012	105603	166	154	44	34	16175	160	.065552033	.061984934	105549	1.0686566	1.0686566	0	12.648859	250	3.2634153	2.7917204	157.1925	145.82919	32.196056	41.665482	152	0	25	0	5.0574713	3.471844	-.22951303	-.42831466	-.35530317	1.6014843	9.6912222	15316.8	4	4	2	2	3	3
1359	0690650	33.90680979	-118.08262212	25505142	27484.658	90650	906	2013	105940	179	131	37	38	16175	160	.065552033	.061984934	105549	1.0686566	1.0686566	0	12.648859	250	3.2634153	2.7917204	168.96356	123.6549	35.869362	34.92543	152	0	25	0	5.129683	3.5798836	-.11540784	-.36963773	-.35530317	1.6014843	9.6912222	15268.076	4	4	2	2	3	3
1359	0690650	33.90680979	-118.08262212	25505142	27484.658	90650	906	2014	106521	169	146	36	37	16175	160	.065552033	.061984934	105549	1.0686566	1.0686566	0	12.648859	250	3.2634153	2.7917204	158.65416	137.06218	34.734936	33.796154	152	0	25	0	5.0667267	3.5477459	-.21534418	-.38775891	-.35530317	1.6014843	9.6912222	15184.799	4	4	2	2	3	3
1359	0690650	33.90680979	-118.08262212	25505142	27484.658	90650	906	2015	106659	164	140	36	41	16175	160	.065552033	.061984934	105549	1.0686566	1.0686566	0	12.648859	250	3.2634153	2.7917204	153.76105	131.25943	38.440262	33.752426	152	0	25	0	5.0353999	3.6491053	-.26277658	-.32857049	-.35530317	1.6014843	9.6912222	15165.152	4	4	2	2	3	3
1359	0690650	33.90680979	-118.08262212	25505142	27484.658	90650	906	2016	106360	165	118	43	44	16175	160	.065552033	.061984934	105549	1.0686566	1.0686566	0	12.648859	250	3.2634153	2.7917204	155.13351	110.94396	41.368935	40.428734	152	0	25	0	5.0442863	3.7225301	-.24947228	-.28178823	-.35530317	1.6014843	9.6912222	15207.785	4	4	2	2	3	3
1359	0690650	33.90680979	-118.08262212	25505142	27484.658	90650	906	2017	106360	173	148	28	44	16175	160	.065552033	.061984934	105549	1.0686566	1.0686566	0	12.648859	250	3.2634153	2.7917204	162.65514	139.15005	41.368935	26.325686	152	0	25	0	5.0916324	3.7225301	-.17655988	-.28178823	-.35530317	1.6014843	9.6912222	15207.785	4	4	2	2	3	3
1359	0690650	33.90680979	-118.08262212	25505142	27484.658	90650	906	2018	106360	155	134	48	39	16175	160	.065552033	.061984934	105549	1.0686566	1.0686566	0	12.648859	250	3.2634153	2.7917204	145.73148	125.98721	36.667919	45.129749	152	0	25	0	4.9817657	3.6019022	-.34061289	-.35688168	-.35530317	1.6014843	9.6912222	15207.785	4	4	2	2	3	3
1004	0690660	33.98880884	-118.09062072	21340660	24330.607	90660	906	2010	62928	90	89	27	24	14455	198	.067095086	.06341321	62928	.63358361	.63358361	0	8.750597	870	3.4692261	3.17203	143.0206	141.43147	38.138824	42.906178	90	0	14	0	4.9629889	3.6412327	-.36689135	-.33338562	.096498773	1.3395445	9.5787954	22970.697	4	4	3	3	3	4
1004	0690660	33.98880884	-118.09062072	21340660	24330.607	90660	906	2011	62994	110	100	17	23	14455	198	.067095086	.06341321	62928	.63358361	.63358361	0	8.750597	870	3.4692261	3.17203	174.61981	158.74527	36.511414	26.986696	90	0	14	0	5.162611	3.597625	-.060577802	-.35938168	.096498773	1.3395445	9.5787954	22946.629	4	4	3	3	3	4
1004	0690660	33.98880884	-118.09062072	21340660	24330.607	90660	906	2012	63106	113	116	11	26	14455	198	.067095086	.06341321	62928	.63358361	.63358361	0	8.750597	870	3.4692261	3.17203	179.0638	183.8177	41.20052	17.430988	90	0	14	0	5.1877422	3.7184508	-.01749911	-.28447846	.096498773	1.3395445	9.5787954	22905.904	4	4	3	3	3	4
1004	0690660	33.98880884	-118.09062072	21340660	24330.607	90660	906	2013	63310	114	84	12	14	14455	198	.067095086	.06341321	62928	.63358361	.63358361	0	8.750597	870	3.4692261	3.17203	180.06635	132.68047	22.113411	18.954351	90	0	14	0	5.1933255	3.0961843	-.0077807009	-.58937359	.096498773	1.3395445	9.5787954	22832.096	4	4	3	3	3	4
1004	0690660	33.98880884	-118.09062072	21340660	24330.607	90660	906	2014	63686	107	101	19	21	14455	198	.067095086	.06341321	62928	.63358361	.63358361	0	8.750597	870	3.4692261	3.17203	168.01181	158.59059	32.974281	29.833872	90	0	14	0	5.1240344	3.495728	-.12463384	-.41588339	.096498773	1.3395445	9.5787954	22697.297	4	4	3	3	3	4
1004	0690660	33.98880884	-118.09062072	21340660	24330.607	90660	906	2015	63815	111	102	11	19	14455	198	.067095086	.06341321	62928	.63358361	.63358361	0	8.750597	870	3.4692261	3.17203	173.94029	159.83704	29.773563	17.237328	90	0	14	0	5.1587119	3.393621	-.067164868	-.46701124	.096498773	1.3395445	9.5787954	22651.414	4	4	3	3	3	4
1004	0690660	33.98880884	-118.09062072	21340660	24330.607	90660	906	2016	63684	118	98	18	25	14455	198	.067095086	.06341321	62928	.63358361	.63358361	0	8.750597	870	3.4692261	3.17203	185.28987	153.88481	39.256329	28.264557	90	0	14	0	5.2219214	3.6701126	.042854633	-.31553474	.096498773	1.3395445	9.5787954	22698.01	4	4	3	3	3	4
1004	0690660	33.98880884	-118.09062072	21340660	24330.607	90660	906	2017	63684	124	101	15	31	14455	198	.067095086	.06341321	62928	.63358361	.63358361	0	8.750597	870	3.4692261	3.17203	194.71138	158.59557	48.677845	23.553797	90	0	14	0	5.2715182	3.8852241	.13418399	-.16503659	.096498773	1.3395445	9.5787954	22698.01	4	4	3	3	3	4
1004	0690660	33.98880884	-118.09062072	21340660	24330.607	90660	906	2018	63684	105	102	18	27	14455	198	.067095086	.06341321	62928	.63358361	.63358361	0	8.750597	870	3.4692261	3.17203	164.87657	160.16582	42.396835	28.264557	90	0	14	0	5.105197	3.7470737	-.15502593	-.26536867	.096498773	1.3395445	9.5787954	22698.01	4	4	3	3	3	4
982	0690670	33.93300313	-118.06264337	22021320	41207.906	90670	906	2010	14866	29	27	11	11	7190	172	.035839532	.033018198	14866	.54298788	.54298788	0	11.712404	558	3.9148066	3.5745444	195.07602	181.6225	73.994347	73.994347	22	0	11	1	5.2733893	4.3039885	.13771869	.2393661	.57467979	.23315339	8.8804464	48365.398	3		4		4
982	0690670	33.93300313	-118.06264337	22021320	41207.906	90670	906	2011	15321	29	30	11	11	7190	172	.035839532	.033018198	14866	.54298788	.54298788	0	11.712404	558	3.9148066	3.5745444	189.28268	195.80968	71.796883	71.796883	22	0	11	1	5.2432418	4.2738409	.0815598	.20426407	.57467979	.23315339	8.8804464	46929.051	3		4		4
982	0690670	33.93300313	-118.06264337	22021320	41207.906	90670	906	2012	15265	22	29	11	11	7190	172	.035839532	.033018198	14866	.54298788	.54298788	0	11.712404	558	3.9148066	3.5745444	144.12054	189.97707	72.060272	72.060272	22	0	11	1	4.9706502	4.277503	-.3562288	.20847143	.57467979	.23315339	8.8804464	47101.211	3		4		4
982	0690670	33.93300313	-118.06264337	22021320	41207.906	90670	906	2013	15489	27	19	11	11	7190	172	.035839532	.033018198	14866	.54298788	.54298788	0	11.712404	558	3.9148066	3.5745444	174.31726	122.6677	71.018143	71.018143	22	0	11	1	5.1608768	4.2629352	-.063510649	.19182459	.57467979	.23315339	8.8804464	46420.039	3		4		4
982	0690670	33.93300313	-118.06264337	22021320	41207.906	90670	906	2014	15594	28	27	11	11	7190	172	.035839532	.033018198	14866	.54298788	.54298788	0	11.712404	558	3.9148066	3.5745444	179.55624	173.14352	70.539948	70.539948	22	0	11	1	5.1904883	4.2561793	-.012725474	.18418595	.57467979	.23315339	8.8804464	46107.477	3		4		4
982	0690670	33.93300313	-118.06264337	22021320	41207.906	90670	906	2015	15998	36	40	11	11	7190	172	.035839532	.033018198	14866	.54298788	.54298788	0	11.712404	558	3.9148066	3.5745444	225.02812	250.03125	68.758598	68.758598	22	0	11	1	5.4162254	4.2306018	.42806563	.1557309	.57467979	.23315339	8.8804464	44943.117	3		4		4
982	0690670	33.93300313	-118.06264337	22021320	41207.906	90670	906	2016	16266	38	26	11	11	7190	172	.035839532	.033018198	14866	.54298788	.54298788	0	11.712404	558	3.9148066	3.5745444	233.61613	159.84262	67.625725	67.625725	22	0	11	1	5.4536791	4.2139883	.51131535	.13763452	.57467979	.23315339	8.8804464	44202.633	3		4		4
982	0690670	33.93300313	-118.06264337	22021320	41207.906	90670	906	2017	16266	29	29	11	11	7190	172	.035839532	.033018198	14866	.54298788	.54298788	0	11.712404	558	3.9148066	3.5745444	178.286	178.286	67.625725	67.625725	22	0	11	1	5.1833892	4.2139883	-.025038891	.13763452	.57467979	.23315339	8.8804464	44202.633	3		4		4
982	0690670	33.93300313	-118.06264337	22021320	41207.906	90670	906	2018	16266	36	22	11	11	7190	172	.035839532	.033018198	14866	.54298788	.54298788	0	11.712404	558	3.9148066	3.5745444	221.32054	135.25145	67.625725	67.625725	22	0	11	1	5.3996119	4.2139883	.39212543	.13763452	.57467979	.23315339	8.8804464	44202.633	3		4		4
333	0690680	33.80117904	-117.99490108	6981110	20912.092	90680	906	2010	29945	57	43	11	14	172	25	.24961527	.24763174	29945	.59989691	.59989691	0	11.228395	2	2.0839121	1.9186516	190.34897	143.59659	46.75238	36.734013	42	0	11	1	5.2488589	3.8448651	.091896042	-.19579372	-1.3924955	-.83562195	5.1474943	574.38635	1		1		1
333	0690680	33.80117904	-117.99490108	6981110	20912.092	90680	906	2011	30526	51	55	11	11	172	25	.24961527	.24763174	29945	.59989691	.59989691	0	11.228395	2	2.0839121	1.9186516	167.07069	180.17427	36.034855	36.034855	42	0	11	1	5.1184173	3.5844867	-.13375674	-.36699414	-1.3924955	-.83562195	5.1474943	563.4541	1		1		1
333	0690680	33.80117904	-117.99490108	6981110	20912.092	90680	906	2012	30369	53	49	18	13	172	25	.24961527	.24763174	29945	.59989691	.59989691	0	11.228395	2	2.0839121	1.9186516	174.52007	161.34874	42.806808	59.270966	42	0	11	1	5.1620398	3.7566972	-.06154472	-.25881979	-1.3924955	-.83562195	5.1474943	566.367	1		1		1
333	0690680	33.80117904	-117.99490108	6981110	20912.092	90680	906	2013	30261	78	38	11	13	172	25	.24961527	.24763174	29945	.59989691	.59989691	0	11.228395	2	2.0839121	1.9186516	257.75751	125.57417	42.959583	36.350418	42	0	11	1	5.5520191	3.7602599	.74533474	-.2563794	-1.3924955	-.83562195	5.1474943	568.38837	1		1		1
333	0690680	33.80117904	-117.99490108	6981110	20912.092	90680	906	2014	30770	51	41	11	11	172	25	.24961527	.24763174	29945	.59989691	.59989691	0	11.228395	2	2.0839121	1.9186516	165.74585	133.24667	35.749107	35.749107	42	0	11	1	5.1104555	3.5765252	-.1465994	-.37155864	-1.3924955	-.83562195	5.1474943	558.98602	1		1		1
333	0690680	33.80117904	-117.99490108	6981110	20912.092	90680	906	2015	30795	44	44	11	12	172	25	.24961527	.24763174	29945	.59989691	.59989691	0	11.228395	2	2.0839121	1.9186516	142.88034	142.88034	38.967365	35.720085	42	0	11	1	4.9620075	3.6627245	-.36825097	-.32015058	-1.3924955	-.83562195	5.1474943	558.53223	1		1		1
333	0690680	33.80117904	-117.99490108	6981110	20912.092	90680	906	2016	30373	42	43	13	14	172	25	.24961527	.24763174	29945	.59989691	.59989691	0	11.228395	2	2.0839121	1.9186516	138.28072	141.5731	46.093571	42.80117	42	0	11	1	4.929286	3.8306735	-.4128384	-.20631747	-1.3924955	-.83562195	5.1474943	566.29242	1		1		1
333	0690680	33.80117904	-117.99490108	6981110	20912.092	90680	906	2017	30373	56	46	14	14	172	25	.24961527	.24763174	29945	.59989691	.59989691	0	11.228395	2	2.0839121	1.9186516	184.37428	151.4503	46.093571	46.093571	42	0	11	1	5.2169681	3.8306735	.033979189	-.20631747	-1.3924955	-.83562195	5.1474943	566.29242	1		1		1
333	0690680	33.80117904	-117.99490108	6981110	20912.092	90680	906	2018	30373	63	48	14	17	172	25	.24961527	.24763174	29945	.59989691	.59989691	0	11.228395	2	2.0839121	1.9186516	207.42107	158.0351	55.970764	46.093571	42	0	11	1	5.3347507	4.0248294	.25738797	-.048540391	-1.3924955	-.83562195	5.1474943	566.29242	1		1		1
371	0690701	33.86760066	-118.08061233	4221719	12367.327	90701	907	2010	16591	42	31	14	11	1929	93	.057776038	.056078125	16591	.97805709	.97805709	0	13.119172	520	3.4234517	3.1873002	253.14929	186.8483	66.30101	84.383102	33	0	11	1	5.5339794	4.1942053	.70066404	.11647368	.11463958	-.5680474	7.5647569	11626.785	2		4		3
371	0690701	33.86760066	-118.08061233	4221719	12367.327	90701	907	2011	16573	46	31	11	11	1929	93	.057776038	.056078125	16591	.97805709	.97805709	0	13.119172	520	3.4234517	3.1873002	277.55988	187.05122	66.373016	66.373016	33	0	11	1	5.6260366	4.1952906	.93729311	.1176239	.11463958	-.5680474	7.5647569	11639.413	2		4		3
371	0690701	33.86760066	-118.08061233	4221719	12367.327	90701	907	2012	16597	36	29	11	12	1929	93	.057776038	.056078125	16591	.97805709	.97805709	0	13.119172	520	3.4234517	3.1873002	216.90668	174.73038	72.302223	66.277039	33	0	11	1	5.379467	4.2808547	.34933871	.21233633	.11463958	-.5680474	7.5647569	11622.582	2		4		3
371	0690701	33.86760066	-118.08061233	4221719	12367.327	90701	907	2013	16657	33	22	11	11	1929	93	.057776038	.056078125	16591	.97805709	.97805709	0	13.119172	520	3.4234517	3.1873002	198.11491	132.0766	66.0383	66.0383	33	0	11	1	5.2888474	4.1902347	.16717686	.11227718	.11463958	-.5680474	7.5647569	11580.717	2		4		3
371	0690701	33.86760066	-118.08061233	4221719	12367.327	90701	907	2014	16698	41	29	14	11	1929	93	.057776038	.056078125	16591	.97805709	.97805709	0	13.119172	520	3.4234517	3.1873002	245.53839	173.67349	65.876152	83.842377	33	0	11	1	5.5034533	4.1877766	.62688619	.10968705	.11463958	-.5680474	7.5647569	11552.281	2		4		3
371	0690701	33.86760066	-118.08061233	4221719	12367.327	90701	907	2015	16785	43	29	11	11	1929	93	.057776038	.056078125	16591	.97805709	.97805709	0	13.119172	520	3.4234517	3.1873002	256.18112	172.77332	65.534706	65.534706	33	0	11	1	5.5458846	4.18258	.73005372	.10423284	.11463958	-.5680474	7.5647569	11492.404	2		4		3
371	0690701	33.86760066	-118.08061233	4221719	12367.327	90701	907	2016	16842	41	28	11	11	1929	93	.057776038	.056078125	16591	.97805709	.97805709	0	13.119172	520	3.4234517	3.1873002	243.43903	166.25104	65.312912	65.312912	33	0	11	1	5.4948664	4.1791897	.60653555	.10068993	.11463958	-.5680474	7.5647569	11453.509	2		4		3
371	0690701	33.86760066	-118.08061233	4221719	12367.327	90701	907	2017	16842	39	44	14	11	1929	93	.057776038	.056078125	16591	.97805709	.97805709	0	13.119172	520	3.4234517	3.1873002	231.56395	261.25165	65.312912	83.125519	33	0	11	1	5.4448562	4.1791897	.49142203	.10068993	.11463958	-.5680474	7.5647569	11453.509	2		4		3
371	0690701	33.86760066	-118.08061233	4221719	12367.327	90701	907	2018	16842	38	37	11	11	1929	93	.057776038	.056078125	16591	.97805709	.97805709	0	13.119172	520	3.4234517	3.1873002	225.6264	219.68887	65.312912	65.312912	33	0	11	1	5.4188805	4.1791897	.43386519	.10068993	.11463958	-.5680474	7.5647569	11453.509	2		4		3
792	0690703	33.86788927	-118.06870941	23079390	36376.508	90703	907	2010	49399	79	76	15	19	18629	171	.11514959	.10613735	49399	1.9267247	1.9267247	0	12.225752	253	3.0220752	2.5916357	159.92227	153.84927	38.462318	30.364986	73	0	14	0	5.074688	3.6496789	-.20305146	-.32821816	-.59300071	1.9752054	9.8324747	37711.289	4	4	2	1	4	4
792	0690703	33.86788927	-118.06870941	23079390	36376.508	90703	907	2011	49537	78	83	26	23	18629	171	.11514959	.10613735	49399	1.9267247	1.9267247	0	12.225752	253	3.0220752	2.5916357	157.45807	167.55153	46.429943	52.486019	73	0	14	0	5.0591593	3.8379445	-.22693872	-.20094429	-.59300071	1.9752054	9.8324747	37606.234	4	4	2	1	4	4
792	0690703	33.86788927	-118.06870941	23079390	36376.508	90703	907	2012	49551	87	94	12	14	18629	171	.11514959	.10613735	49399	1.9267247	1.9267247	0	12.225752	253	3.0220752	2.5916357	175.57668	189.70354	28.253719	24.217472	73	0	14	0	5.168076	3.3412251	-.05130225	-.49128905	-.59300071	1.9752054	9.8324747	37595.609	4	4	2	1	4	4
792	0690703	33.86788927	-118.06870941	23079390	36376.508	90703	907	2013	49526	91	76	19	18	18629	171	.11514959	.10613735	49399	1.9267247	1.9267247	0	12.225752	253	3.0220752	2.5916357	183.74187	153.45476	36.344547	38.363689	73	0	14	0	5.213532	3.5930443	.027848734	-.36204717	-.59300071	1.9752054	9.8324747	37614.586	4	4	2	1	4	4
792	0690703	33.86788927	-118.06870941	23079390	36376.508	90703	907	2014	50069	95	89	13	24	18629	171	.11514959	.10613735	49399	1.9267247	1.9267247	0	12.225752	253	3.0220752	2.5916357	189.73816	177.7547	47.933853	25.964169	73	0	14	0	5.245645	3.869822	.085975036	-.17692102	-.59300071	1.9752054	9.8324747	37206.656	4	4	2	1	4	4
792	0690703	33.86788927	-118.06870941	23079390	36376.508	90703	907	2015	50276	76	96	23	15	18629	171	.11514959	.10613735	49399	1.9267247	1.9267247	0	12.225752	253	3.0220752	2.5916357	151.16557	190.94598	29.83531	45.747475	73	0	14	0	5.0183759	3.3956926	-.28793633	-.46602494	-.59300071	1.9752054	9.8324747	37053.465	4	4	2	1	4	4
792	0690703	33.86788927	-118.06870941	23079390	36376.508	90703	907	2016	50442	73	96	14	22	18629	171	.11514959	.10613735	49399	1.9267247	1.9267247	0	12.225752	253	3.0220752	2.5916357	144.72067	190.3176	43.614449	27.754648	73	0	14	0	4.9748054	3.7753885	-.35041133	-.24591866	-.59300071	1.9752054	9.8324747	36931.523	4	4	2	1	4	4
792	0690703	33.86788927	-118.06870941	23079390	36376.508	90703	907	2017	50442	81	99	16	21	18629	171	.11514959	.10613735	49399	1.9267247	1.9267247	0	12.225752	253	3.0220752	2.5916357	160.58047	196.26501	41.631973	31.719599	73	0	14	0	5.0787954	3.7288685	-.19667104	-.27758646	-.59300071	1.9752054	9.8324747	36931.523	4	4	2	1	4	4
792	0690703	33.86788927	-118.06870941	23079390	36376.508	90703	907	2018	50442	78	104	22	23	18629	171	.11514959	.10613735	49399	1.9267247	1.9267247	0	12.225752	253	3.0220752	2.5916357	154.63304	206.1774	45.596924	43.614449	73	0	14	0	5.0410547	3.8198402	-.25432372	-.21425085	-.59300071	1.9752054	9.8324747	36931.523	4	4	2	1	4	4
1593	0690706	33.88803208	-118.12707736	15958133	18094.912	90706	907	2010	76615	91	116	31	28	8377	192	.05300637	.051491104	76615	1.1383531	1.1383531	0	11.871469	636	3.6335101	3.0676725	118.7757	151.40639	36.546368	40.462051	91	0	17	0	4.7772369	3.5985818	-.60191435	-.3588233	-.027476314	.41392231	9.0332451	10933.891	3	3	3	3	3	3
1593	0690706	33.88803208	-118.12707736	15958133	18094.912	90706	907	2011	76243	136	106	26	29	8377	192	.05300637	.051491104	76615	1.1383531	1.1383531	0	11.871469	636	3.6335101	3.0676725	178.37703	139.02916	38.036278	34.10149	91	0	17	0	5.1838994	3.6385403	-.024156434	-.33502367	-.027476314	.41392231	9.0332451	10987.238	3	3	3	3	3	3
1593	0690706	33.88803208	-118.12707736	15958133	18094.912	90706	907	2012	76619	114	89	25	24	8377	192	.05300637	.051491104	76615	1.1383531	1.1383531	0	11.871469	636	3.6335101	3.0676725	148.78816	116.15918	31.323824	32.628983	91	0	17	0	5.0025234	3.4443789	-.31098226	-.44224757	-.027476314	.41392231	9.0332451	10933.319	3	3	3	3	3	3
1593	0690706	33.88803208	-118.12707736	15958133	18094.912	90706	907	2013	76989	111	117	26	21	8377	192	.05300637	.051491104	76615	1.1383531	1.1383531	0	11.871469	636	3.6335101	3.0676725	144.17644	151.96976	27.276625	33.771057	91	0	17	0	4.9710379	3.30603	-.35568699	-.50689703	-.027476314	.41392231	9.0332451	10880.775	3	3	3	3	3	3
1593	0690706	33.88803208	-118.12707736	15958133	18094.912	90706	907	2014	77455	100	108	28	28	8377	192	.05300637	.051491104	76615	1.1383531	1.1383531	0	11.871469	636	3.6335101	3.0676725	129.10722	139.43581	36.150024	36.150024	91	0	17	0	4.8606434	3.5876777	-.50176352	-.36515445	-.027476314	.41392231	9.0332451	10815.313	3	3	3	3	3	3
1593	0690706	33.88803208	-118.12707736	15958133	18094.912	90706	907	2015	77756	139	109	31	28	8377	192	.05300637	.051491104	76615	1.1383531	1.1383531	0	11.871469	636	3.6335101	3.0676725	178.76434	140.18211	36.010082	39.868305	91	0	17	0	5.1860685	3.5837989	-.020401929	-.36738986	-.027476314	.41392231	9.0332451	10773.445	3	3	3	3	3	3
1593	0690706	33.88803208	-118.12707736	15958133	18094.912	90706	907	2016	77687	116	110	33	27	8377	192	.05300637	.051491104	76615	1.1383531	1.1383531	0	11.871469	636	3.6335101	3.0676725	149.31714	141.59383	34.754848	42.478149	91	0	17	0	5.0060725	3.5483191	-.30585453	-.38744083	-.027476314	.41392231	9.0332451	10783.014	3	3	3	3	3	3
1593	0690706	33.88803208	-118.12707736	15958133	18094.912	90706	907	2017	77687	106	132	22	33	8377	192	.05300637	.051491104	76615	1.1383531	1.1383531	0	11.871469	636	3.6335101	3.0676725	136.44496	169.9126	42.478149	28.318766	91	0	17	0	4.9159212	3.7489898	-.43063366	-.26406977	-.027476314	.41392231	9.0332451	10783.014	3	3	3	3	3	3
1593	0690706	33.88803208	-118.12707736	15958133	18094.912	90706	907	2018	77687	109	114	29	17	8377	192	.05300637	.051491104	76615	1.1383531	1.1383531	0	11.871469	636	3.6335101	3.0676725	140.30661	146.74269	21.882683	37.329285	91	0	17	0	4.94383	3.0856955	-.39319995	-.59305918	-.027476314	.41392231	9.0332451	10783.014	3	3	3	3	3	3
980	0690710	33.79811786	-118.29905183	6108778	14274.579	90710	907	2010	25457	53	41	11	11	65	9	.35253906	.25439453	25457	1.3747052	1.3747052	0	19.392307	1	1.6227325	1.2083288	208.19421	161.05589	43.210117	43.210117	38	0	11	1	5.3384714	3.7660747	.26488265	-.25237739	-2.2363482	-.85191703	4.1743875	255.33252	1		1		1
980	0690710	33.79811786	-118.29905183	6108778	14274.579	90710	907	2011	27672	38	43	11	11	65	9	.35253906	.25439453	25457	1.3747052	1.3747052	0	19.392307	1	1.6227325	1.2083288	137.32292	155.39174	39.751373	39.751373	38	0	11	1	4.9223351	3.6826444	-.42212296	-.30762693	-2.2363482	-.85191703	4.1743875	234.89449	1		1		1
980	0690710	33.79811786	-118.29905183	6108778	14274.579	90710	907	2012	27486	47	41	12	15	65	9	.35253906	.25439453	25457	1.3747052	1.3747052	0	19.392307	1	1.6227325	1.2083288	170.99614	149.16685	54.573238	43.658588	38	0	11	1	5.1416411	3.9995437	-.095704623	-.070864297	-2.2363482	-.85191703	4.1743875	236.48402	1		1		1
980	0690710	33.79811786	-118.29905183	6108778	14274.579	90710	907	2013	26830	52	41	11	13	65	9	.35253906	.25439453	25457	1.3747052	1.3747052	0	19.392307	1	1.6227325	1.2083288	193.8129	152.81401	48.453224	40.998882	38	0	11	1	5.2668934	3.8805988	.12547435	-.16862465	-2.2363482	-.85191703	4.1743875	242.26611	1		1		1
980	0690710	33.79811786	-118.29905183	6108778	14274.579	90710	907	2014	27550	41	40	11	12	65	9	.35253906	.25439453	25457	1.3747052	1.3747052	0	19.392307	1	1.6227325	1.2083288	148.82033	145.19057	43.557167	39.927406	38	0	11	1	5.0027399	3.7740743	-.31067047	-.24683367	-2.2363482	-.85191703	4.1743875	235.93466	1		1		1
980	0690710	33.79811786	-118.29905183	6108778	14274.579	90710	907	2015	27457	42	47	11	16	65	9	.35253906	.25439453	25457	1.3747052	1.3747052	0	19.392307	1	1.6227325	1.2083288	152.96646	171.17674	58.272934	40.062645	38	0	11	1	5.0302186	4.0651379	-.27047905	-.011765815	-2.2363482	-.85191703	4.1743875	236.7338	1		1		1
980	0690710	33.79811786	-118.29905183	6108778	14274.579	90710	907	2016	27914	44	49	11	11	65	9	.35253906	.25439453	25457	1.3747052	1.3747052	0	19.392307	1	1.6227325	1.2083288	157.627	175.53915	39.40675	39.40675	38	0	11	1	5.0602317	3.6739371	-.22530118	-.31313193	-2.2363482	-.85191703	4.1743875	232.85806	1		1		1
980	0690710	33.79811786	-118.29905183	6108778	14274.579	90710	907	2017	27914	49	39	11	11	65	9	.35253906	.25439453	25457	1.3747052	1.3747052	0	19.392307	1	1.6227325	1.2083288	175.53915	139.71484	39.40675	39.40675	38	0	11	1	5.1678619	3.6739371	-.051665969	-.31313193	-2.2363482	-.85191703	4.1743875	232.85806	1		1		1
980	0690710	33.79811786	-118.29905183	6108778	14274.579	90710	907	2018	27914	49	46	11	13	65	9	.35253906	.25439453	25457	1.3747052	1.3747052	0	19.392307	1	1.6227325	1.2083288	175.53915	164.79185	46.571613	39.40675	38	0	11	1	5.1678619	3.8409913	-.051665969	-.19868127	-2.2363482	-.85191703	4.1743875	232.85806	1		1		1
621	0690712	33.84894803	-118.14674992	11154955	19989.422	90712	907	2010	31499	58	46	14	21	11781	133	.043736678	.037967104	31499	2.0352476	2.0352476	0	13.494199	75	3.5955338	3.2077279	184.13283	146.03638	66.668785	44.445854	47	0	11	1	5.2156572	4.1997371	.031638592	.12234848	.13890737	.93231946	9.3742437	37401.188	4		4		4
621	0690712	33.84894803	-118.14674992	11154955	19989.422	90712	907	2011	31786	47	78	11	12	11781	133	.043736678	.037967104	31499	2.0352476	2.0352476	0	13.494199	75	3.5955338	3.2077279	147.86385	245.39105	37.752468	34.60643	47	0	11	1	4.9962921	3.6310508	-.31994233	-.3395572	.13890737	.93231946	9.3742437	37063.488	4		4		4
621	0690712	33.84894803	-118.14674992	11154955	19989.422	90712	907	2012	31334	58	63	11	14	11781	133	.043736678	.037967104	31499	2.0352476	2.0352476	0	13.494199	75	3.5955338	3.2077279	185.10245	201.05956	44.679901	35.105637	47	0	11	1	5.2209096	3.7995238	.041037805	-.22889926	.13890737	.93231946	9.3742437	37598.137	4		4		4
621	0690712	33.84894803	-118.14674992	11154955	19989.422	90712	907	2013	31710	84	74	16	12	11781	133	.043736678	.037967104	31499	2.0352476	2.0352476	0	13.494199	75	3.5955338	3.2077279	264.90067	233.36487	37.842953	50.457268	47	0	11	1	5.5793548	3.6334448	.81457841	-.33811182	.13890737	.93231946	9.3742437	37152.316	4		4		4
621	0690712	33.84894803	-118.14674992	11154955	19989.422	90712	907	2014	32015	56	60	12	15	11781	133	.043736678	.037967104	31499	2.0352476	2.0352476	0	13.494199	75	3.5955338	3.2077279	174.91801	187.41216	46.853039	37.48243	47	0	11	1	5.1643176	3.8470159	-.057687115	-.19418581	.13890737	.93231946	9.3742437	36798.375	4		4		4
621	0690712	33.84894803	-118.14674992	11154955	19989.422	90712	907	2015	32451	69	49	17	11	11781	133	.043736678	.037967104	31499	2.0352476	2.0352476	0	13.494199	75	3.5955338	3.2077279	212.62827	150.99689	33.897259	52.386677	47	0	11	1	5.3595452	3.5233343	.30786505	-.40113986	.13890737	.93231946	9.3742437	36303.965	4		4		4
621	0690712	33.84894803	-118.14674992	11154955	19989.422	90712	907	2016	31722	61	51	14	12	11781	133	.043736678	.037967104	31499	2.0352476	2.0352476	0	13.494199	75	3.5955338	3.2077279	192.29556	160.7717	37.828636	44.133408	47	0	11	1	5.2590337	3.6330664	.11076576	-.33834052	.13890737	.93231946	9.3742437	37138.262	4		4		4
621	0690712	33.84894803	-118.14674992	11154955	19989.422	90712	907	2017	31722	66	46	11	14	11781	133	.043736678	.037967104	31499	2.0352476	2.0352476	0	13.494199	75	3.5955338	3.2077279	208.0575	145.00977	44.133408	34.67625	47	0	11	1	5.3378143	3.7872171	.26355734	-.23762888	.13890737	.93231946	9.3742437	37138.262	4		4		4
621	0690712	33.84894803	-118.14674992	11154955	19989.422	90712	907	2018	31722	73	49	11	13	11781	133	.043736678	.037967104	31499	2.0352476	2.0352476	0	13.494199	75	3.5955338	3.2077279	230.12421	154.46693	40.981022	34.67625	47	0	11	1	5.4386191	3.713109	.4774656	-.2879847	.13890737	.93231946	9.3742437	37138.262	4		4		4
388	0690713	33.84799038	-118.11260138	8790088	13917.238	90713	907	2010	27925	59	49	11	11	10093	155	.044801939	.037263427	27925	2.1576359	2.1576359	0	13.066028	95	3.6886282	3.3081472	211.28021	175.47002	39.391228	39.391228	55	0	11	1	5.3531852	3.6735432	.29479742	-.31337985	.25820395	.67525297	9.2195978	36143.242	4		4		4
388	0690713	33.84799038	-118.11260138	8790088	13917.238	90713	907	2011	27344	59	48	11	13	10093	155	.044801939	.037263427	27925	2.1576359	2.1576359	0	13.066028	95	3.6886282	3.3081472	215.76945	175.54126	47.542423	40.228203	55	0	11	1	5.3742104	3.8616223	.3383148	-.18317367	.25820395	.67525297	9.2195978	36911.207	4		4		4
388	0690713	33.84799038	-118.11260138	8790088	13917.238	90713	907	2012	27562	57	51	12	17	10093	155	.044801939	.037263427	27925	2.1576359	2.1576359	0	13.066028	95	3.6886282	3.3081472	206.80647	185.03737	61.679123	43.538204	55	0	11	1	5.3317833	4.1219454	.25143027	.042644229	.25820395	.67525297	9.2195978	36619.258	4		4		4
388	0690713	33.84799038	-118.11260138	8790088	13917.238	90713	907	2013	27653	61	42	19	11	10093	155	.044801939	.037263427	27925	2.1576359	2.1576359	0	13.066028	95	3.6886282	3.3081472	220.5909	151.88225	39.778687	68.708641	55	0	11	1	5.3963099	3.6833313	.38505247	-.30719066	.25820395	.67525297	9.2195978	36498.754	4		4		4
388	0690713	33.84799038	-118.11260138	8790088	13917.238	90713	907	2014	28411	64	48	17	15	10093	155	.044801939	.037263427	27925	2.1576359	2.1576359	0	13.066028	95	3.6886282	3.3081472	225.26486	168.94865	52.796452	59.835979	55	0	11	1	5.4172769	3.966444	.43036053	-.099246472	.25820395	.67525297	9.2195978	35524.973	4		4		4
388	0690713	33.84799038	-118.11260138	8790088	13917.238	90713	907	2015	28699	75	62	16	16	10093	155	.044801939	.037263427	27925	2.1576359	2.1576359	0	13.066028	95	3.6886282	3.3081472	261.33316	216.0354	55.751072	55.751072	55	0	11	1	5.5657959	4.0208964	.7799961	-.05204973	.25820395	.67525297	9.2195978	35168.473	4		4		4
388	0690713	33.84799038	-118.11260138	8790088	13917.238	90713	907	2016	28833	55	59	15	16	10093	155	.044801939	.037263427	27925	2.1576359	2.1576359	0	13.066028	95	3.6886282	3.3081472	190.75365	204.62665	55.49197	52.023724	55	0	11	1	5.2509828	4.0162382	.095818877	-.056188591	.25820395	.67525297	9.2195978	35005.027	4		4		4
388	0690713	33.84799038	-118.11260138	8790088	13917.238	90713	907	2017	28833	57	60	14	11	10093	155	.044801939	.037263427	27925	2.1576359	2.1576359	0	13.066028	95	3.6886282	3.3081472	197.69014	208.09489	38.15073	48.555473	55	0	11	1	5.2867007	3.6415448	.16305922	-.33319542	.25820395	.67525297	9.2195978	35005.027	4		4		4
388	0690713	33.84799038	-118.11260138	8790088	13917.238	90713	907	2018	28833	66	50	15	13	10093	155	.044801939	.037263427	27925	2.1576359	2.1576359	0	13.066028	95	3.6886282	3.3081472	228.90437	173.41241	45.087227	52.023724	55	0	11	1	5.4333043	3.808599	.46564087	-.22239268	.25820395	.67525297	9.2195978	35005.027	4		4		4
1189	0690715	33.84029129	-118.07888377	4515513.5	12686.009	90715	907	2010	20388	28	37	11	11	3638	133	.043445114	.031481873	20388	1.2529423	1.2529423	0	12.779813	128	3.9429672	3.4837558	137.33569	181.47931	53.953304	53.953304	19	0	11	1	4.9224281	3.9881189	-.42199916	-.08076705	.46682432	-.30778277	8.1991892	17843.83	3		4		3
1189	0690715	33.84029129	-118.07888377	4515513.5	12686.009	90715	907	2011	20662	22	27	11	11	3638	133	.043445114	.031481873	20388	1.2529423	1.2529423	0	12.779813	128	3.9429672	3.4837558	106.47565	130.67467	53.237827	53.237827	19	0	11	1	4.6679163	3.9747691	-.72114736	-.092195988	.46682432	-.30778277	8.1991892	17607.201	3		4		3
1189	0690715	33.84029129	-118.07888377	4515513.5	12686.009	90715	907	2012	21129	26	34	11	11	3638	133	.043445114	.031481873	20388	1.2529423	1.2529423	0	12.779813	128	3.9429672	3.4837558	123.05362	160.91628	52.06115	52.06115	19	0	11	1	4.8126202	3.952419	-.56044543	-.1109921	.46682432	-.30778277	8.1991892	17218.041	3		4		3
1189	0690715	33.84029129	-118.07888377	4515513.5	12686.009	90715	907	2013	20953	21	27	11	11	3638	133	.043445114	.031481873	20388	1.2529423	1.2529423	0	12.779813	128	3.9429672	3.4837558	100.22431	128.85983	52.498447	52.498447	19	0	11	1	4.6074109	3.9607835	-.78174603	-.10400675	.46682432	-.30778277	8.1991892	17362.668	3		4		3
1189	0690715	33.84029129	-118.07888377	4515513.5	12686.009	90715	907	2014	20283	19	23	11	11	3638	133	.043445114	.031481873	20388	1.2529423	1.2529423	0	12.779813	128	3.9429672	3.4837558	93.674507	113.39545	54.232609	54.232609	19	0	11	1	4.5398259	3.9932823	-.84523797	-.076305471	.46682432	-.30778277	8.1991892	17936.203	3		4		3
1189	0690715	33.84029129	-118.07888377	4515513.5	12686.009	90715	907	2015	19753	25	27	11	11	3638	133	.043445114	.031481873	20388	1.2529423	1.2529423	0	12.779813	128	3.9429672	3.4837558	126.56306	136.6881	55.687744	55.687744	19	0	11	1	4.8407407	4.0197601	-.52642596	-.053061318	.46682432	-.30778277	8.1991892	18417.455	3		4		3
1189	0690715	33.84029129	-118.07888377	4515513.5	12686.009	90715	907	2016	20064	38	37	11	11	3638	133	.043445114	.031481873	20388	1.2529423	1.2529423	0	12.779813	128	3.9429672	3.4837558	189.39394	184.40988	54.824562	54.824562	19	0	11	1	5.2438293	4.0041385	.082638241	-.066849686	.46682432	-.30778277	8.1991892	18131.979	3		4		3
1189	0690715	33.84029129	-118.07888377	4515513.5	12686.009	90715	907	2017	20064	27	26	11	11	3638	133	.043445114	.031481873	20388	1.2529423	1.2529423	0	12.779813	128	3.9429672	3.4837558	134.56938	129.58533	54.824562	54.824562	19	0	11	1	4.9020801	4.0041385	-.44881499	-.066849686	.46682432	-.30778277	8.1991892	18131.979	3		4		3
1189	0690715	33.84029129	-118.07888377	4515513.5	12686.009	90715	907	2018	20064	26	34	11	11	3638	133	.043445114	.031481873	20388	1.2529423	1.2529423	0	12.779813	128	3.9429672	3.4837558	129.58533	169.45773	54.824562	54.824562	19	0	11	1	4.8643394	4.0041385	-.49712893	-.066849686	.46682432	-.30778277	8.1991892	18131.979	3		4		3
88	0690716	33.83040251	-118.07302459	2438593	7639.0972	90716	907	2010	14184	15	11	11	11	1006	62	.094891883	.092644922	14184	.84507561	.84507561	0	11.080919	419	2.9518435	2.8378797	105.75296	77.55217	77.55217	77.55217	13	0	11	1	4.6611056	4.3509507	-.72815293	.29619834	-.30046669	-.70861161	6.9137373	7092.4985	2		2		2
88	0690716	33.83040251	-118.07302459	2438593	7639.0972	90716	907	2011	14265	15	14	11	11	1006	62	.094891883	.092644922	14184	.84507561	.84507561	0	11.080919	419	2.9518435	2.8378797	105.15247	98.142303	77.111809	77.111809	13	0	11	1	4.6554112	4.3452563	-.73397392	.28916407	-.30046669	-.70861161	6.9137373	7052.2256	2		2		2
88	0690716	33.83040251	-118.07302459	2438593	7639.0972	90716	907	2012	14203	17	17	11	11	1006	62	.094891883	.092644922	14184	.84507561	.84507561	0	11.080919	419	2.9518435	2.8378797	119.69302	119.69302	77.448425	77.448425	13	0	11	1	4.7849302	4.3496122	-.59302205	.29454112	-.30046669	-.70861161	6.9137373	7083.0107	2		2		2
88	0690716	33.83040251	-118.07302459	2438593	7639.0972	90716	907	2013	14280	13	11	11	11	1006	62	.094891883	.092644922	14184	.84507561	.84507561	0	11.080919	419	2.9518435	2.8378797	91.036415	77.030815	77.030815	77.030815	13	0	11	1	4.5112596	4.3442054	-.87081087	.28787026	-.30046669	-.70861161	6.9137373	7044.8179	2		2		2
88	0690716	33.83040251	-118.07302459	2438593	7639.0972	90716	907	2014	14358	15	19	11	11	1006	62	.094891883	.092644922	14184	.84507561	.84507561	0	11.080919	419	2.9518435	2.8378797	104.47137	132.33041	76.612343	76.612343	13	0	11	1	4.6489129	4.338758	-.74057627	.28118566	-.30046669	-.70861161	6.9137373	7006.5469	2		2		2
88	0690716	33.83040251	-118.07302459	2438593	7639.0972	90716	907	2015	14382	24	22	11	11	1006	62	.094891883	.092644922	14184	.84507561	.84507561	0	11.080919	419	2.9518435	2.8378797	166.87526	152.96899	76.484497	76.484497	13	0	11	1	5.1172466	4.3370881	-.13565123	.27914345	-.30046669	-.70861161	6.9137373	6994.8545	2		2		2
88	0690716	33.83040251	-118.07302459	2438593	7639.0972	90716	907	2016	14383	17	19	11	11	1006	62	.094891883	.092644922	14184	.84507561	.84507561	0	11.080919	419	2.9518435	2.8378797	118.19509	132.1004	76.479179	76.479179	13	0	11	1	4.7723365	4.3370185	-.60754257	.27905852	-.30046669	-.70861161	6.9137373	6994.3682	2		2		2
88	0690716	33.83040251	-118.07302459	2438593	7639.0972	90716	907	2017	14383	22	14	11	11	1006	62	.094891883	.092644922	14184	.84507561	.84507561	0	11.080919	419	2.9518435	2.8378797	152.95836	97.337135	76.479179	76.479179	13	0	11	1	5.0301657	4.3370185	-.27055761	.27905852	-.30046669	-.70861161	6.9137373	6994.3682	2		2		2
88	0690716	33.83040251	-118.07302459	2438593	7639.0972	90716	907	2018	14383	13	15	11	11	1006	62	.094891883	.092644922	14184	.84507561	.84507561	0	11.080919	419	2.9518435	2.8378797	90.384483	104.28979	76.479179	76.479179	13	0	11	1	4.5040727	4.3370185	-.87713045	.27905852	-.30046669	-.70861161	6.9137373	6994.3682	2		2		2
981	0690717	33.79380972	-118.31716992	5128013	14519.307	90717	907	2010	21318	39	32	11	13	2697	105	.054283135	.043060478	21318	1.6672513	1.6672513	0	13.513605	272	3.5949707	3.0631249	182.94398	150.10789	60.981331	51.599586	37	0	11	1	5.2091799	4.1105676	.020114299	.031497784	-.03287879	-.45108822	7.8998952	12651.28	2		3		3
981	0690717	33.79380972	-118.31716992	5128013	14519.307	90717	907	2011	21353	46	40	11	11	2697	105	.054283135	.043060478	21318	1.6672513	1.6672513	0	13.513605	272	3.5949707	3.0631249	215.42641	187.3273	51.515011	51.515011	37	0	11	1	5.3726192	3.9418733	.3349894	-.11971605	-.03287879	-.45108822	7.8998952	12630.544	2		3		3
981	0690717	33.79380972	-118.31716992	5128013	14519.307	90717	907	2012	21347	48	38	11	11	2697	105	.054283135	.043060478	21318	1.6672513	1.6672513	0	13.513605	272	3.5949707	3.0631249	224.85596	178.01096	51.529488	51.529488	37	0	11	1	5.4154601	3.9421542	.42639673	-.1194848	-.03287879	-.45108822	7.8998952	12634.094	2		3		3
981	0690717	33.79380972	-118.31716992	5128013	14519.307	90717	907	2013	21459	42	42	11	11	2697	105	.054283135	.043060478	21318	1.6672513	1.6672513	0	13.513605	272	3.5949707	3.0631249	195.72208	195.72208	51.260544	51.260544	37	0	11	1	5.2766957	3.9369214	.14398138	-.12378087	-.03287879	-.45108822	7.8998952	12568.153	2		3		3
981	0690717	33.79380972	-118.31716992	5128013	14519.307	90717	907	2014	21612	42	36	11	11	2697	105	.054283135	.043060478	21318	1.6672513	1.6672513	0	13.513605	272	3.5949707	3.0631249	194.33649	166.57413	50.897648	50.897648	37	0	11	1	5.2695913	3.9298167	.13054988	-.12957773	-.03287879	-.45108822	7.8998952	12479.179	2		3		3
981	0690717	33.79380972	-118.31716992	5128013	14519.307	90717	907	2015	21816	37	37	11	11	2697	105	.054283135	.043060478	21318	1.6672513	1.6672513	0	13.513605	272	3.5949707	3.0631249	169.6003	169.6003	50.421707	50.421707	37	0	11	1	5.1334443	3.9204218	-.10923553	-.13718034	-.03287879	-.45108822	7.8998952	12362.486	2		3		3
981	0690717	33.79380972	-118.31716992	5128013	14519.307	90717	907	2016	21658	50	41	11	11	2697	105	.054283135	.043060478	21318	1.6672513	1.6672513	0	13.513605	272	3.5949707	3.0631249	230.86157	189.30649	50.789547	50.789547	37	0	11	1	5.4418182	3.9276905	.48461339	-.13130452	-.03287879	-.45108822	7.8998952	12452.674	2		3		3
981	0690717	33.79380972	-118.31716992	5128013	14519.307	90717	907	2017	21658	44	38	14	11	2697	105	.054283135	.043060478	21318	1.6672513	1.6672513	0	13.513605	272	3.5949707	3.0631249	203.15819	175.4548	50.789547	64.641243	37	0	11	1	5.3139849	3.9276905	.21606487	-.13130452	-.03287879	-.45108822	7.8998952	12452.674	2		3		3
981	0690717	33.79380972	-118.31716992	5128013	14519.307	90717	907	2018	21658	48	33	11	11	2697	105	.054283135	.043060478	21318	1.6672513	1.6672513	0	13.513605	272	3.5949707	3.0631249	221.62711	152.36864	50.789547	50.789547	37	0	11	1	5.4009962	3.9276905	.39509717	-.13130452	-.03287879	-.45108822	7.8998952	12452.674	2		3		3
651	0690720	33.79556924	-118.06363336	16038384	21942.412	90720	907	2010	21751	37	41	20	11	7646	145	.049525637	.041233934	21751	1.6699585	1.6699585	0	12.880134	106	3.6469669	3.2774127	170.10712	188.49709	50.572388	91.949799	37	0	11	1	5.1364284	3.9234056	-.10432255	-.13477339	.22169179	.30259788	8.9419374	35152.406	3		4		4
651	0690720	33.79556924	-118.06363336	16038384	21942.412	90720	907	2011	21360	44	46	11	11	7646	145	.049525637	.041233934	21751	1.6699585	1.6699585	0	12.880134	106	3.6469669	3.2774127	205.99251	215.3558	51.498127	51.498127	37	0	11	1	5.3278399	3.9415455	.24353994	-.11998575	.22169179	.30259788	8.9419374	35795.879	3		4		4
651	0690720	33.79556924	-118.06363336	16038384	21942.412	90720	907	2012	21710	56	51	11	12	7646	145	.049525637	.041233934	21751	1.6699585	1.6699585	0	12.880134	106	3.6469669	3.2774127	257.94565	234.91478	55.274067	50.667896	37	0	11	1	5.5527487	4.0123038	.74715853	-.059669349	.22169179	.30259788	8.9419374	35218.793	3		4		4
651	0690720	33.79556924	-118.06363336	16038384	21942.412	90720	907	2013	22227	56	32	14	16	7646	145	.049525637	.041233934	21751	1.6699585	1.6699585	0	12.880134	106	3.6469669	3.2774127	251.94583	143.96904	71.98452	62.986458	37	0	11	1	5.5292139	4.2764511	.68899804	.20726137	.22169179	.30259788	8.9419374	34399.605	3		4		4
651	0690720	33.79556924	-118.06363336	16038384	21942.412	90720	907	2014	22325	39	41	11	15	7646	145	.049525637	.041233934	21751	1.6699585	1.6699585	0	12.880134	106	3.6469669	3.2774127	174.69205	183.65062	67.189247	49.272118	37	0	11	1	5.1630249	4.2075133	-.059877578	.13066228	.22169179	.30259788	8.9419374	34248.602	3		4		4
651	0690720	33.79556924	-118.06363336	16038384	21942.412	90720	907	2015	22029	49	38	11	12	7646	145	.049525637	.041233934	21751	1.6699585	1.6699585	0	12.880134	106	3.6469669	3.2774127	222.43407	172.49989	54.473648	49.934177	37	0	11	1	5.4046307	3.9977171	.40291962	-.072455138	.22169179	.30259788	8.9419374	34708.793	3		4		4
651	0690720	33.79556924	-118.06363336	16038384	21942.412	90720	907	2016	22413	51	47	11	11	7646	145	.049525637	.041233934	21751	1.6699585	1.6699585	0	12.880134	106	3.6469669	3.2774127	227.54651	209.69972	49.078659	49.078659	37	0	11	1	5.4273548	3.8934243	.45247814	-.15863404	.22169179	.30259788	8.9419374	34114.129	3		4		4
651	0690720	33.79556924	-118.06363336	16038384	21942.412	90720	907	2017	22413	61	46	12	22	7646	145	.049525637	.041233934	21751	1.6699585	1.6699585	0	12.880134	106	3.6469669	3.2774127	272.16348	205.23804	98.157318	53.540356	37	0	11	1	5.6064029	4.5865717	.88498205	.62534243	.22169179	.30259788	8.9419374	34114.129	3		4		4
651	0690720	33.79556924	-118.06363336	16038384	21942.412	90720	907	2018	22413	53	49	11	15	7646	145	.049525637	.041233934	21751	1.6699585	1.6699585	0	12.880134	106	3.6469669	3.2774127	236.46991	218.62312	66.925446	49.078659	37	0	11	1	5.4658208	4.2035794	.53897899	.12644833	.22169179	.30259788	8.9419374	34114.129	3		4		4
1365	0690723	33.89740722	-118.16480427	12342615	20630.77	90723	907	2010	54099	67	51	12	12	7686	166	.049102731	.039466001	54099	.88499379	.88499379	0	13.71404	529	3.7373478	3.2691715	123.84702	94.271614	22.181557	22.181557	46	0	11	1	4.819047	3.099261	-.5527544	-.58828503	.2119014	.3086895	8.947156	14207.287	3		4		3
1365	0690723	33.89740722	-118.16480427	12342615	20630.77	90723	907	2011	54196	49	48	14	11	7686	166	.049102731	.039466001	54099	.88499379	.88499379	0	13.71404	529	3.7373478	3.2691715	90.412575	88.567421	20.296701	25.832165	46	0	11	1	4.5043836	3.0104585	-.87685817	-.61839348	.2119014	.3086895	8.947156	14181.858	3		4		3
1365	0690723	33.89740722	-118.16480427	12342615	20630.77	90723	907	2012	54255	46	58	14	12	7686	166	.049102731	.039466001	54099	.88499379	.88499379	0	13.71404	529	3.7373478	3.2691715	84.784813	106.90259	22.117777	25.804073	46	0	11	1	4.4401164	3.0963817	-.93141204	-.58930385	.2119014	.3086895	8.947156	14166.437	3		4		3
1365	0690723	33.89740722	-118.16480427	12342615	20630.77	90723	907	2013	54468	53	36	11	15	7686	166	.049102731	.039466001	54099	.88499379	.88499379	0	13.71404	529	3.7373478	3.2691715	97.30484	66.093857	27.539106	20.195345	46	0	11	1	4.5778489	3.3156071	-.81004655	-.5027042	.2119014	.3086895	8.947156	14111.038	3		4		3
1365	0690723	33.89740722	-118.16480427	12342615	20630.77	90723	907	2014	54813	48	48	11	11	7686	166	.049102731	.039466001	54099	.88499379	.88499379	0	13.71404	529	3.7373478	3.2691715	87.570465	87.570465	20.068232	20.068232	46	0	11	1	4.4724436	2.9991381	-.90440875	-.62204301	.2119014	.3086895	8.947156	14022.221	3		4		3
1365	0690723	33.89740722	-118.16480427	12342615	20630.77	90723	907	2015	55023	57	64	16	23	7686	166	.049102731	.039466001	54099	.88499379	.88499379	0	13.71404	529	3.7373478	3.2691715	103.59304	116.31499	41.800701	29.078749	46	0	11	1	4.64047	3.732913	-.74909055	-.27489123	.2119014	.3086895	8.947156	13968.704	3		4		3
1365	0690723	33.89740722	-118.16480427	12342615	20630.77	90723	907	2016	54941	56	52	15	24	7686	166	.049102731	.039466001	54099	.88499379	.88499379	0	13.71404	529	3.7373478	3.2691715	101.92752	94.646988	43.683224	27.302015	46	0	11	1	4.6242619	3.7769642	-.76523566	-.24482006	.2119014	.3086895	8.947156	13989.553	3		4		3
1365	0690723	33.89740722	-118.16480427	12342615	20630.77	90723	907	2017	54941	51	54	14	15	7686	166	.049102731	.039466001	54099	.88499379	.88499379	0	13.71404	529	3.7373478	3.2691715	92.826851	98.287254	27.302015	25.48188	46	0	11	1	4.530736	3.3069606	-.85345489	-.50649148	.2119014	.3086895	8.947156	13989.553	3		4		3
1365	0690723	33.89740722	-118.16480427	12342615	20630.77	90723	907	2018	54941	59	65	11	15	7686	166	.049102731	.039466001	54099	.88499379	.88499379	0	13.71404	529	3.7373478	3.2691715	107.38792	118.30873	27.302015	20.021477	46	0	11	1	4.6764479	3.3069606	-.71230412	-.50649148	.2119014	.3086895	8.947156	13989.553	3		4		3
991	0690731	33.72988173	-118.27742993	40481096	45190.176	90731	907	2010	59662	95	89	12	20	152	22	.1350826	.13499005	59662	.71128356	.71128356	0	14.543046	37	2.3968148	2.377928	159.23033	149.17368	33.522175	20.113304	83	0	13	0	5.0703516	3.5122073	-.20975894	-.4071314	-.84688216	-.83866775	5.0238805	254.76852	1	1	1	1	1	1
991	0690731	33.72988173	-118.27742993	40481096	45190.176	90731	907	2011	60467	107	91	20	24	152	22	.1350826	.13499005	59662	.71128356	.71128356	0	14.543046	37	2.3968148	2.377928	176.95602	150.49532	39.691071	33.075893	83	0	13	0	5.1759014	3.6811264	-.037931245	-.3085902	-.84688216	-.83866775	5.0238805	251.37679	1	1	1	1	1	1
991	0690731	33.72988173	-118.27742993	40481096	45190.176	90731	907	2012	59270	83	93	20	22	152	22	.1350826	.13499005	59662	.71128356	.71128356	0	14.543046	37	2.3968148	2.377928	140.03712	156.90906	37.118271	33.743885	83	0	13	0	4.9419074	3.6141093	-.39581227	-.34968781	-.84688216	-.83866775	5.0238805	256.45352	1	1	1	1	1	1
991	0690731	33.72988173	-118.27742993	40481096	45190.176	90731	907	2013	61432	97	91	18	20	152	22	.1350826	.13499005	59662	.71128356	.71128356	0	14.543046	37	2.3968148	2.377928	157.89816	148.13127	32.556324	29.30069	83	0	13	0	5.0619502	3.4829717	-.22267258	-.42255977	-.84688216	-.83866775	5.0238805	247.42805	1	1	1	1	1	1
991	0690731	33.72988173	-118.27742993	40481096	45190.176	90731	907	2014	62348	101	101	18	24	152	22	.1350826	.13499005	59662	.71128356	.71128356	0	14.543046	37	2.3968148	2.377928	161.99397	161.99397	38.493618	28.870213	83	0	13	0	5.0875592	3.6504924	-.182969	-.32771817	-.84688216	-.83866775	5.0238805	243.79291	1	1	1	1	1	1
991	0690731	33.72988173	-118.27742993	40481096	45190.176	90731	907	2015	62028	120	104	20	21	152	22	.1350826	.13499005	59662	.71128356	.71128356	0	14.543046	37	2.3968148	2.377928	193.46101	167.66621	33.855679	32.243504	83	0	13	0	5.2650762	3.5221066	.1220633	-.40180406	-.84688216	-.83866775	5.0238805	245.05063	1	1	1	1	1	1
991	0690731	33.72988173	-118.27742993	40481096	45190.176	90731	907	2016	61046	96	94	18	23	152	22	.1350826	.13499005	59662	.71128356	.71128356	0	14.543046	37	2.3968148	2.377928	157.25845	153.98224	37.676506	29.485962	83	0	13	0	5.0578904	3.6290367	-.22887374	-.34077063	-.84688216	-.83866775	5.0238805	248.99257	1	1	1	1	1	1
991	0690731	33.72988173	-118.27742993	40481096	45190.176	90731	907	2017	61046	105	114	14	27	152	22	.1350826	.13499005	59662	.71128356	.71128356	0	14.543046	37	2.3968148	2.377928	172.00143	186.74442	44.228943	22.933525	83	0	13	0	5.1475029	3.7893794	-.085959591	-.2361028	-.84688216	-.83866775	5.0238805	248.99257	1	1	1	1	1	1
991	0690731	33.72988173	-118.27742993	40481096	45190.176	90731	907	2018	61046	104	114	20	13	152	22	.1350826	.13499005	59662	.71128356	.71128356	0	14.543046	37	2.3968148	2.377928	170.36333	186.74442	21.295416	32.76218	83	0	13	0	5.1379333	3.0584919	-.10183892	-.60244012	-.84688216	-.83866775	5.0238805	248.99257	1	1	1	1	1	1
87	0690732	33.74195448	-118.31208006	9860862	28228.227	90732	907	2010	21115	64	57	16	23	4	3	.375	.375	21115	2.8916454	2.8606348	-.031010579	10.75	0	1.0397208	1.0397208	303.10205	269.95029	108.9273	75.775513	48	0	11	1	5.7140694	4.6906805	1.1848915	.79738081	-2.4366519	-.86120677	1.3862944	18.943878	1		1		1
87	0690732	33.74195448	-118.31208006	9860862	28228.227	90732	907	2011	20300	55	48	11	11	4	3	.375	.375	21115	2.8916454	2.8606348	-.031010579	10.75	0	1.0397208	1.0397208	270.93597	236.4532	54.187191	54.187191	48	0	11	1	5.6018825	3.9924445	.87308294	-.077030972	-2.4366519	-.86120677	1.3862944	19.704433	1		1		1
87	0690732	33.74195448	-118.31208006	9860862	28228.227	90732	907	2012	19895	50	56	11	11	4	3	.375	.375	21115	2.8916454	2.8606348	-.031010579	10.75	0	1.0397208	1.0397208	251.31943	281.47775	55.290276	55.290276	48	0	11	1	5.5267248	4.0125971	.68292588	-.059410434	-2.4366519	-.86120677	1.3862944	20.105555	1		1		1
87	0690732	33.74195448	-118.31208006	9860862	28228.227	90732	907	2013	19651	48	44	13	11	4	3	.375	.375	21115	2.8916454	2.8606348	-.031010579	10.75	0	1.0397208	1.0397208	244.26237	223.90718	55.976795	66.154396	48	0	11	1	5.4982429	4.0249372	.61451685	-.048444055	-2.4366519	-.86120677	1.3862944	20.355198	1		1		1
87	0690732	33.74195448	-118.31208006	9860862	28228.227	90732	907	2014	19810	55	42	11	14	4	3	.375	.375	21115	2.8916454	2.8606348	-.031010579	10.75	0	1.0397208	1.0397208	277.63754	212.01413	70.671379	55.527512	48	0	11	1	5.6263165	4.2580409	.93804598	.18628542	-2.4366519	-.86120677	1.3862944	20.191822	1		1		1
87	0690732	33.74195448	-118.31208006	9860862	28228.227	90732	907	2015	21417	58	54	11	12	4	3	.375	.375	21115	2.8916454	2.8606348	-.031010579	10.75	0	1.0397208	1.0397208	270.8129	252.13615	56.030258	51.361069	48	0	11	1	5.601428	4.0258918	.87188989	-.047590043	-2.4366519	-.86120677	1.3862944	18.676752	1		1		1
87	0690732	33.74195448	-118.31208006	9860862	28228.227	90732	907	2016	21763	53	54	11	12	4	3	.375	.375	21115	2.8916454	2.8606348	-.031010579	10.75	0	1.0397208	1.0397208	243.53261	248.12756	55.139458	50.544502	48	0	11	1	5.4952507	4.0098658	.60744274	-.061819579	-2.4366519	-.86120677	1.3862944	18.37982	1		1		1
87	0690732	33.74195448	-118.31208006	9860862	28228.227	90732	907	2017	21763	62	41	19	16	4	3	.375	.375	21115	2.8916454	2.8606348	-.031010579	10.75	0	1.0397208	1.0397208	284.88721	188.39314	73.519279	87.304138	48	0	11	1	5.6520934	4.2975478	1.0083221	.23177743	-2.4366519	-.86120677	1.3862944	18.37982	1		1		1
87	0690732	33.74195448	-118.31208006	9860862	28228.227	90732	907	2018	21763	75	56	14	16	4	3	.375	.375	21115	2.8916454	2.8606348	-.031010579	10.75	0	1.0397208	1.0397208	344.62161	257.31747	73.519279	64.329369	48	0	11	1	5.8424468	4.2975478	1.58737	.23177743	-2.4366519	-.86120677	1.3862944	18.37982	1		1		1
622	0690740	33.75802118	-118.07558516	24694586	30243.836	90740	907	2010	23729	146	90	23	36	5790	169	.061343227	.04701354	23729	.82087266	.77968138	-.041191265	10.182413	1564	3.6770771	3.1567461	615.28088	379.28275	151.71309	96.927811	115	0	25	0	6.4220791	5.0219913	4.211062	1.4808357	.078341827	.019946564	8.663888	24400.523	3	3	3	3	3	4
622	0690740	33.75802118	-118.07558516	24694586	30243.836	90740	907	2011	23875	115	110	27	27	5790	169	.061343227	.04701354	23729	.82087266	.77968138	-.041191265	10.182413	1564	3.6770771	3.1567461	481.67538	460.73297	113.089	113.089	115	0	25	0	6.1772704	4.7281752	2.9159293	.86385936	.078341827	.019946564	8.663888	24251.309	3	3	3	3	3	4
622	0690740	33.75802118	-118.07558516	24694586	30243.836	90740	907	2012	23789	164	109	29	29	5790	169	.061343227	.04701354	23729	.82087266	.77968138	-.041191265	10.182413	1564	3.6770771	3.1567461	689.39429	458.19498	121.90508	121.90508	115	0	25	0	6.5358133	4.8032427	4.9294958	1.0046864	.078341827	.019946564	8.663888	24338.98	3	3	3	3	3	4
622	0690740	33.75802118	-118.07558516	24694586	30243.836	90740	907	2013	24073	133	109	34	25	5790	169	.061343227	.04701354	23729	.82087266	.77968138	-.041191265	10.182413	1564	3.6770771	3.1567461	552.48621	452.78943	103.85078	141.23708	115	0	25	0	6.3144283	4.6429553	3.6023486	.71628916	.078341827	.019946564	8.663888	24051.842	3	3	3	3	3	4
622	0690740	33.75802118	-118.07558516	24694586	30243.836	90740	907	2014	24288	138	93	29	30	5790	169	.061343227	.04701354	23729	.82087266	.77968138	-.041191265	10.182413	1564	3.6770771	3.1567461	568.18182	382.90515	123.51778	119.40053	115	0	25	0	6.3424416	4.8163853	3.7544973	1.0304474	.078341827	.019946564	8.663888	23838.934	3	3	3	3	3	4
622	0690740	33.75802118	-118.07558516	24694586	30243.836	90740	907	2015	24330	171	109	36	35	5790	169	.061343227	.04701354	23729	.82087266	.77968138	-.041191265	10.182413	1564	3.6770771	3.1567461	702.836	448.00656	143.85532	147.96547	115	0	25	0	6.5551238	4.9688082	5.0597959	1.3553166	.078341827	.019946564	8.663888	23797.781	3	3	3	3	3	4
622	0690740	33.75802118	-118.07558516	24694586	30243.836	90740	907	2016	24296	156	96	31	41	5790	169	.061343227	.04701354	23729	.82087266	.77968138	-.041191265	10.182413	1564	3.6770771	3.1567461	642.08099	395.12677	168.75206	127.59302	115	0	25	0	6.4647145	5.1284304	4.4708543	1.7530142	.078341827	.019946564	8.663888	23831.084	3	3	3	3	3	4
622	0690740	33.75802118	-118.07558516	24694586	30243.836	90740	907	2017	24296	116	110	29	37	5790	169	.061343227	.04701354	23729	.82087266	.77968138	-.041191265	10.182413	1564	3.6770771	3.1567461	477.44485	452.74942	152.28844	119.36121	115	0	25	0	6.1684484	5.0257764	2.8749197	1.4900262	.078341827	.019946564	8.663888	23831.084	3	3	3	3	3	4
622	0690740	33.75802118	-118.07558516	24694586	30243.836	90740	907	2018	24296	146	89	28	33	5790	169	.061343227	.04701354	23729	.82087266	.77968138	-.041191265	10.182413	1564	3.6770771	3.1567461	600.92194	366.31543	135.82483	115.24531	115	0	25	0	6.3984652	4.911366	4.0718703	1.2270386	.078341827	.019946564	8.663888	23831.084	3	3	3	3	3	4
385	0690744	33.7786479	-118.26168784	24557588	28719.816	90744	907	2010	53815	54	44	12	15	202	17	.10548667	.10480721	53815	.93598622	.88974386	-.046242353	9.4851484	39	2.4620025	2.3097067	100.34377	81.761589	27.87327	22.298616	50	0	11	1	4.608602	3.3276682	-.78058803	-.49736631	-.92792809	-.83105326	5.3082676	375.36002	1		1		1
385	0690744	33.7786479	-118.26168784	24557588	28719.816	90744	907	2011	56811	55	70	13	11	202	17	.10548667	.10480721	53815	.93598622	.88974386	-.046242353	9.4851484	39	2.4620025	2.3097067	96.812241	123.21558	19.362448	22.882893	50	0	11	1	4.5727735	2.9633355	-.81482166	-.63331711	-.92792809	-.83105326	5.3082676	355.56494	1		1		1
385	0690744	33.7786479	-118.26168784	24557588	28719.816	90744	907	2012	57441	66	47	11	17	202	17	.10548667	.10480721	53815	.93598622	.88974386	-.046242353	9.4851484	39	2.4620025	2.3097067	114.90051	81.82309	29.595585	19.150084	50	0	11	1	4.7440667	3.3876252	-.63947934	-.46985427	-.92792809	-.83105326	5.3082676	351.66519	1		1		1
385	0690744	33.7786479	-118.26168784	24557588	28719.816	90744	907	2013	57358	79	51	11	11	202	17	.10548667	.10480721	53815	.93598622	.88974386	-.046242353	9.4851484	39	2.4620025	2.3097067	137.73145	88.915237	19.177795	19.177795	50	0	11	1	4.9253058	2.9537532	-.41816285	-.63626677	-.92792809	-.83105326	5.3082676	352.17407	1		1		1
385	0690744	33.7786479	-118.26168784	24557588	28719.816	90744	907	2014	58061	50	44	11	11	202	17	.10548667	.10480721	53815	.93598622	.88974386	-.046242353	9.4851484	39	2.4620025	2.3097067	86.116325	75.782364	18.945591	18.945591	50	0	11	1	4.455699	2.9415712	-.91850477	-.63997597	-.92792809	-.83105326	5.3082676	347.90994	1		1		1
385	0690744	33.7786479	-118.26168784	24557588	28719.816	90744	907	2015	57963	67	55	11	16	202	17	.10548667	.10480721	53815	.93598622	.88974386	-.046242353	9.4851484	39	2.4620025	2.3097067	115.59098	94.888115	27.603817	18.977623	50	0	11	1	4.7500577	3.3179541	-.63278604	-.50167054	-.92792809	-.83105326	5.3082676	348.49817	1		1		1
385	0690744	33.7786479	-118.26168784	24557588	28719.816	90744	907	2016	57432	71	58	11	12	202	17	.10548667	.10480721	53815	.93598622	.88974386	-.046242353	9.4851484	39	2.4620025	2.3097067	123.62446	100.989	20.894276	19.153086	50	0	11	1	4.8172483	3.0394752	-.55491185	-.60884792	-.92792809	-.83105326	5.3082676	351.72031	1		1		1
385	0690744	33.7786479	-118.26168784	24557588	28719.816	90744	907	2017	57432	77	70	12	15	202	17	.10548667	.10480721	53815	.93598622	.88974386	-.046242353	9.4851484	39	2.4620025	2.3097067	134.07159	121.88327	26.117844	20.894276	50	0	11	1	4.8983741	3.2626188	-.45364037	-.52540725	-.92792809	-.83105326	5.3082676	351.72031	1		1		1
385	0690744	33.7786479	-118.26168784	24557588	28719.816	90744	907	2018	57432	73	55	11	26	202	17	.10548667	.10480721	53815	.93598622	.88974386	-.046242353	9.4851484	39	2.4620025	2.3097067	127.10684	95.765427	45.270927	19.153086	50	0	11	1	4.8450279	3.812665	-.52115464	-.21945827	-.92792809	-.83105326	5.3082676	351.72031	1		1		1
1172	0690745	33.82125956	-118.26441214	21679784	25952.963	90745	907	2010	57251	97	91	27	18	7658	166	.042194381	.037804063	57251	.54159749	.54159749	0	12.465708	998	3.7692034	3.222671	169.42935	158.94919	31.440498	47.160748	97	0	18	0	5.1324358	3.4480968	-.11089261	-.44038385	.15665957	.30442539	8.9435062	13376.186	3	3	4	4	3	3
1172	0690745	33.82125956	-118.26441214	21679784	25952.963	90745	907	2011	57668	97	101	18	21	7658	166	.042194381	.037804063	57251	.54159749	.54159749	0	12.465708	998	3.7692034	3.222671	168.20421	175.14046	36.415344	31.213152	97	0	18	0	5.1251788	3.5949903	-.12276879	-.36091626	.15665957	.30442539	8.9435062	13279.462	3	3	4	4	3	3
1172	0690745	33.82125956	-118.26441214	21679784	25952.963	90745	907	2012	58090	115	91	21	23	7658	166	.042194381	.037804063	57251	.54159749	.54159749	0	12.465708	998	3.7692034	3.222671	197.96867	156.65347	39.593735	36.150799	97	0	18	0	5.2881088	3.6786709	.16575924	-.31014505	.15665957	.30442539	8.9435062	13182.992	3	3	4	4	3	3
1172	0690745	33.82125956	-118.26441214	21679784	25952.963	90745	907	2013	58162	119	110	17	21	7658	166	.042194381	.037804063	57251	.54159749	.54159749	0	12.465708	998	3.7692034	3.222671	204.60094	189.12692	36.106049	29.228706	97	0	18	0	5.3210616	3.5864604	.23005046	-.36585692	.15665957	.30442539	8.9435062	13166.673	3	3	4	4	3	3
1172	0690745	33.82125956	-118.26441214	21679784	25952.963	90745	907	2014	57727	128	103	14	28	7658	166	.042194381	.037804063	57251	.54159749	.54159749	0	12.465708	998	3.7692034	3.222671	221.73334	178.42604	48.504166	24.252083	97	0	18	0	5.4014754	3.8816497	.39612696	-.16781092	.15665957	.30442539	8.9435062	13265.89	3	3	4	4	3	3
1172	0690745	33.82125956	-118.26441214	21679784	25952.963	90745	907	2015	58186	123	96	18	30	7658	166	.042194381	.037804063	57251	.54159749	.54159749	0	12.465708	998	3.7692034	3.222671	211.39105	164.98814	51.558796	30.935276	97	0	18	0	5.3537097	3.9427228	.29587185	-.11901663	.15665957	.30442539	8.9435062	13161.241	3	3	4	4	3	3
1172	0690745	33.82125956	-118.26441214	21679784	25952.963	90745	907	2016	57785	114	99	20	27	7658	166	.042194381	.037804063	57251	.54159749	.54159749	0	12.465708	998	3.7692034	3.222671	197.28304	171.32474	46.72493	34.611057	97	0	18	0	5.2846394	3.8442779	.15911287	-.19623221	.15665957	.30442539	8.9435062	13252.574	3	3	4	4	3	3
1172	0690745	33.82125956	-118.26441214	21679784	25952.963	90745	907	2017	57785	97	91	24	23	7658	166	.042194381	.037804063	57251	.54159749	.54159749	0	12.465708	998	3.7692034	3.222671	167.86363	157.48032	39.802715	41.533268	97	0	18	0	5.1231518	3.6839352	-.12607023	-.3068068	.15665957	.30442539	8.9435062	13252.574	3	3	4	4	3	3
1172	0690745	33.82125956	-118.26441214	21679784	25952.963	90745	907	2018	57785	119	111	23	30	7658	166	.042194381	.037804063	57251	.54159749	.54159749	0	12.465708	998	3.7692034	3.222671	205.93579	192.09137	51.916588	39.802715	97	0	18	0	5.3275642	3.9496384	.24299015	-.11330131	.15665957	.30442539	8.9435062	13252.574	3	3	4	4	3	3
310	0690746	33.85886488	-118.25523049	15171482	20940.584	90746	907	2010	25990	62	59	11	13	7111	112	.051508967	.04614263	25990	.84227073	.84227073	0	12.631858	635	3.5476658	3.114594	238.55328	227.01039	50.019238	42.323971	56	0	11	1	5.4745927	3.9124076	.5591746	-.14360934	.0282657	.22112243	8.8693981	27360.523	3		3		4
310	0690746	33.85886488	-118.25523049	15171482	20940.584	90746	907	2011	26021	58	51	11	12	7111	112	.051508967	.04614263	25990	.84227073	.84227073	0	12.631858	635	3.5476658	3.114594	222.8969	195.99554	46.1166	42.273548	56	0	11	1	5.4067092	3.8311729	.40740615	-.2059496	.0282657	.22112243	8.8693981	27327.928	3		3		4
310	0690746	33.85886488	-118.25523049	15171482	20940.584	90746	907	2012	25861	68	69	11	20	7111	112	.051508967	.04614263	25990	.84227073	.84227073	0	12.631858	635	3.5476658	3.114594	262.94421	266.81104	77.336533	42.535091	56	0	11	1	5.5719419	4.3481665	.79561317	.29275376	.0282657	.22112243	8.8693981	27497.004	3		3		4
310	0690746	33.85886488	-118.25523049	15171482	20940.584	90746	907	2013	26276	56	45	11	11	7111	112	.051508967	.04614263	25990	.84227073	.84227073	0	12.631858	635	3.5476658	3.114594	213.12224	171.25894	41.863297	41.863297	56	0	11	1	5.361866	3.7344096	.31265348	-.27389136	.0282657	.22112243	8.8693981	27062.719	3		3		4
310	0690746	33.85886488	-118.25523049	15171482	20940.584	90746	907	2014	26738	71	68	14	15	7111	112	.051508967	.04614263	25990	.84227073	.84227073	0	12.631858	635	3.5476658	3.114594	265.53967	254.3197	56.099934	52.359936	56	0	11	1	5.5817642	4.0271344	.82077277	-.046477057	.0282657	.22112243	8.8693981	26595.107	3		3		4
310	0690746	33.85886488	-118.25523049	15171482	20940.584	90746	907	2015	26523	60	65	11	16	7111	112	.051508967	.04614263	25990	.84227073	.84227073	0	12.631858	635	3.5476658	3.114594	226.21875	245.07031	60.325001	41.473438	56	0	11	1	5.4215026	4.0997467	.43960723	.021013647	.0282657	.22112243	8.8693981	26810.693	3		3		4
310	0690746	33.85886488	-118.25523049	15171482	20940.584	90746	907	2016	26584	59	45	11	15	7111	112	.051508967	.04614263	25990	.84227073	.84227073	0	12.631858	635	3.5476658	3.114594	221.938	169.27475	56.424919	41.378273	56	0	11	1	5.4023981	4.0329108	.39811093	-.041285776	.0282657	.22112243	8.8693981	26749.172	3		3		4
310	0690746	33.85886488	-118.25523049	15171482	20940.584	90746	907	2017	26584	61	75	12	21	7111	112	.051508967	.04614263	25990	.84227073	.84227073	0	12.631858	635	3.5476658	3.114594	229.46133	282.12457	78.994881	45.139935	56	0	11	1	5.4357347	4.3693829	.47103989	.319244	.0282657	.22112243	8.8693981	26749.172	3		3		4
310	0690746	33.85886488	-118.25523049	15171482	20940.584	90746	907	2018	26584	72	68	11	14	7111	112	.051508967	.04614263	25990	.84227073	.84227073	0	12.631858	635	3.5476658	3.114594	270.8396	255.79295	52.663258	41.378273	56	0	11	1	5.6015267	3.963918	.87214869	-.1013741	.0282657	.22112243	8.8693981	26749.172	3		3		4
795	0690802	33.74971623	-118.2076382	38701224	31896.939	90802	908	2010	39347	96	46	21	17	9575	162	.08159373	.072167598	39347	.095200449	.095200449	0	11.801458	3457	3.5554712	3.1410272	243.98302	116.90853	43.205326	53.371284	59	0	11	1	5.4970984	3.7659638	.61180884	-.25245392	.059667971	.59636647	9.1669111	24334.766	4		3		3
795	0690802	33.74971623	-118.2076382	38701224	31896.939	90802	908	2011	38669	77	69	17	11	9575	162	.08159373	.072167598	39347	.095200449	.095200449	0	11.801458	3457	3.5554712	3.1410272	199.12592	178.43752	28.44656	43.962864	59	0	11	1	5.2939372	3.3480272	.1769772	-.48820865	.059667971	.59636647	9.1669111	24761.438	4		3		3
795	0690802	33.74971623	-118.2076382	38701224	31896.939	90802	908	2012	39017	98	46	17	11	9575	162	.08159373	.072167598	39347	.095200449	.095200449	0	11.801458	3457	3.5554712	3.1410272	251.17256	117.89732	28.192839	43.570751	59	0	11	1	5.5261402	3.3390679	.68150216	-.49226156	.059667971	.59636647	9.1669111	24540.584	4		3		3
795	0690802	33.74971623	-118.2076382	38701224	31896.939	90802	908	2013	39297	83	56	24	16	9575	162	.08159373	.072167598	39347	.095200449	.095200449	0	11.801458	3457	3.5554712	3.1410272	211.21205	142.50452	40.715576	61.073364	59	0	11	1	5.3528628	3.7066107	.29413667	-.29222488	.059667971	.59636647	9.1669111	24365.729	4		3		3
795	0690802	33.74971623	-118.2076382	38701224	31896.939	90802	908	2014	38816	81	50	18	16	9575	162	.08159373	.072167598	39347	.095200449	.095200449	0	11.801458	3457	3.5554712	3.1410272	208.67683	128.81287	41.220116	46.372631	59	0	11	1	5.3407869	3.7189264	.26956102	-.28416544	.059667971	.59636647	9.1669111	24667.662	4		3		3
795	0690802	33.74971623	-118.2076382	38701224	31896.939	90802	908	2015	39155	94	57	18	11	9575	162	.08159373	.072167598	39347	.095200449	.095200449	0	11.801458	3457	3.5554712	3.1410272	240.07152	145.57527	28.093475	45.971142	59	0	11	1	5.480937	3.3355374	.57389194	-.49384877	.059667971	.59636647	9.1669111	24454.092	4		3		3
795	0690802	33.74971623	-118.2076382	38701224	31896.939	90802	908	2016	39873	77	49	24	11	9575	162	.08159373	.072167598	39347	.095200449	.095200449	0	11.801458	3457	3.5554712	3.1410272	193.11313	122.89017	27.587591	60.191105	59	0	11	1	5.2632761	3.3173661	.118691	-.5019297	.059667971	.59636647	9.1669111	24013.744	4		3		3
795	0690802	33.74971623	-118.2076382	38701224	31896.939	90802	908	2017	39873	81	45	22	18	9575	162	.08159373	.072167598	39347	.095200449	.095200449	0	11.801458	3457	3.5554712	3.1410272	203.14499	112.85832	45.14333	55.175182	59	0	11	1	5.31392	3.8098426	.21593693	-.22149649	.059667971	.59636647	9.1669111	24013.744	4		3		3
795	0690802	33.74971623	-118.2076382	38701224	31896.939	90802	908	2018	39873	59	47	13	14	9575	162	.08159373	.072167598	39347	.095200449	.095200449	0	11.801458	3457	3.5554712	3.1410272	147.9698	117.87425	35.111481	32.603516	59	0	11	1	4.9970083	3.5585282	-.31891522	-.38174403	.059667971	.59636647	9.1669111	24013.744	4		3		3
1363	0690803	33.75529335	-118.13074615	21221346	23523.248	90803	908	2010	32031	66	59	18	14	8077	155	.09365271	.091527417	32031	.61309069	.61309069	0	13.222173	3944	3.2071898	2.9332852	206.05038	184.19656	43.707657	56.19556	57	0	11	1	5.3281207	3.7775233	.24410099	-.24442975	-.18712631	.36823514	8.9967756	25216.197	3		3		4
1363	0690803	33.75529335	-118.13074615	21221346	23523.248	90803	908	2011	30670	76	68	16	11	8077	155	.09365271	.091527417	32031	.61309069	.61309069	0	13.222173	3944	3.2071898	2.9332852	247.79915	221.71503	35.865665	52.168243	57	0	11	1	5.5126185	3.5797803	.64880133	-.36969677	-.18712631	.36823514	8.9967756	26335.182	3		3		4
1363	0690803	33.75529335	-118.13074615	21221346	23523.248	90803	908	2012	30855	68	52	11	19	8077	155	.09365271	.091527417	32031	.61309069	.61309069	0	13.222173	3944	3.2071898	2.9332852	220.38568	168.53023	61.57835	35.650623	57	0	11	1	5.3953791	4.1203103	.38306317	.041034494	-.18712631	.36823514	8.9967756	26177.281	3		3		4
1363	0690803	33.75529335	-118.13074615	21221346	23523.248	90803	908	2013	30563	63	49	18	17	8077	155	.09365271	.091527417	32031	.61309069	.61309069	0	13.222173	3944	3.2071898	2.9332852	206.13159	160.32457	55.62281	58.894741	57	0	11	1	5.3285146	4.0185933	.24488819	-.054098565	-.18712631	.36823514	8.9967756	26427.379	3		3		4
1363	0690803	33.75529335	-118.13074615	21221346	23523.248	90803	908	2014	30805	64	59	11	12	8077	155	.09365271	.091527417	32031	.61309069	.61309069	0	13.222173	3944	3.2071898	2.9332852	207.75848	191.52734	38.954716	35.708488	57	0	11	1	5.3363762	3.6623998	.2606588	-.32035264	-.18712631	.36823514	8.9967756	26219.77	3		3		4
1363	0690803	33.75529335	-118.13074615	21221346	23523.248	90803	908	2015	31709	59	65	13	11	8077	155	.09365271	.091527417	32031	.61309069	.61309069	0	13.222173	3944	3.2071898	2.9332852	186.06705	204.98912	34.690468	40.997826	57	0	11	1	5.2261071	3.5464649	.050388351	-.38846922	-.18712631	.36823514	8.9967756	25472.264	3		3		4
1363	0690803	33.75529335	-118.13074615	21221346	23523.248	90803	908	2016	31680	70	51	17	15	8077	155	.09365271	.091527417	32031	.61309069	.61309069	0	13.222173	3944	3.2071898	2.9332852	220.95959	160.98485	47.348484	53.661617	57	0	11	1	5.3979797	3.8575349	.38862652	-.18627164	-.18712631	.36823514	8.9967756	25495.58	3		3		4
1363	0690803	33.75529335	-118.13074615	21221346	23523.248	90803	908	2017	31680	67	77	11	17	8077	155	.09365271	.091527417	32031	.61309069	.61309069	0	13.222173	3944	3.2071898	2.9332852	211.4899	243.05556	53.661617	34.722221	57	0	11	1	5.3541775	3.982698	.29683006	-.08542642	-.18712631	.36823514	8.9967756	25495.58	3		3		4
1363	0690803	33.75529335	-118.13074615	21221346	23523.248	90803	908	2018	31680	57	55	12	12	8077	155	.09365271	.091527417	32031	.61309069	.61309069	0	13.222173	3944	3.2071898	2.9332852	179.92424	173.61111	37.878788	37.878788	57	0	11	1	5.1925359	3.6343913	-.0091582267	-.3375394	-.18712631	.36823514	8.9967756	25495.58	3		3		4
1602	0690804	33.78185707	-118.14859518	5479884	13936.693	90804	908	2010	40311	51	38	14	19	6487	176	.051552061	.046397071	40311	1.9779894	1.9779894	0	13.349878	1613	3.725996	3.3546422	126.51633	94.267075	47.133537	34.729973	51	0	11	1	4.8403716	3.8529849	-.52687883	-.18970516	.31343925	.1260931	8.7775555	16092.382	3		4		3
1602	0690804	33.78185707	-118.14859518	5479884	13936.693	90804	908	2011	40817	53	45	24	11	6487	176	.051552061	.046397071	40311	1.9779894	1.9779894	0	13.349878	1613	3.725996	3.3546422	129.84785	110.24818	26.949554	58.79903	51	0	11	1	4.8663635	3.2939668	-.49458408	-.51212162	.31343925	.1260931	8.7775555	15892.888	3		4		3
1602	0690804	33.78185707	-118.14859518	5479884	13936.693	90804	908	2012	41094	58	42	11	11	6487	176	.051552061	.046397071	40311	1.9779894	1.9779894	0	13.349878	1613	3.725996	3.3546422	141.13983	102.2047	26.767899	26.767899	51	0	11	1	4.9497509	3.2872033	-.38512295	-.51502335	.31343925	.1260931	8.7775555	15785.76	3		4		3
1602	0690804	33.78185707	-118.14859518	5479884	13936.693	90804	908	2013	40472	66	42	11	11	6487	176	.051552061	.046397071	40311	1.9779894	1.9779894	0	13.349878	1613	3.725996	3.3546422	163.07571	103.77545	27.179285	27.179285	51	0	11	1	5.0942144	3.3024552	-.17248292	-.50845194	.31343925	.1260931	8.7775555	16028.365	3		4		3
1602	0690804	33.78185707	-118.14859518	5479884	13936.693	90804	908	2014	40679	70	36	14	12	6487	176	.051552061	.046397071	40311	1.9779894	1.9779894	0	13.349878	1613	3.725996	3.3546422	172.07896	88.497749	29.49925	34.415791	51	0	11	1	5.1479535	3.3843648	-.085208036	-.47139311	.31343925	.1260931	8.7775555	15946.803	3		4		3
1602	0690804	33.78185707	-118.14859518	5479884	13936.693	90804	908	2015	41007	56	42	14	18	6487	176	.051552061	.046397071	40311	1.9779894	1.9779894	0	13.349878	1613	3.725996	3.3546422	136.56206	102.42154	43.894943	34.140514	51	0	11	1	4.916779	3.7817991	-.42949855	-.24143808	.31343925	.1260931	8.7775555	15819.25	3		4		3
1602	0690804	33.78185707	-118.14859518	5479884	13936.693	90804	908	2016	40751	60	37	11	13	6487	176	.051552061	.046397071	40311	1.9779894	1.9779894	0	13.349878	1613	3.725996	3.3546422	147.23566	90.795319	31.901058	26.993202	51	0	11	1	4.9920344	3.4626391	-.3260318	-.43302691	.31343925	.1260931	8.7775555	15918.628	3		4		3
1602	0690804	33.78185707	-118.14859518	5479884	13936.693	90804	908	2017	40751	58	45	17	11	6487	176	.051552061	.046397071	40311	1.9779894	1.9779894	0	13.349878	1613	3.725996	3.3546422	142.32779	110.42673	26.993202	41.716766	51	0	11	1	4.9581327	3.2955852	-.37360725	-.51142442	.31343925	.1260931	8.7775555	15918.628	3		4		3
1602	0690804	33.78185707	-118.14859518	5479884	13936.693	90804	908	2018	40751	54	41	11	22	6487	176	.051552061	.046397071	40311	1.9779894	1.9779894	0	13.349878	1613	3.725996	3.3546422	132.51208	100.61103	53.986404	26.993202	51	0	11	1	4.8866739	3.9887323	-.46875781	-.080238312	.31343925	.1260931	8.7775555	15918.628	3		4		3
89	0690805	33.86491201	-118.18053502	19514220	22247.668	90805	908	2010	93524	117	104	17	23	15458	216	.042463411	.038794547	93524	1.6284765	1.6284765	0	13.865289	1249	3.7820461	3.3465338	125.10158	111.2014	24.592617	18.177153	104	0	18	0	4.8291259	3.2024462	-.54059309	-.54977107	.30380663	1.4922919	9.6458817	16528.377	4	4	4	4	3	3
89	0690805	33.86491201	-118.18053502	19514220	22247.668	90805	908	2011	92627	125	116	35	34	15458	216	.042463411	.038794547	93524	1.6284765	1.6284765	0	13.865289	1249	3.7820461	3.3465338	134.94986	125.23346	36.70636	37.785957	104	0	18	0	4.9049034	3.6029501	-.44512674	-.35626763	.30380663	1.4922919	9.6458817	16688.439	4	4	4	4	3	3
89	0690805	33.86491201	-118.18053502	19514220	22247.668	90805	908	2012	93117	129	112	22	19	15458	216	.042463411	.038794547	93524	1.6284765	1.6284765	0	13.865289	1249	3.7820461	3.3465338	138.53539	120.27879	20.404438	23.62619	104	0	18	0	4.9311256	3.0157523	-.41036969	-.61667252	.30380663	1.4922919	9.6458817	16600.621	4	4	4	4	3	3
89	0690805	33.86491201	-118.18053502	19514220	22247.668	90805	908	2013	92991	131	95	19	18	15458	216	.042463411	.038794547	93524	1.6284765	1.6284765	0	13.865289	1249	3.7820461	3.3465338	140.87386	102.16042	19.356712	20.432085	104	0	18	0	4.947865	2.9630392	-.38770124	-.63340873	.30380663	1.4922919	9.6458817	16623.113	4	4	4	4	3	3
89	0690805	33.86491201	-118.18053502	19514220	22247.668	90805	908	2014	94561	105	101	28	33	15458	216	.042463411	.038794547	93524	1.6284765	1.6284765	0	13.865289	1249	3.7820461	3.3465338	111.03944	106.80936	34.898109	29.610516	104	0	18	0	4.7098856	3.5524328	-.67690742	-.3851524	.30380663	1.4922919	9.6458817	16347.12	4	4	4	4	3	3
89	0690805	33.86491201	-118.18053502	19514220	22247.668	90805	908	2015	95127	135	103	18	32	15458	216	.042463411	.038794547	93524	1.6284765	1.6284765	0	13.865289	1249	3.7820461	3.3465338	141.91554	108.27631	33.63924	18.922073	104	0	18	0	4.9552321	3.5156932	-.37760344	-.4052614	.30380663	1.4922919	9.6458817	16249.855	4	4	4	4	3	3
89	0690805	33.86491201	-118.18053502	19514220	22247.668	90805	908	2016	95808	133	100	34	27	15458	216	.042463411	.038794547	93524	1.6284765	1.6284765	0	13.865289	1249	3.7820461	3.3465338	138.81931	104.37542	28.181362	35.48764	104	0	18	0	4.9331732	3.338661	-.40761745	-.49244487	.30380663	1.4922919	9.6458817	16134.352	4	4	4	4	3	3
89	0690805	33.86491201	-118.18053502	19514220	22247.668	90805	908	2017	95808	146	127	26	26	15458	216	.042463411	.038794547	93524	1.6284765	1.6284765	0	13.865289	1249	3.7820461	3.3465338	152.38811	132.55678	27.137609	27.137609	104	0	18	0	5.0264306	3.3009205	-.27608547	-.50911766	.30380663	1.4922919	9.6458817	16134.352	4	4	4	4	3	3
89	0690805	33.86491201	-118.18053502	19514220	22247.668	90805	908	2018	95808	104	130	24	34	15458	216	.042463411	.038794547	93524	1.6284765	1.6284765	0	13.865289	1249	3.7820461	3.3465338	108.55044	135.68805	35.48764	25.0501	104	0	18	0	4.6872149	3.5691845	-.70103502	-.37573528	.30380663	1.4922919	9.6458817	16134.352	4	4	4	4	3	3
[truncated: 6,480 more rows]
